# Supplementary material for: The microbiome biomarkers of pregnant women’s vaginal area predict preterm prelabor rupture in Western China
Source: Front Cell Infect Microbiol. 2024 Oct 31;14:1471027. doi: 10.3389/fcimb.2024.1471027 (PMC11560878; doi:10.3389/fcimb.2024.1471027)
Supplement: Supplementary file 1 [file DataSheet1.zip]

Archive with 738 entries (682 files):
- compare_1/AlphaDiversity/
- compare_1/AlphaDiversity/DiversityIndex/
- compare_1/AlphaDiversity/DiversityIndex/alpha.diversity.index.xls
- compare_1/AlphaDiversity/DiversityIndex/Wilcoxon_result_summary.xlsx
- compare_1/AlphaDiversity/RankAbundance/
- compare_1/AlphaDiversity/RankAbundance/Rank.Abundance.pdf
- compare_1/AlphaDiversity/RankAbundance/Rank.Abundance.pdf.png
- compare_1/AlphaDiversity/Rarefaction/
- compare_1/AlphaDiversity/Rarefaction/group.rarefaction.pdf
- compare_1/AlphaDiversity/Rarefaction/sample.rarefaction.pdf
- compare_1/AlphaDiversity/Rarefaction/sample.rarefaction.pdf.png
- compare_1/AlphaDiversity/Shannon/
- compare_1/AlphaDiversity/Shannon/group.shannon.pdf
- compare_1/AlphaDiversity/Shannon/sample.shannon.pdf
- compare_1/AlphaDiversity/Shannon/sample.shannon.pdf.png
- compare_1/AlphaDiversity/Shannon/sample.shannon.tif
- compare_1/AlphaDiversity/Specaccum/
- compare_1/AlphaDiversity/Specaccum/all.sample.specaccum.pdf
- compare_1/AlphaDiversity/Specaccum/all.sample.specaccum.pdf.png
- compare_1/AlphaDiversity/Specaccum/C.specaccum.pdf
- compare_1/AlphaDiversity/Specaccum/C.specaccum.pdf.png
- compare_1/AlphaDiversity/Specaccum/P.specaccum.pdf
- compare_1/AlphaDiversity/Specaccum/P.specaccum.pdf.png
- compare_1/BetaDiversity/
- compare_1/BetaDiversity/ADONIS/
- compare_1/BetaDiversity/ADONIS/All_group/
- compare_1/BetaDiversity/ADONIS/All_group/bray.Dist.Boxplot.pdf
- compare_1/BetaDiversity/ADONIS/All_group/jaccard.Dist.Boxplot.pdf
- compare_1/BetaDiversity/ADONIS/All_group_ADONIS_result_summary.xlsx
- compare_1/BetaDiversity/NMDS/
- compare_1/BetaDiversity/NMDS/All_group/
- compare_1/BetaDiversity/NMDS/All_group/bray.3D.NMDS.pdf
- compare_1/BetaDiversity/NMDS/All_group/bray.3D.NMDS.pdf.png
- compare_1/BetaDiversity/NMDS/All_group/bray.3D.NMDS.site.csv
- compare_1/BetaDiversity/NMDS/All_group/bray.NMDS.pdf
- compare_1/BetaDiversity/NMDS/All_group/bray.NMDS.pdf.png
- compare_1/BetaDiversity/NMDS/All_group/bray.NMDS.site.csv
- compare_1/BetaDiversity/NMDS/All_group/jaccard.3D.NMDS.pdf
- compare_1/BetaDiversity/NMDS/All_group/jaccard.3D.NMDS.pdf.png
- compare_1/BetaDiversity/NMDS/All_group/jaccard.3D.NMDS.site.csv
- compare_1/BetaDiversity/NMDS/All_group/jaccard.NMDS.pdf
- compare_1/BetaDiversity/NMDS/All_group/jaccard.NMDS.pdf.png
- compare_1/BetaDiversity/NMDS/All_group/jaccard.NMDS.site.csv
- compare_1/BetaDiversity/PCA/
- compare_1/BetaDiversity/PCA/All_group/
- compare_1/BetaDiversity/PCA/All_group/3D.pc.sites.csv
- compare_1/BetaDiversity/PCA/All_group/3D.PCA.pdf
- compare_1/BetaDiversity/PCA/All_group/3D.PCA.pdf.png
- compare_1/BetaDiversity/PCA/All_group/pc.cont.csv
- compare_1/BetaDiversity/PCA/All_group/pc.sites.csv
- compare_1/BetaDiversity/PCA/All_group/PCA.pdf
- compare_1/BetaDiversity/PCA/All_group/PCA.pdf.png
- compare_1/BetaDiversity/PCoA/
- compare_1/BetaDiversity/PCoA/All_group/
- compare_1/BetaDiversity/PCoA/All_group/bray.3D.PCoA.pdf
- compare_1/BetaDiversity/PCoA/All_group/bray.3D.PCoA.pdf.png
- compare_1/BetaDiversity/PCoA/All_group/bray.3D.PCoA.site.csv
- compare_1/BetaDiversity/PCoA/All_group/bray.Dist.csv
- compare_1/BetaDiversity/PCoA/All_group/bray.dist.Heatmap.pdf
- compare_1/BetaDiversity/PCoA/All_group/bray.PCoA.pdf
- compare_1/BetaDiversity/PCoA/All_group/bray.PCoA.pdf.png
- compare_1/BetaDiversity/PCoA/All_group/bray.PCoA.site.csv
- compare_1/BetaDiversity/PCoA/All_group/jaccard.3D.PCoA.pdf
- compare_1/BetaDiversity/PCoA/All_group/jaccard.3D.PCoA.pdf.png
- compare_1/BetaDiversity/PCoA/All_group/jaccard.3D.PCoA.site.csv
- compare_1/BetaDiversity/PCoA/All_group/jaccard.Dist.csv
- compare_1/BetaDiversity/PCoA/All_group/jaccard.dist.Heatmap.pdf
- compare_1/BetaDiversity/PCoA/All_group/jaccard.PCoA.pdf
- compare_1/BetaDiversity/PCoA/All_group/jaccard.PCoA.pdf.png
- compare_1/BetaDiversity/PCoA/All_group/jaccard.PCoA.site.csv
- compare_1/BetaDiversity/PLS_DA/
- compare_1/BetaDiversity/PLS_DA/All_group/
- compare_1/BetaDiversity/PLS_DA/All_group/PLS-DA.pdf
- compare_1/BetaDiversity/PLS_DA/All_group/PLS-DA.pdf.png
- compare_1/BetaDiversity/PLS_DA/All_group/plsda.sites.csv
- compare_1/BetaDiversity/PLS_DA/All_group/PLS-DA.tif
- compare_1/BetaDiversity/SamplesTree/
- compare_1/BetaDiversity/SamplesTree/SamplesClusterTree.pdf
- compare_1/BetaDiversity/SamplesTree/SamplesClusterTree.pdf.png
- compare_1/Community/
- compare_1/Community/Indicator/
- compare_1/Community/Indicator/indicators.pdf
- compare_1/Community/Indicator/indicators.pdf.png
- compare_1/Community/Indicator/indicators_indicator_value.xls
- compare_1/Community/KronaPlot/
- compare_1/Community/KronaPlot/C10.krona.html
- compare_1/Community/KronaPlot/C10_data_for_Krona.xls
- compare_1/Community/KronaPlot/C11.krona.html
- compare_1/Community/KronaPlot/C11_data_for_Krona.xls
- compare_1/Community/KronaPlot/C12.krona.html
- compare_1/Community/KronaPlot/C12_data_for_Krona.xls
- compare_1/Community/KronaPlot/C13.krona.html
- compare_1/Community/KronaPlot/C13_data_for_Krona.xls
- compare_1/Community/KronaPlot/C14.krona.html
- compare_1/Community/KronaPlot/C14_data_for_Krona.xls
- compare_1/Community/KronaPlot/C15.krona.html
- compare_1/Community/KronaPlot/C15_data_for_Krona.xls
- compare_1/Community/KronaPlot/C16.krona.html
- compare_1/Community/KronaPlot/C16_data_for_Krona.xls
- compare_1/Community/KronaPlot/C17.krona.html
- compare_1/Community/KronaPlot/C17_data_for_Krona.xls
- compare_1/Community/KronaPlot/C18.krona.html
- compare_1/Community/KronaPlot/C18_data_for_Krona.xls
- compare_1/Community/KronaPlot/C19.krona.html
- compare_1/Community/KronaPlot/C19_data_for_Krona.xls
- compare_1/Community/KronaPlot/C20.krona.html
- compare_1/Community/KronaPlot/C20_data_for_Krona.xls
- compare_1/Community/KronaPlot/C21.krona.html
- compare_1/Community/KronaPlot/C21_data_for_Krona.xls
- compare_1/Community/KronaPlot/C22.krona.html
- compare_1/Community/KronaPlot/C22_data_for_Krona.xls
- compare_1/Community/KronaPlot/C23.krona.html
- compare_1/Community/KronaPlot/C23_data_for_Krona.xls
- compare_1/Community/KronaPlot/C24.krona.html
- compare_1/Community/KronaPlot/C24_data_for_Krona.xls
- compare_1/Community/KronaPlot/C25.krona.html
- compare_1/Community/KronaPlot/C25_data_for_Krona.xls
- compare_1/Community/KronaPlot/C26.krona.html
- compare_1/Community/KronaPlot/C26_data_for_Krona.xls
- compare_1/Community/KronaPlot/C27.krona.html
- compare_1/Community/KronaPlot/C27_data_for_Krona.xls
- compare_1/Community/KronaPlot/C28.krona.html
- compare_1/Community/KronaPlot/C28_data_for_Krona.xls
- compare_1/Community/KronaPlot/C29.krona.html
- compare_1/Community/KronaPlot/C29_data_for_Krona.xls
- compare_1/Community/KronaPlot/C30.krona.html
- compare_1/Community/KronaPlot/C30_data_for_Krona.xls
- compare_1/Community/KronaPlot/C6.krona.html
- compare_1/Community/KronaPlot/C6_data_for_Krona.xls
- compare_1/Community/KronaPlot/C7.krona.html
- compare_1/Community/KronaPlot/C7_data_for_Krona.xls
- compare_1/Community/KronaPlot/C8.krona.html
- compare_1/Community/KronaPlot/C8_data_for_Krona.xls
- compare_1/Community/KronaPlot/C9.krona.html
- compare_1/Community/KronaPlot/C9_data_for_Krona.xls
- compare_1/Community/KronaPlot/P1.krona.html
- compare_1/Community/KronaPlot/P1_data_for_Krona.xls
- compare_1/Community/KronaPlot/P10.krona.html
- compare_1/Community/KronaPlot/P10_data_for_Krona.xls
- compare_1/Community/KronaPlot/P11.krona.html
- compare_1/Community/KronaPlot/P11_data_for_Krona.xls
- compare_1/Community/KronaPlot/P12.krona.html
- compare_1/Community/KronaPlot/P12_data_for_Krona.xls
- compare_1/Community/KronaPlot/P13.krona.html
- compare_1/Community/KronaPlot/P13_data_for_Krona.xls
- compare_1/Community/KronaPlot/P14.krona.html
- compare_1/Community/KronaPlot/P14_data_for_Krona.xls
- compare_1/Community/KronaPlot/P15.krona.html
- compare_1/Community/KronaPlot/P15_data_for_Krona.xls
- compare_1/Community/KronaPlot/P16.krona.html
- compare_1/Community/KronaPlot/P16_data_for_Krona.xls
- compare_1/Community/KronaPlot/P17.krona.html
- compare_1/Community/KronaPlot/P17_data_for_Krona.xls
- compare_1/Community/KronaPlot/P18.krona.html
- compare_1/Community/KronaPlot/P18_data_for_Krona.xls
- compare_1/Community/KronaPlot/P19.krona.html
- compare_1/Community/KronaPlot/P19_data_for_Krona.xls
- compare_1/Community/KronaPlot/P2.krona.html
- compare_1/Community/KronaPlot/P2_data_for_Krona.xls
- compare_1/Community/KronaPlot/P20.krona.html
- compare_1/Community/KronaPlot/P20_data_for_Krona.xls
- compare_1/Community/KronaPlot/P21.krona.html
- compare_1/Community/KronaPlot/P21_data_for_Krona.xls
- compare_1/Community/KronaPlot/P22.krona.html
- compare_1/Community/KronaPlot/P22_data_for_Krona.xls
- compare_1/Community/KronaPlot/P23.krona.html
- compare_1/Community/KronaPlot/P23_data_for_Krona.xls
- compare_1/Community/KronaPlot/P24.krona.html
- compare_1/Community/KronaPlot/P24_data_for_Krona.xls
- compare_1/Community/KronaPlot/P25.krona.html
- compare_1/Community/KronaPlot/P25_data_for_Krona.xls
- compare_1/Community/KronaPlot/P26.krona.html
- compare_1/Community/KronaPlot/P26_data_for_Krona.xls
- compare_1/Community/KronaPlot/P27.krona.html
- compare_1/Community/KronaPlot/P27_data_for_Krona.xls
- compare_1/Community/KronaPlot/P28.krona.html
- compare_1/Community/KronaPlot/P28_data_for_Krona.xls
- compare_1/Community/KronaPlot/P29.krona.html
- compare_1/Community/KronaPlot/P29_data_for_Krona.xls
- compare_1/Community/KronaPlot/P3.krona.html
- compare_1/Community/KronaPlot/P3_data_for_Krona.xls
- compare_1/Community/KronaPlot/P30.krona.html
- compare_1/Community/KronaPlot/P30_data_for_Krona.xls
- compare_1/Community/KronaPlot/P31.krona.html
- compare_1/Community/KronaPlot/P31_data_for_Krona.xls
- compare_1/Community/KronaPlot/P32.krona.html
- compare_1/Community/KronaPlot/P32_data_for_Krona.xls
- compare_1/Community/KronaPlot/P33.krona.html
- compare_1/Community/KronaPlot/P33_data_for_Krona.xls
- compare_1/Community/KronaPlot/P34.krona.html
- compare_1/Community/KronaPlot/P34_data_for_Krona.xls
- compare_1/Community/KronaPlot/P35.krona.html
- compare_1/Community/KronaPlot/P35_data_for_Krona.xls
- compare_1/Community/KronaPlot/P36.krona.html
- compare_1/Community/KronaPlot/P36_data_for_Krona.xls
- compare_1/Community/KronaPlot/P4.krona.html
- compare_1/Community/KronaPlot/P4_data_for_Krona.xls
- compare_1/Community/KronaPlot/P5.krona.html
- compare_1/Community/KronaPlot/P5_data_for_Krona.xls
- compare_1/Community/KronaPlot/P6.krona.html
- compare_1/Community/KronaPlot/P6_data_for_Krona.xls
- compare_1/Community/KronaPlot/P7.krona.html
- compare_1/Community/KronaPlot/P7_data_for_Krona.xls
- compare_1/Community/KronaPlot/P8.krona.html
- compare_1/Community/KronaPlot/P8_data_for_Krona.xls
- compare_1/Community/KronaPlot/P9.krona.html
- compare_1/Community/KronaPlot/P9_data_for_Krona.xls
- compare_1/Community/Lefse/
- compare_1/Community/Lefse/taxon.lefse.result.xls
- compare_1/Community/Lefse/taxon.stat.for.lefse.xls
- compare_1/Community/Metastats/
- compare_1/Community/Metastats/C_vs_P_Metastats_all_result_summary.xlsx
- compare_1/Community/Metastats/C_vs_P_Metastats_diff_P0.05_result_summary.xlsx
- compare_1/Community/Network/
- compare_1/Community/Network/network.attribution.xls
- compare_1/Community/Network/network.with.class.classif.pdf
- compare_1/Community/Network/network.with.class.classif.pdf.png
- compare_1/Community/Network/network.with.family.classif.pdf
- compare_1/Community/Network/network.with.family.classif.pdf.png
- compare_1/Community/Network/network.with.genus.classif.pdf
- compare_1/Community/Network/network.with.genus.classif.pdf.png
- compare_1/Community/Network/network.with.order.classif.pdf
- compare_1/Community/Network/network.with.order.classif.pdf.png
- compare_1/Community/Network/network.with.phylum.classif.pdf
- compare_1/Community/Network/network.with.phylum.classif.pdf.png
- compare_1/Community/Network/network.with.species.classif.pdf
- compare_1/Community/Network/network.with.species.classif.pdf.png
- compare_1/Community/Network/node.attribution.xls
- compare_1/Community/Network/OTU.Correlation.all.xls
- compare_1/Community/Network/OTU.Correlation.class.network.xls
- compare_1/Community/Network/OTU.Correlation.family.network.xls
- compare_1/Community/Network/OTU.Correlation.genus.network.xls
- compare_1/Community/Network/OTU.Correlation.order.network.xls
- compare_1/Community/Network/OTU.Correlation.phylum.network.xls
- compare_1/Community/Network/OTU.Correlation.species.network.xls
- compare_1/Community/Network/OTU.size.class.for.network.classif.xls
- compare_1/Community/Network/OTU.size.family.for.network.classif.xls
- compare_1/Community/Network/OTU.size.genus.for.network.classif.xls
- compare_1/Community/Network/OTU.size.order.for.network.classif.xls
- compare_1/Community/Network/OTU.size.phylum.for.network.classif.xls
- compare_1/Community/Network/OTU.size.species.for.network.classif.xls
- compare_1/Community/Network/OTU_for_analysis.csv
- compare_1/Community/Pieplot/
- compare_1/Community/Pieplot/class/
- compare_1/Community/Pieplot/class/group/
- compare_1/Community/Pieplot/class/group/C.class.pieplot.pdf
- compare_1/Community/Pieplot/class/group/C.class.pieplot.pdf.png
- compare_1/Community/Pieplot/class/group/P.class.pieplot.pdf
- compare_1/Community/Pieplot/class/group/P.class.pieplot.pdf.png
- compare_1/Community/Pieplot/class/sample/
- compare_1/Community/Pieplot/class/sample/C10.class.pieplot.pdf
- compare_1/Community/Pieplot/class/sample/C10.class.pieplot.pdf.png
- compare_1/Community/Pieplot/class/sample/C11.class.pieplot.pdf
- compare_1/Community/Pieplot/class/sample/C11.class.pieplot.pdf.png
- compare_1/Community/Pieplot/class/sample/C12.class.pieplot.pdf
- compare_1/Community/Pieplot/class/sample/C12.class.pieplot.pdf.png
- compare_1/Community/Pieplot/class/sample/C13.class.pieplot.pdf
- compare_1/Community/Pieplot/class/sample/C13.class.pieplot.pdf.png
- compare_1/Community/Pieplot/class/sample/C14.class.pieplot.pdf
- compare_1/Community/Pieplot/class/sample/C14.class.pieplot.pdf.png
- compare_1/Community/Pieplot/class/sample/C15.class.pieplot.pdf
- compare_1/Community/Pieplot/class/sample/C15.class.pieplot.pdf.png
- compare_1/Community/Pieplot/class/sample/C16.class.pieplot.pdf
- compare_1/Community/Pieplot/class/sample/C16.class.pieplot.pdf.png
- compare_1/Community/Pieplot/class/sample/C17.class.pieplot.pdf
- compare_1/Community/Pieplot/class/sample/C17.class.pieplot.pdf.png
- compare_1/Community/Pieplot/class/sample/C18.class.pieplot.pdf
- compare_1/Community/Pieplot/class/sample/C18.class.pieplot.pdf.png
- compare_1/Community/Pieplot/class/sample/C19.class.pieplot.pdf
- compare_1/Community/Pieplot/class/sample/C19.class.pieplot.pdf.png
- compare_1/Community/Pieplot/class/sample/C20.class.pieplot.pdf
- compare_1/Community/Pieplot/class/sample/C20.class.pieplot.pdf.png
- compare_1/Community/Pieplot/class/sample/C21.class.pieplot.pdf
- compare_1/Community/Pieplot/class/sample/C21.class.pieplot.pdf.png
- compare_1/Community/Pieplot/class/sample/C22.class.pieplot.pdf
- compare_1/Community/Pieplot/class/sample/C22.class.pieplot.pdf.png
- compare_1/Community/Pieplot/class/sample/C23.class.pieplot.pdf
- compare_1/Community/Pieplot/class/sample/C24.class.pieplot.pdf
- compare_1/Community/Pieplot/class/sample/C25.class.pieplot.pdf
- compare_1/Community/Pieplot/class/sample/C26.class.pieplot.pdf
- compare_1/Community/Pieplot/class/sample/C27.class.pieplot.pdf
- compare_1/Community/Pieplot/class/sample/C28.class.pieplot.pdf
- compare_1/Community/Pieplot/class/sample/C29.class.pieplot.pdf
- compare_1/Community/Pieplot/class/sample/C30.class.pieplot.pdf
- compare_1/Community/Pieplot/class/sample/C6.class.pieplot.pdf
- compare_1/Community/Pieplot/class/sample/C7.class.pieplot.pdf
- compare_1/Community/Pieplot/class/sample/C8.class.pieplot.pdf
- compare_1/Community/Pieplot/class/sample/C9.class.pieplot.pdf
- compare_1/Community/Pieplot/class/sample/P1.class.pieplot.pdf
- compare_1/Community/Pieplot/class/sample/P10.class.pieplot.pdf
- compare_1/Community/Pieplot/class/sample/P11.class.pieplot.pdf
- compare_1/Community/Pieplot/class/sample/P12.class.pieplot.pdf
- compare_1/Community/Pieplot/class/sample/P13.class.pieplot.pdf
- compare_1/Community/Pieplot/class/sample/P14.class.pieplot.pdf
- compare_1/Community/Pieplot/class/sample/P15.class.pieplot.pdf
- compare_1/Community/Pieplot/class/sample/P16.class.pieplot.pdf
- compare_1/Community/Pieplot/class/sample/P17.class.pieplot.pdf
- compare_1/Community/Pieplot/class/sample/P18.class.pieplot.pdf
- compare_1/Community/Pieplot/class/sample/P19.class.pieplot.pdf
- compare_1/Community/Pieplot/class/sample/P2.class.pieplot.pdf
[truncated: 438 more entries]
