# Supplementary material for: The microbiome biomarkers of pregnant women’s vaginal area predict preterm prelabor rupture in Western China
Source: Front Cell Infect Microbiol. 2024 Oct 31;14:1471027. doi: 10.3389/fcimb.2024.1471027 (PMC11560878; doi:10.3389/fcimb.2024.1471027)
Supplement: Supplementary file 1 [file DataSheet1.zip › compare_1/AlphaDiversity/DiversityIndex/alpha.diversity.index.xls]

Samples	C6	C7	C8	C9	C10	C11	C12	C13	C14	C15	C16	C17	C18	C19	C20	C21	C22	C23	C24	C25	C26	C27	C28	C29	C30	P1	P2	P3	P4	P5	P6	P7	P8	P9	P10	P11	P12	P13	P14	P15	P16	P17	P18	P19	P20	P21	P22	P23	P24
Observed	30	26	120	95	39	22	109	33	30	52	49	82	47	114	75	55	61	110	63	46	35	35	72	34	22	24	84	75	66	69	25	41	39	163	30	71	48	33	28	255	324	85	96	137	52	49	64	155	41
Chao1	30.37500	26.25000	121.77419	98.47368	40.66667	23.66667	111.39130	34.20000	30.00000	54.10000	49.09091	83.25000	49.33333	116.75000	75.16667	55.50000	61.00000	111.00000	64.25000	46.12500	35.25000	35.14286	72.30000	35.20000	22.00000	24.50000	84.66667	76.33333	66.00000	71.11765	25.00000	41.27273	42.11111	165.23404	33.00000	75.12500	48.08333	33.42857	33.00000	256.83333	324.00000	86.71429	98.03704	137.45652	54.00000	49.00000	65.00000	158.80000	42.00000
ACE	31.52078	26.92277	124.35138	102.59538	42.62666	25.94508	114.64444	34.58521	30.34909	58.20676	49.78973	85.05015	51.49381	120.58348	75.64734	56.78238	61.00000	112.43380	65.15375	46.71756	36.01250	35.80177	73.91972	36.15922	22.00000	25.10204	86.02710	78.51624	66.49044	74.66260	25.37657	42.16035	44.76736	170.39358	34.26586	76.79799	49.24151	34.51759	34.08802	257.86739	324.00000	90.65927	102.99873	139.64393	55.88193	49.00000	65.75229	164.24596	43.00859
Shannon	0.56707401	0.64302751	1.43300362	0.73480309	0.15743024	0.02518633	0.59116041	0.38553650	0.63486643	0.21120876	1.21835556	1.46175585	0.88461375	1.57742282	1.39696162	0.67345059	1.19840618	1.86664467	1.10272952	1.23953216	0.06776391	0.29851533	0.96839316	0.63002067	0.03932520	0.09289573	0.60306832	0.64645598	0.36821785	0.29003295	0.33609574	0.59888638	0.48949321	0.61870615	0.69481207	1.64759062	1.62715622	1.05256266	1.42865083	0.82520024	1.30494379	0.44836611	2.31195238	0.60774331	0.33813454	1.23037587	0.85689390	0.69175075	0.52628489
Simpson	0.6843063	0.6523308	0.3748909	0.7606571	0.9548014	0.9946450	0.8260202	0.8199840	0.5984033	0.9427846	0.4278615	0.3452873	0.5410377	0.3791196	0.4248784	0.6872173	0.5144404	0.3513408	0.4284841	0.4415047	0.9835178	0.8713715	0.4994257	0.7049872	0.9911884	0.9698697	0.7728090	0.7014642	0.9045754	0.9127337	0.8358245	0.6584976	0.7532654	0.7554305	0.6707730	0.2401245	0.2332736	0.4197442	0.3362796	0.7702778	0.5043179	0.8579681	0.1846884	0.7686672	0.8533255	0.3921458	0.5998801	0.7150160	0.7310971
Coverage	0.9999409	0.9999606	0.9997831	0.9997634	0.9998817	0.9999014	0.9997831	0.9999211	0.9999803	0.9998620	0.9999606	0.9998817	0.9998620	0.9997831	0.9999606	0.9999211	1.0000000	0.9998620	0.9999014	0.9999606	0.9999409	0.9999606	0.9999211	0.9999211	1.0000000	0.9999409	0.9999014	0.9998423	0.9999803	0.9998226	0.9999803	0.9999409	0.9998423	0.9997043	0.9998817	0.9997634	0.9999606	0.9999409	0.9998817	0.9997831	1.0000000	0.9998226	0.9997831	0.9998620	0.9998423	1.0000000	0.9999014	0.9996057	0.9999211
[truncated: 12 more columns]
