# Supplementary material for: The microbiome biomarkers of pregnant women’s vaginal area predict preterm prelabor rupture in Western China
Source: Front Cell Infect Microbiol. 2024 Oct 31;14:1471027. doi: 10.3389/fcimb.2024.1471027 (PMC11560878; doi:10.3389/fcimb.2024.1471027)
Supplement: Supplementary file 1 [file DataSheet1.zip › compare_1/AlphaDiversity/DiversityIndex/Wilcoxon_result_summary.xlsx]

## Sheet: C_vs_P
Index	p.value	fdr
Observed	0.255615	0.54089
Chao1	0.255728	0.54089
ACE	0.270445	0.54089
Shannon	0.732316	0.765429
Simpson	0.765429	0.765429
Coverage	0.373258	0.559887

## Sheet: README
标题	说明
Index	Alpha多样性指数
p.value	P值
fdr	校正之后的P值（BH方法校正后的P值）
