# Supplementary material for: The microbiome biomarkers of pregnant women’s vaginal area predict preterm prelabor rupture in Western China
Source: Front Cell Infect Microbiol. 2024 Oct 31;14:1471027. doi: 10.3389/fcimb.2024.1471027 (PMC11560878; doi:10.3389/fcimb.2024.1471027)
Supplement: Supplementary file 1 [file DataSheet1.zip › compare_1/BetaDiversity/ADONIS/All_group_ADONIS_result_summary.xlsx]

## Sheet: bray
	Df	SumsOfSqs	MeanSqs	F.Model	R2	Pr(>F)
Group	1	0.332892	0.332892	0.826071	0.0138079	0.5883
Residuals	59	23.7759	0.402982		0.986192
Total	60	24.1088			1

## Sheet: jaccard
	Df	SumsOfSqs	MeanSqs	F.Model	R2	Pr(>F)
Group	1	0.488877	0.488877	1.17128	0.0194657	0.034
Residuals	59	24.6258	0.417387		0.980534
Total	60	25.1147			1

## Sheet: README
标题	说明
Group行	组间统计信息
Residuals行	组内统计信息
Total行	组间+组内统计
Df	自由度，组间自由度为组数-1，组内自由度为总样本数-组数
SumsOfSqs	离差平方和
MeanSqs	均方，离差平方和与自由度之比，即SumsOfSqs/Df
F.Model	F检验值，即组间均方/组内均方
R2	组间和组内离差平方和占总离差平方和的比例，表示对样本间差异的解释度；R2越大表示对样本间差异的解释度越高
Pr(>F)	置换检验得到的统计学显著性P值
