# Supplementary material for: The microbiome biomarkers of pregnant women’s vaginal area predict preterm prelabor rupture in Western China
Source: Front Cell Infect Microbiol. 2024 Oct 31;14:1471027. doi: 10.3389/fcimb.2024.1471027 (PMC11560878; doi:10.3389/fcimb.2024.1471027)
Supplement: Supplementary file 1 [file DataSheet1.zip › compare_1/BetaDiversity/NMDS/All_group/bray.3D.NMDS.site.csv]

	NMDS1	NMDS2	NMDS3
C6	-0.26800498525351	-0.0210064597641978	-0.0230784585352516
C7	0.0538451002173394	-0.431944362988406	0.0436383380259532
C8	-0.0333546703617277	0.25891711249466	0.140465820240906
C9	0.191589067801301	-0.0211101474094186	0.291378165724002
C10	0.0312638233518368	-0.423829159672169	0.0903509546240486
C11	-0.2967505065161	0.0416037879835479	0.0593109676081357
C12	0.134384957358547	-0.0413461114028267	0.308790009803225
C13	-0.263641412655115	0.0571662228187256	0.0208472348113591
C14	-0.00412736417057662	-0.279141695977249	-0.35477911793537
C15	-0.229894681076403	0.0354204432832703	0.0764315519508068
C16	-0.189953407323437	-0.0781663997690106	0.077138601891164
C17	0.215689279095089	0.236717235053905	0.151868695195372
C18	-0.164558000484408	0.0288644128488928	0.00425338380240731
C19	0.280573642288072	0.0877912219193234	-0.213554568022919
C20	0.256766065684485	0.0466755865980051	-0.230007095941581
C21	-0.197685886530142	-0.00738151297523271	0.038008731055002
C22	-0.186053714689317	0.0394875704706134	0.0702059025930841
C23	0.262836417902784	0.198108933860966	-0.0204492615916544
C24	0.309823361065143	-0.223547420754278	-0.126085690444628
C25	0.0682089145690659	0.195828585087598	-0.353074490885343
C26	-0.0400319710247947	-0.246390863967118	-0.348343116944907
C27	-0.267344107784754	0.0218682524215805	0.034084568623309
C28	-0.228842004033883	0.0769578186107375	0.0160229274908182
C29	-0.246116776300072	0.0385037066258671	-0.0294384921861499
C30	-0.291669734207537	0.0324973281589552	0.0449452984369573
P1	-0.294832387647584	0.0380138054108509	0.0516304021217183
P2	-0.180387762321806	0.0202147388509524	-0.035186506325279
P3	0.229461525414233	0.332705183517506	-0.0811678633780833
P4	0.103944686233175	-0.343484511727463	0.112136524441318
P5	-0.228151149900039	0.0550436336111553	-0.0240616898582938
P6	-0.258516378464423	-0.00475466093919262	-0.0205127479971023
P7	0.462036443508201	0.109172655059276	0.0684466934755621
P8	-0.250087164689381	0.0596931629590409	0.00952240245628777
P9	-0.0206999816465981	0.355122446286744	-0.0813245181009454
P10	0.410312657785585	0.0399160523670784	0.0715178678931005
P11	0.177607185561659	0.0764879661904926	-0.31470534016497
P12	0.102104599075114	-0.301258612636542	0.306780675866791
P13	0.226773088122503	-0.0635563858257753	-0.311052904765969
P14	0.0958967319224207	-0.318924097680714	-0.211972544100432
P15	0.0564968920470686	-0.389458298264387	0.0923007332321978
P16	-0.226592419355416	0.00976709218124562	0.00700978746063975
P17	0.33699298263475	-0.189462642301651	-0.0813049087043007
P18	0.22160145985803	-0.0824423438686998	0.0944200968750715
P19	0.0709492794059056	0.322861606297844	-0.17790305645663
P20	-0.264239459159534	0.0501049931953406	0.06546566570712
P21	0.381655046405298	0.127946067675626	0.263103862025607
P22	-0.204059677505224	0.0635800607382135	0.0579966329277916
P23	-0.226828470115585	0.0431700374726074	-0.00740950262836589
P24	-0.234025053228893	0.0318741892658677	0.0540752185065614
P25	-0.258562640822215	0.00153331426725888	0.0193891718843467
P26	0.0316018039985657	-0.28109094021478	0.0213296512597684
P27	-0.161763963309929	-0.159212573968677	0.0840943634134982
P28	-0.126063849346489	0.0543136364404427	0.198393840523208
P29	-0.166880395326967	0.014245146612157	0.00679619018929719
P30	0.351547643516305	-0.1338295085025	0.18698209048121
P31	-0.0934126125384778	0.214369146341658	-0.39563230983231
P32	0.208766452521803	0.13461801865751	-0.354582207693501
P33	0.291980811891235	0.518107912727684	0.171256061011037
P34	0.1043761564524	-0.182579409836303	-0.328046029202178
P35	0.352962352692439	-0.013926334095064	0.32285833106641
P36	0.0810841594099832	0.168575370178457	0.390425007001075
