# Supplementary material for: The microbiome biomarkers of pregnant women’s vaginal area predict preterm prelabor rupture in Western China
Source: Front Cell Infect Microbiol. 2024 Oct 31;14:1471027. doi: 10.3389/fcimb.2024.1471027 (PMC11560878; doi:10.3389/fcimb.2024.1471027)
Supplement: Supplementary file 1 [file DataSheet1.zip › compare_1/BetaDiversity/NMDS/All_group/bray.NMDS.site.csv]

	NMDS1	NMDS2
C6	-0.259367731776592	0.078627201005288
C7	0.00275497097464643	-0.404850592875603
C8	0.0304033454067646	-0.0502572343764383
C9	0.14843169164251	0.201921610808306
C10	-0.0616671843201037	-0.38614597256431
C11	-0.305398524253619	0.0405883098085385
C12	0.098079029311122	0.160520154273997
C13	-0.255990036358417	0.0271975528558656
C14	-0.076148499432972	0.431082765773948
C15	-0.210847807877908	0.0720802592556413
C16	-0.18446954252515	0.0372252704811299
C17	0.196647286396979	0.0829750787885761
C18	-0.140461041673913	0.064828970679253
C19	0.272458551285141	0.107958836853028
C20	0.256740263979803	0.0330005126530873
C21	-0.16516632208329	0.019023174186849
C22	-0.150768224945658	0.0603235336021353
C23	0.248688117536213	-0.00941139360264086
C24	0.151710219371536	0.299840539907541
C25	0.219700992198046	-0.230580230070422
C26	-0.130820016379438	0.360355219620825
C27	-0.256331751999613	-0.00826230185271487
C28	-0.189515757713184	0.017555729310174
C29	-0.213119674447268	0.00622805755897176
C30	-0.289603421787433	0.0328162476086435
P1	-0.29868794373993	0.0286126873632915
P2	-0.136927143708138	0.0203974004158787
P3	0.301640850100318	-0.108406589741573
P4	0.0562450964789973	-0.282114152012846
P5	-0.205735464150034	0.0218734748390579
P6	-0.246284284667825	0.0448508494272089
P7	0.502627107349099	-0.0125856030436275
P8	-0.220723897155132	-0.0277437241552629
P9	-0.140167324887409	-0.228375284389132
P10	0.373235577678806	0.112415589277084
P11	0.221739559194266	-0.133172945449123
P12	0.0917585575331652	-0.385923567156651
P13	0.206535360216156	-0.183296655654983
P14	0.157012515805509	-0.309171650235515
P15	-0.019970598439799	-0.346955272931356
P16	-0.19390893148729	-0.037327268337993
P17	0.179087481469814	0.274858176210832
P18	0.129231269033335	0.0102312985493551
P19	0.0862764229545335	-0.187889147388255
P20	-0.260077422699582	0.0147427803600921
P21	0.432629466598189	0.218668056584363
P22	-0.187068748612253	0.0676733189000116
P23	-0.193762355230111	-0.0177841903263971
P24	-0.198549666409594	0.0455501436974888
P25	-0.243322550884988	-0.0268204461225348
P26	-0.00200055795800482	-0.190990080375845
P27	-0.150595819414015	-0.138011221513084
P28	-0.0336956273402176	0.187876714848644
P29	-0.122839872426935	0.0366723147213926
P30	0.281191357758847	0.279939035818127
P31	-0.273920519673393	-0.326354408733348
P32	0.340451130259685	-0.193702110089398
P33	0.588737494322445	-0.315862088487644
P34	0.0821920695263494	0.334915149963334
P35	0.360814108966928	0.367811320043855
P36	0.000894373110008729	0.340756795434883
