# Supplementary material for: The microbiome biomarkers of pregnant women’s vaginal area predict preterm prelabor rupture in Western China
Source: Front Cell Infect Microbiol. 2024 Oct 31;14:1471027. doi: 10.3389/fcimb.2024.1471027 (PMC11560878; doi:10.3389/fcimb.2024.1471027)
Supplement: Supplementary file 1 [file DataSheet1.zip › compare_1/BetaDiversity/NMDS/All_group/jaccard.3D.NMDS.site.csv]

	NMDS1	NMDS2	NMDS3
C6	-0.0118601420282319	0.256494325770752	-0.0926021562116208
C7	-0.0163297307820259	0.16909467125226	0.0145705324721481
C8	0.0615057520450698	-0.137805093214444	-0.0584327810312515
C9	-0.0580835440090871	-0.163583108781497	0.0124283084766568
C10	0.00782277152276712	0.0865952725584466	0.0476937446991811
C11	-0.147731242771033	0.275712642527792	0.0103756677724063
C12	0.0755475268817505	-0.171605882208753	0.0199300585989403
C13	0.0871061796209447	0.159981632977787	0.130657916433593
C14	-0.147359329184597	0.102628585788818	0.123120584314267
C15	-0.173222358221471	0.0128716704870074	-0.0499464494836652
C16	0.0609418507002633	0.032181382813023	0.166193457897045
C17	-0.0879042083783076	-0.173058018164779	-0.0925374321072979
C18	-0.0728576369398452	0.0688269275493527	-0.0915657568013808
C19	-0.11082907513041	-0.360369527483514	0.0505757908814138
C20	-0.0799632187829227	-0.083922354272226	-0.0117795012965884
C21	0.0528513051039388	0.0753803654879361	0.0203539661408765
C22	-0.166169876657562	-0.112047685687111	-0.158924849099069
C23	-0.0263439110441542	-0.178320940617244	-0.142907661175726
C24	-0.0852410790520737	-0.0558157914064715	-0.0878564611961811
C25	-0.0749065690686541	0.0356826662274178	-0.0180854455902988
C26	-0.0255856186242137	0.100022177060563	0.129420200894561
C27	0.0270257699046838	0.126958030636484	-0.0115610882421859
C28	0.182701119986276	0.0904711483114529	0.1977923868037
C29	-0.0372973134518517	0.0705202505567005	0.0719352823258118
C30	-0.132382489006198	0.158717590822232	-0.0959552315933699
P1	0.0870448578068095	0.196860234705434	-0.0674227148272089
P2	0.0356792638893213	-0.0724392040710312	0.00595903610568396
P3	0.044561361253905	-0.0667005388050556	-0.151444129405787
P4	-0.22980184116715	-0.158373556027064	-0.11067696914326
P5	0.0114780416078401	0.0518536718184153	-0.159393324764025
P6	0.0133719941010873	0.15275787109755	0.00417353653866376
P7	-0.00926939085290135	0.159107804875158	0.341318490677038
P8	0.0535219221615839	0.126756165449582	0.0382357087653766
P9	0.215710511059973	-0.206049359673985	0.20878793903867
P10	-0.170231630040664	0.154198110641809	0.0780304082765574
P11	0.120914563905016	0.183189907056584	-0.305725639806488
P12	-0.0768229048313678	-0.036164090325263	0.233744107629255
P13	-0.0331709395819756	0.24162196922197	-0.0265611955817113
P14	-0.0185616131732075	0.246578973600695	0.0855197501942466
P15	0.446283464731119	-0.134836634879183	0.253495480127661
P16	0.528353527951172	-0.107932943255981	-0.103669690557728
P17	0.020136382937879	-0.116890586320418	0.0932276888648033
P18	-0.0369559141587399	-0.155546801817362	0.0612017319439583
P19	0.293888862555256	-0.0799311830274754	0.101458827424204
P20	0.169366560444998	0.168668015704701	-0.0524196870051649
P21	-0.14688975113295	-0.0789821606775901	0.351063040534547
P22	0.0761236617895658	0.0117131096307091	-0.107879033716567
P23	0.374884723733211	0.0499037037537877	-0.0115490860509831
P24	-0.0191946868836599	0.0145105673632791	-0.0222608772791835
P25	0.0554508536220138	0.289963044164999	0.0106663264542228
P26	0.2922400898688	-0.238752228897023	-0.0912442768080117
P27	0.126469646750331	-0.0777702202727223	-0.0628503762598254
P28	-0.044935600251754	-0.256890038126165	-0.0658904256515241
P29	0.0181965085881867	-0.0214273412223089	0.0066364901979449
P30	-0.158884801300325	-0.126701134379128	0.0662218501133898
P31	0.133706632817789	-0.0529731674737035	-0.423793821939842
P32	-0.164797911724003	0.179389906199048	-0.321730197836574
P33	-0.44128459337096	-0.0163331524366347	0.123071113006031
P34	-0.237084329930927	-0.0243478660924588	-0.0956224966356522
P35	-0.278031905683479	-0.209212234172125	0.169098934005404
P36	-0.152900550124848	-0.374429552323028	-0.134669600510087
