# Supplementary material for: The microbiome biomarkers of pregnant women’s vaginal area predict preterm prelabor rupture in Western China
Source: Front Cell Infect Microbiol. 2024 Oct 31;14:1471027. doi: 10.3389/fcimb.2024.1471027 (PMC11560878; doi:10.3389/fcimb.2024.1471027)
Supplement: Supplementary file 1 [file DataSheet1.zip › compare_1/BetaDiversity/NMDS/All_group/jaccard.NMDS.site.csv]

	NMDS1	NMDS2
C6	-0.0129333270652897	-0.242676871641135
C7	0.0296477950666817	-0.153994928291276
C8	-0.0516358094282235	0.129667070902532
C9	0.0475587560471711	0.144438403852298
C10	-0.00991201202424377	-0.074667852617237
C11	0.0508257003919096	-0.288157900725263
C12	-0.0806503833243457	0.157195156314536
C13	-0.0730279235062045	-0.172889910933208
C14	0.15952297798697	-0.0988755229820034
C15	0.140040559790074	0.0323986382705753
C16	-0.109997863888822	-0.0650798355670948
C17	0.0606125348647563	0.186289324690143
C18	0.0748402479767646	-0.0431661380315402
C19	0.0898395288024976	0.361427613522688
C20	0.0685067040181417	0.0785890020963165
C21	-0.0254169047305845	-0.0776793839658584
C22	0.147088860427424	0.164919819091136
C23	0.0185782804057914	0.202649090230527
C24	0.0446546341819791	0.0774102189890706
C25	0.0678604614624326	-0.0168976408559779
C26	0.0699356678276386	-0.112668116452824
C27	-0.01160276150791	-0.113260647280077
C28	-0.216128134898911	-0.142752888004846
C29	0.045144491329068	-0.0731613795632569
C30	0.111727069904547	-0.127590233508962
P1	-0.0503266497754816	-0.19159612464652
P2	-0.015534697341098	0.0581035290634032
P3	-0.0955567976480275	0.100388638887388
P4	0.183280981308411	0.207942900460586
P5	-0.0504028505392046	-0.0166397116940026
P6	0.00120461224938929	-0.135811853057969
P7	0.215034039164769	-0.314146836365427
P8	-0.0281726974429952	-0.111297481518887
P9	-0.318680918103036	0.125901942022052
P10	0.149283878718934	-0.147355641452814
P11	-0.188840491487198	-0.325193858553239
P12	0.218170679870896	-0.014637906956266
P13	0.0472711590197322	-0.209191660583162
P14	0.0686783079136108	-0.228547280679556
P15	-0.535937990664823	-0.0394353098279222
P16	-0.549072146871941	0.0996554813800833
P17	-0.0470306344701251	0.0957222781340997
P18	-0.00340789286021687	0.142350500614382
P19	-0.303842581475549	0.020882030410581
P20	-0.141593945108298	-0.141919573559398
P21	0.372438088081067	0.0186893007095192
P22	-0.0873133765089196	0.00868134714975724
P23	-0.358903419599111	-0.100002971529307
P24	0.00718847459247652	-0.00439053631135248
P25	-0.0373939806206148	-0.272371691227619
P26	-0.308995792226222	0.223385375348242
P27	-0.113649211893265	0.0647699058509566
P28	0.0418674376485233	0.25076788479303
P29	-0.00284249776566861	0.0172839234506132
P30	0.133635310323853	0.127354795316121
P31	-0.218135343256902	0.379843250554692
P32	0.31960459092641	-0.234452406729214
P33	0.450925227367082	0.0973638629434356
P34	0.203556589717503	0.0867983031074351
P35	0.310867825224905	0.218427635672636
P36	0.0975475634218219	0.411212871284381
