# Supplementary material for: The microbiome biomarkers of pregnant women’s vaginal area predict preterm prelabor rupture in Western China
Source: Front Cell Infect Microbiol. 2024 Oct 31;14:1471027. doi: 10.3389/fcimb.2024.1471027 (PMC11560878; doi:10.3389/fcimb.2024.1471027)
Supplement: Supplementary file 1 [file DataSheet1.zip › compare_1/BetaDiversity/PCA/All_group/3D.pc.sites.csv]

	PC1	PC2	PC3
C6	-23848.9885334929	-1481.81766505283	7955.75591290398
C7	21548.2750289217	34145.1797281013	2514.00833191819
C8	13314.7127720263	-4030.10759042877	-2499.32046121385
C9	16710.3221043956	-7573.08567264413	-12419.5865457177
C10	22942.0403195521	43035.9282400074	3595.50395155629
C11	-33815.8595629782	1190.67659656436	316.817110833439
C12	16728.8701405426	-7486.68110088114	-12835.4978184818
C13	-28905.8699812543	366.512844762065	-470.956148172431
C14	18224.8864487551	-11287.5826148908	33000.9938628664
C15	-32513.4325194147	1054.92273011354	265.856421118219
C16	-13528.650816673	5048.15312656046	-1394.9499582197
C17	15692.241512367	-4372.25069837714	-2722.8557547746
C18	-18418.3445151459	-1642.84860078884	-3058.59177096425
C19	17553.4121762875	-7330.97103284803	-5033.04236838084
C20	17756.4737709919	-7586.97565292677	-5119.17995804118
C21	-24600.2993367235	-395.404189144432	-1663.97678764536
C22	-18988.3691436967	-338.256178698033	-441.117484661112
C23	16644.6703033066	-5502.12616481201	-4412.1644350109
C24	17232.3724156324	-6752.63341669533	-3164.9437693508
C25	17113.1330331334	-6148.6559189268	-5542.65978187149
C26	19081.2567889195	-13690.5588007958	44412.6077629574
C27	-30576.5877430761	902.573706616515	159.561572922891
C28	-17643.2437883383	-542.565887130999	-578.665128151623
C29	-25526.2441922757	285.390139824775	-164.643502812668
C30	-33727.0314576624	1176.69751576539	310.203718423424
P1	-33201.0188832397	1109.19111515201	299.719334331795
P2	-27474.6531482441	-195.777882910608	2424.9880294748
P3	17228.212197165	-6146.98334585108	-5351.88229100052
P4	22740.7146669263	41784.4781485735	3434.92596863087
P5	-31661.9575104905	868.278116915076	101.146923178266
P6	-29198.3880446926	-84.3145522340251	4046.14627267023
P7	18101.420694866	-7643.96394137346	-7284.86845283562
P8	-27034.6153714778	505.849326214779	-30.2189593420592
P9	16699.2395256409	-7004.93858193211	-7689.88392975122
P10	18025.6768672053	-7545.14389764278	-7965.82985801637
P11	16823.5273740875	-6139.26516351746	-4140.39534772904
P12	16296.2111214181	954.978490656877	-1766.69937454405
P13	18453.2817985354	-8600.58234097884	-5337.49114460123
P14	17470.9828487057	-5550.81650313042	12115.2018051757
P15	22201.3709664937	38243.6030926143	2975.53919343653
P16	-18711.4736992836	-496.400768989018	-238.909464510655
P17	18228.6135236483	-8121.59961028154	-3852.34206781767
P18	15581.0499459211	-3883.79035987281	-2735.15904510627
P19	17144.4615976997	-7239.66569796863	-7955.62079786833
P20	-30088.3093720237	780.684024805527	95.3712173115262
P21	17143.8643741868	-6349.98931918942	-6055.53555634395
P22	-21573.537912966	-602.765015216602	-1335.28090346342
P23	-26053.0549123853	448.479760011668	-135.345321563749
P24	-26238.5958050397	382.31290741549	-112.603423457008
P25	-30373.8853632439	898.873872797801	147.857838241596
P26	18010.8536681115	14430.1088079304	-32.8304645694723
P27	-699.954434629228	25188.5368025919	2182.9877837499
P28	4215.41186572696	-2898.05484807059	-1827.05261113317
P29	-19842.4259207757	-1145.70630461008	-2455.73780164438
P30	16106.8746296038	-4671.79506511176	-3022.31092788978
P31	17452.9586438955	-6788.00047065474	-6640.31253579342
P32	17682.8391115718	-7311.42886956165	-5147.83329419382
P33	16639.0258274635	-5255.59885734422	-3740.6167070972
P34	19026.7573807797	-12639.9760544438	34986.1255577162
P35	16084.6468004152	-5222.76381951667	-5378.64109405919
P36	16344.1297243331	-5099.56663855011	-3585.76552161664
