# Supplementary material for: The microbiome biomarkers of pregnant women’s vaginal area predict preterm prelabor rupture in Western China
Source: Front Cell Infect Microbiol. 2024 Oct 31;14:1471027. doi: 10.3389/fcimb.2024.1471027 (PMC11560878; doi:10.3389/fcimb.2024.1471027)
Supplement: Supplementary file 1 [file DataSheet1.zip › compare_1/BetaDiversity/PCA/All_group/pc.cont.csv]

	PC1	PC2	PC3	PC4	PC5	PC6	PC7	PC8	PC9	PC10	PC11	PC12	PC13	PC14	PC15	PC16	PC17	PC18	PC19	PC20	PC21	PC22	PC23	PC24	PC25	PC26	PC27	PC28	PC29	PC30	PC31	PC32	PC33	PC34	PC35	PC36	PC37	PC38	PC39	PC40	PC41	PC42	PC43	PC44	PC45	PC46	PC47	PC48	PC49
Standard deviation	21646.8374789504	12034.2882195144	9612.77087767671	8600.30297695014	8176.68632832588	8130.74601720801	7689.01860222254	7171.62341559549	6864.73628914164	6344.72995470709	6119.77680864998	5253.5351425808	4422.39267422695	3921.30360826056	3580.05888703769	3450.06599430531	3170.82083214231	2833.90975180265	2729.43626605156	2339.35227892248	2048.65902429827	1828.71770271701	1622.47309520616	1563.24421813089	1513.93033713664	1501.77278812743	1243.08151739469	1187.83256539031	1150.01772845755	962.492038941189	850.480835777934	835.633199718296	794.031678919616	725.980487011115	689.848795321533	534.724242946949	492.0131625964	417.855926473307	377.737926800315	237.459140667162	188.578960912877	179.340752847921	122.930672141266	111.349274881319	103.698529084986	95.6690831104886	85.8697984212366	68.6011751461255	62.6810485619966
Proportion of Variance	0.36244	0.11202	0.07147	0.05721	0.05171	0.05113	0.04573	0.03978	0.03645	0.03114	0.02897	0.02135	0.01513	0.01189	0.00991	0.00921	0.00778	0.00621	0.00576	0.00423	0.00325	0.00259	0.00204	0.00189	0.00177	0.00174	0.0012	0.00109	0.00102	0.00072	0.00056	0.00054	0.00049	0.00041	0.00037	0.00022	0.00019	0.00014	0.00011	4e-05	3e-05	2e-05	1e-05	1e-05	1e-05	1e-05	1e-05	0	0
Cumulative Proportion	0.36244	0.47446	0.54593	0.60314	0.65486	0.70599	0.75172	0.7915	0.82795	0.85909	0.88805	0.9094	0.92453	0.93642	0.94634	0.95554	0.96332	0.96953	0.97529	0.97953	0.98277	0.98536	0.9874	0.98929	0.99106	0.9928	0.994	0.99509	0.99611	0.99683	0.99739	0.99793	0.99842	0.99882	0.99919	0.99941	0.9996	0.99974	0.99985	0.99989	0.99992	0.99994	0.99995	0.99996	0.99997	0.99998	0.99998	0.99999	0.99999
[truncated: 12 more columns]
