# Supplementary material for: The microbiome biomarkers of pregnant women’s vaginal area predict preterm prelabor rupture in Western China
Source: Front Cell Infect Microbiol. 2024 Oct 31;14:1471027. doi: 10.3389/fcimb.2024.1471027 (PMC11560878; doi:10.3389/fcimb.2024.1471027)
Supplement: Supplementary file 1 [file DataSheet1.zip › compare_1/BetaDiversity/PCA/All_group/pc.sites.csv]

	PC1	PC2
C6	-23848.9885334929	-1481.81766505283
C7	21548.2750289217	34145.1797281013
C8	13314.7127720263	-4030.10759042877
C9	16710.3221043956	-7573.08567264413
C10	22942.0403195521	43035.9282400074
C11	-33815.8595629782	1190.67659656436
C12	16728.8701405426	-7486.68110088114
C13	-28905.8699812543	366.512844762065
C14	18224.8864487551	-11287.5826148908
C15	-32513.4325194147	1054.92273011354
C16	-13528.650816673	5048.15312656046
C17	15692.241512367	-4372.25069837714
C18	-18418.3445151459	-1642.84860078884
C19	17553.4121762875	-7330.97103284803
C20	17756.4737709919	-7586.97565292677
C21	-24600.2993367235	-395.404189144432
C22	-18988.3691436967	-338.256178698033
C23	16644.6703033066	-5502.12616481201
C24	17232.3724156324	-6752.63341669533
C25	17113.1330331334	-6148.6559189268
C26	19081.2567889195	-13690.5588007958
C27	-30576.5877430761	902.573706616515
C28	-17643.2437883383	-542.565887130999
C29	-25526.2441922757	285.390139824775
C30	-33727.0314576624	1176.69751576539
P1	-33201.0188832397	1109.19111515201
P2	-27474.6531482441	-195.777882910608
P3	17228.212197165	-6146.98334585108
P4	22740.7146669263	41784.4781485735
P5	-31661.9575104905	868.278116915076
P6	-29198.3880446926	-84.3145522340251
P7	18101.420694866	-7643.96394137346
P8	-27034.6153714778	505.849326214779
P9	16699.2395256409	-7004.93858193211
P10	18025.6768672053	-7545.14389764278
P11	16823.5273740875	-6139.26516351746
P12	16296.2111214181	954.978490656877
P13	18453.2817985354	-8600.58234097884
P14	17470.9828487057	-5550.81650313042
P15	22201.3709664937	38243.6030926143
P16	-18711.4736992836	-496.400768989018
P17	18228.6135236483	-8121.59961028154
P18	15581.0499459211	-3883.79035987281
P19	17144.4615976997	-7239.66569796863
P20	-30088.3093720237	780.684024805527
P21	17143.8643741868	-6349.98931918942
P22	-21573.537912966	-602.765015216602
P23	-26053.0549123853	448.479760011668
P24	-26238.5958050397	382.31290741549
P25	-30373.8853632439	898.873872797801
P26	18010.8536681115	14430.1088079304
P27	-699.954434629228	25188.5368025919
P28	4215.41186572696	-2898.05484807059
P29	-19842.4259207757	-1145.70630461008
P30	16106.8746296038	-4671.79506511176
P31	17452.9586438955	-6788.00047065474
P32	17682.8391115718	-7311.42886956165
P33	16639.0258274635	-5255.59885734422
P34	19026.7573807797	-12639.9760544438
P35	16084.6468004152	-5222.76381951667
P36	16344.1297243331	-5099.56663855011
