# Supplementary material for: The microbiome biomarkers of pregnant women’s vaginal area predict preterm prelabor rupture in Western China
Source: Front Cell Infect Microbiol. 2024 Oct 31;14:1471027. doi: 10.3389/fcimb.2024.1471027 (PMC11560878; doi:10.3389/fcimb.2024.1471027)
Supplement: Supplementary file 1 [file DataSheet1.zip › compare_1/BetaDiversity/PCoA/All_group/bray.3D.PCoA.site.csv]

	Axis.1	Axis.2	Axis.3
C6	0.404100617397291	0.0403725192002193	-0.104502983710775
C7	-0.327891665706689	-0.592083646075978	0.0857948703623433
C8	-0.178759891850347	0.0343566982155281	-0.0356592130809978
C9	-0.253252454421668	0.0720840968184555	-0.161130147502473
C10	-0.328191110700117	-0.602578734542444	0.086348382379911
C11	0.440077266298031	0.00879010502997133	0.0177610005983972
C12	-0.244832453893761	0.0589621900693109	-0.149036390583801
C13	0.431518619151669	0.0144061558385271	0.0168814147712216
C14	-0.286836890121304	0.128796048046994	-0.368939663295463
C15	0.436268680447843	0.010536771616002	0.0157651827879807
C16	0.319761858091439	-0.157898974100114	-0.0130613092277536
C17	-0.262912847452552	0.0515128074442816	-0.0493741795030016
C18	0.370589236126057	0.051472121905289	0.0106204362864804
C19	-0.329439284044267	0.240056511368697	0.442968561599873
C20	-0.328270807729573	0.241232551485331	0.446109309504843
C21	0.416520129388665	0.0156457534559456	-0.0210730335788208
C22	0.390753452239698	0.00973831782620929	0.0169248310328102
C23	-0.298737073708075	0.10175154348881	-0.0207196564590987
C24	-0.297340924567437	0.117135170713322	-0.010693709724984
C25	-0.293213532888543	0.11524696231866	0.0993550021351707
C26	-0.28498221278244	0.128265465381133	-0.374414401182384
C27	0.437595972845936	0.00706798516407199	0.0188246936944631
C28	0.386693618007049	0.00775527629678533	0.0221767381829719
C29	0.427447776161123	0.0159940276998881	0.0349864420560972
C30	0.439582274208143	0.00860873914998165	0.0183510954325127
P1	0.440325925639088	0.0085980371661984	0.0178003761315296
P2	0.415757735155627	0.0403252500564989	0.0141997230260765
P3	-0.292857545868228	0.0942335335671549	-0.00152327929005643
P4	-0.331018382572803	-0.596985745019977	0.086832214384285
P5	0.433890584038187	0.0169322348279507	0.0330559009829343
P6	0.425642806290558	0.0250116902690161	-0.0433993097369645
P7	-0.295143912002748	0.0878813451467942	-0.230032950093337
P8	0.432149639407725	0.0091988410882985	0.0229070497826556
P9	-0.252058102901453	0.0671590872441828	-0.0235999621826655
P10	-0.299760950454821	0.0873913226440283	-0.220583152389966
P11	-0.322204059600969	0.222305170987293	0.374736709670493
P12	-0.274555048544425	-0.135955198332906	-0.0246025050013739
P13	-0.34986076657129	0.268306806949767	0.425223583018054
P14	-0.294323512480561	0.0596903035436908	-0.269886573147214
P15	-0.329873684732212	-0.60360313843411	0.0846813879870056
P16	0.3888263632147	0.0117252168453987	-0.0071978521803757
P17	-0.297702408329619	0.116229814756378	-0.00417792298843622
P18	-0.274507683318389	0.0518446214474538	-0.0951276453501676
P19	-0.270608479651888	0.0807161777348114	-0.0203950538291264
P20	0.439443991274567	0.00876637291854413	0.0166753361475887
P21	-0.288679390179859	0.077346991574841	-0.196987916358961
P22	0.401245045277223	0.0152074511828321	0.00731464111437343
P23	0.423612787328849	0.000381117211823404	0.0251525273666237
P24	0.427243486199557	0.00987817283163779	0.0140457718210089
P25	0.434052336423111	-0.0019886603501819	0.0228687432297799
P26	-0.290107237151175	-0.419872526604008	0.058411368281519
P27	0.139564191279966	-0.500836118867514	0.0966439387806927
P28	0.0428721366956784	0.0185596649559852	-0.0324760958658629
P29	0.38462087303469	0.0277476768344779	-0.0161161238563198
P30	-0.261658847276273	0.0511973291307192	-0.0678304538726831
P31	-0.26720654560503	0.0639810415961345	-0.0153178675190161
P32	-0.342897775044178	0.264926893925852	0.483327632056615
P33	-0.257450181126916	0.0431195795648849	-0.0549876887937507
P34	-0.311826560141966	0.187780442926133	-0.274092595708822
P35	-0.257736477678364	0.074710108579487	-0.158380009110768
P36	-0.253458700522529	0.0408626262855506	-0.0514252194808877
