# Supplementary material for: The microbiome biomarkers of pregnant women’s vaginal area predict preterm prelabor rupture in Western China
Source: Front Cell Infect Microbiol. 2024 Oct 31;14:1471027. doi: 10.3389/fcimb.2024.1471027 (PMC11560878; doi:10.3389/fcimb.2024.1471027)
Supplement: Supplementary file 1 [file DataSheet1.zip › compare_1/BetaDiversity/PCoA/All_group/bray.Dist.csv]

	C6	C7	C8	C9	C10	C11	C12	C13	C14	C15	C16	C17	C18	C19	C20	C21	C22	C23	C24	C25	C26	C27	C28	C29	C30	P1	P2	P3	P4	P5	P6	P7	P8	P9	P10	P11	P12	P13	P14	P15	P16	P17	P18	P19	P20	P21	P22	P23	P24
C6	0	0.99777195023365	0.950844884358302	0.995445314194452	0.996155135358953	0.190448961886547	0.993375002464657	0.190508113650255	0.825581166078435	0.18997574777688	0.374805292111126	0.995662203994716	0.29485182483191	0.997653646706233	0.997160715341996	0.184553502770274	0.304276672516119	0.997318453378552	0.995938245558688	0.997890253761066	0.824003785712877	0.189936313267741	0.330599207366366	0.188930733284697	0.189640554449199	0.190133485813435	0.13301259932567	0.996786087505176	0.997259301614843	0.18922649210324	0.105763353510657	0.999033854526096	0.190113768558866	0.990101938206124	0.997239584360274	0.997574777687955	0.997811384742788	0.996805804759745	0.825936076660686	0.997515625924246	0.305656880335982	0.996372025159217	0.994104540883727	0.995839659285841	0.190370092868269	0.999191592562652	0.24317290060532	0.189640554449199	0.190232072086283
C7	0.99777195023365	0	0.995543900467299	0.998146578070469	0.203422915393261	0.998797247471262	0.993177829918962	0.993946802847172	0.994104540883727	0.997949405524775	0.85426977147702	0.995780507522133	0.997357887887691	0.998343750616164	0.992704615809295	0.990535717806653	0.996766370250606	0.991856773862807	0.99773251572451	0.996056549086105	0.996372025159217	0.995287576157896	0.998107143561331	0.99737760514226	0.998166295325039	0.998540923161859	0.997062129069148	0.997495908669677	0.212394266222371	0.996904391032593	0.996056549086105	0.997673363960802	0.996017114576966	0.996884673778023	0.997397322396829	0.995642486740146	0.903365735355009	0.995760790267563	0.953250389415778	0.203580653429816	0.997042411814579	0.99737760514226	0.987775302166926	0.995839659285841	0.997495908669677	0.999073289035235	0.997929688270205	0.995662203994716	0.997338170633121
C8	0.950844884358302	0.995543900467299	0	0.990890628388903	0.995563617721868	0.951337815722539	0.99136384249857	0.950470256521482	0.99775223297908	0.94903089693791	0.949918173393537	0.985113472800047	0.948952027919633	0.99100893191632	0.989431551550762	0.944693100932626	0.943549500167597	0.990121655460694	0.993217264428101	0.990614586824931	0.993651044028629	0.948143620482284	0.9475521028452	0.948261924009701	0.950864601612871	0.951357532977108	0.945205749551432	0.995070686357632	0.989825896642152	0.947374647554075	0.948478813809965	0.997791667488219	0.945560660133683	0.987104915511564	0.994794644793659	0.990101938206124	0.994538320484256	0.990516000552083	0.995760790267563	0.993532740501213	0.948754855373938	0.99213281542678	0.984443086144685	0.989254096259637	0.946270481298184	0.99552418321273	0.946980302462685	0.944495928386931	0.806337125618629
C9	0.995445314194452	0.998146578070469	0.990890628388903	0	0.996076266340675	0.996549480450342	0.109529349133427	0.996510045941203	0.996490328686634	0.986296508074216	0.822663012402153	0.975511169824714	0.763846442021413	0.983733264980184	0.984206479089851	0.848808091961275	0.983161464597669	0.938284993197547	0.979730662302581	0.995760790267563	0.995208707139618	0.996529763195773	0.995563617721868	0.995642486740146	0.996214287122661	0.996273438886369	0.991048366425459	0.993296133446379	0.989234379005067	0.994163692647436	0.995780507522133	0.998580357670998	0.996273438886369	0.995188989885048	0.96778200603348	0.996766370250606	0.990417414279236	0.996726935741467	0.996391742413786	0.995938245558688	0.993986237356311	0.965494804503421	0.929451663150423	0.994715775775381	0.996391742413786	0.988209081767455	0.974091527495711	0.995327010667035	0.991482146025987
C10	0.996155135358953	0.203422915393261	0.995563617721868	0.996076266340675	0	0.997160715341996	0.991146952698306	0.997200149851135	0.997890253761066	0.996687501232328	0.849892540962596	0.996234004377231	0.996234004377231	0.997555060433385	0.996450894177495	0.989431551550762	0.997200149851135	0.997200149851135	0.995741073012994	0.997811384742788	0.99662834946862	0.995346727921604	0.996450894177495	0.995563617721868	0.996490328686634	0.996943825541732	0.995149555375909	0.995681921249285	0.0455074235463454	0.9962537216318	0.996431176922925	0.998974702762387	0.996529763195773	0.995050969103062	0.996845239268884	0.997555060433385	0.902458741644813	0.996845239268884	0.954453141944516	0.105309856655559	0.995208707139618	0.995662203994716	0.987913322948913	0.99552418321273	0.996983260050871	0.999033854526096	0.996766370250606	0.995741073012994	0.996707218486898
C11	0.190448961886547	0.998797247471262	0.951337815722539	0.996549480450342	0.997160715341996	0	0.994794644793659	0.0981130587377014	0.998087426306761	0.027426701106138	0.384663919395863	0.995681921249285	0.302147209022616	0.998619792180137	0.997693081215372	0.182936687895577	0.30386261017016	0.997653646706233	0.996411459668356	0.998540923161859	0.996766370250606	0.0675315969004476	0.331782242640535	0.169627541061183	0.00325334700396317	0.0145710511268411	0.121793481475639	0.996884673778023	0.996667783977759	0.0436540016168149	0.0886882110534929	0.999152158053513	0.139874203915847	0.990673738588639	0.998028274543053	0.998205729834178	0.997515625924246	0.998047991797622	0.999014137271526	0.997909971015636	0.307293412465248	0.997298736123982	0.993572175010352	0.996372025159217	0.077745134767435	0.998757812962123	0.243271486878167	0.158704182029694	0.155450835025731
C12	0.993375002464657	0.993177829918962	0.99136384249857	0.109529349133427	0.991146952698306	0.994794644793659	0	0.992073663663072	0.996332590650078	0.989194944495928	0.814993000374628	0.985724707691701	0.762229627146716	0.983476940670781	0.993493305992074	0.845042096338506	0.976201273734645	0.95502494232703	0.992349705227044	0.997436756905968	0.994183409902005	0.992290553463336	0.993355285210087	0.992231401699627	0.99400595461088	0.994321430683992	0.989352682532484	0.972869057712404	0.988130212749177	0.993000374627837	0.992980657373267	0.997456474160538	0.994104540883727	0.989411834296193	0.997594494942524	0.996805804759745	0.991462428771418	0.996726935741467	0.992389139736183	0.990870911134334	0.992448291499892	0.993177829918962	0.980834828558471	0.97113393931029	0.99473549302995	0.988268233531163	0.992034229153933	0.99098921466175	0.9925074432636
C13	0.190508113650255	0.993946802847172	0.950470256521482	0.996510045941203	0.997200149851135	0.0981130587377014	0.992073663663072	0	0.994045389120019	0.0976201273734645	0.382435869629513	0.995898811049549	0.301378236094406	0.9962537216318	0.992803202082142	0.179584754618767	0.303783741151882	0.989313248023345	0.997140998087426	0.998008557288483	0.996332590650078	0.096141333280754	0.329889386201865	0.167951574422777	0.0978961689374371	0.0978172999191593	0.109963128733955	0.994932665575645	0.997298736123982	0.0973440858094919	0.0966145473904214	0.997318453378552	0.139716465879291	0.900605319715283	0.998402902379873	0.991639884062543	0.996155135358953	0.997811384742788	0.998580357670998	0.995327010667035	0.307076522664984	0.997436756905968	0.993887651083463	0.907309186268904	0.0973243685549224	0.998935268253248	0.156574718536191	0.149515941400319	0.15509592444348
C14	0.825581166078435	0.994104540883727	0.99775223297908	0.996490328686634	0.997890253761066	0.998087426306761	0.996332590650078	0.994045389120019	0	0.99775223297908	0.988051343730899	0.997042411814579	0.99098921466175	0.997969122779344	0.982451643433168	0.993670761283199	0.998205729834178	0.989924482914999	0.997180432596565	0.998363467870734	0.272551609913836	0.99775223297908	0.998304316107025	0.997436756905968	0.998324033361595	0.998107143561331	0.940513042963898	0.997200149851135	0.997495908669677	0.997357887887691	0.913973618313386	0.997259301614843	0.997929688270205	0.99777195023365	0.997397322396829	0.99700297730544	0.997022694560009	0.997890253761066	0.719167143166985	0.99664806672319	0.997653646706233	0.997062129069148	0.997279018869413	0.997239584360274	0.998225447088747	0.998935268253248	0.997850819251927	0.997160715341996	0.997693081215372
C15	0.18997574777688	0.997949405524775	0.94903089693791	0.986296508074216	0.996687501232328	0.027426701106138	0.989194944495928	0.0976201273734645	0.99775223297908	0	0.383796360194806	0.98686830845673	0.300964173748447	0.995011534593923	0.993079243646115	0.18133959027545	0.293511051521186	0.988287950785733	0.993769347556046	0.99700297730544	0.995780507522133	0.0666640376993907	0.331644221858548	0.169390934006349	0.0276435909064022	0.0276633081609717	0.12064988071061	0.996194569868092	0.993158112664393	0.0424709663426465	0.0876431965613108	0.99889583374411	0.139223534515054	0.989727310369304	0.99773251572451	0.997318453378552	0.993710195792338	0.997200149851135	0.997673363960802	0.997219867105704	0.306307549736775	0.995366445176174	0.98462054143581	0.995386162430743	0.0762860579292939	0.989293530768776	0.24167438925804	0.157678884792082	0.153676282114478
C16	0.374805292111126	0.85426977147702	0.949918173393537	0.822663012402153	0.849892540962596	0.384663919395863	0.814993000374628	0.382435869629513	0.988051343730899	0.383796360194806	0	0.995465031449021	0.20569039966875	0.990082220951555	0.996904391032593	0.230889051008538	0.384663919395863	0.997101563578287	0.995662203994716	0.998304316107025	0.986276790819646	0.382692193938916	0.383954098231362	0.38103594455508	0.384604767632155	0.384348443322752	0.373030739199874	0.994972100084784	0.859021629828263	0.384230139795335	0.374233491728612	0.998264881597886	0.383973815485932	0.981741822268667	0.997259301614843	0.998047991797622	0.900408147169588	0.997693081215372	0.944811404460043	0.850208017035708	0.382849931975472	0.995583334976438	0.984995169272631	0.994597472247964	0.383875229213084	0.998462054143581	0.383540035885403	0.383027387266597	0.383954098231362
C17	0.995662203994716	0.995780507522133	0.985113472800047	0.975511169824714	0.996234004377231	0.995681921249285	0.985724707691701	0.995898811049549	0.997042411814579	0.98686830845673	0.995465031449021	0	0.991580732298835	0.980578504249068	0.986178204546799	0.992172249935919	0.977226570972258	0.972297257329889	0.989037206459373	0.992901788354989	0.994696058520812	0.994774927539089	0.99552418321273	0.995267858903326	0.995583334976438	0.995997397322397	0.990535717806653	0.918843780192046	0.985428948873159	0.992172249935919	0.994715775775381	0.993335567955518	0.992625746791017	0.994794644793659	0.994025671865449	0.993217264428101	0.991718753080821	0.994203127156575	0.997081846323718	0.996095983595244	0.994912948321076	0.989825896642152	0.953072934124652	0.993118678155254	0.994696058520812	0.989825896642152	0.991797622099099	0.989786462133013	0.989175227241359
C18	0.29485182483191	0.997357887887691	0.948952027919633	0.763846442021413	0.996234004377231	0.302147209022616	0.762229627146716	0.301378236094406	0.99098921466175	0.300964173748447	0.20569039966875	0.991580732298835	0	0.950785732594594	0.948202772245992	0.149023010036083	0.303034485478242	0.995208707139618	0.99361160951949	0.981485497959264	0.990101938206124	0.30122049805785	0.323067216120827	0.288167675532859	0.300924739239308	0.301358518839837	0.258926987006329	0.995169272630479	0.995800224776702	0.288916931206499	0.295482776978134	0.994932665575645	0.301673994912948	0.989766744878443	0.994420016956839	0.93966520101741	0.997633929451663	0.949740718102411	0.990930062898042	0.997357887887691	0.304532996825522	0.995011534593923	0.991896208371946	0.995543900467299	0.301890884713213	0.999112723544374	0.300234635329377	0.299445945146598	0.300628980420766
C19	0.997653646706233	0.998343750616164	0.99100893191632	0.983733264980184	0.997555060433385	0.998619792180137	0.983476940670781	0.9962537216318	0.997969122779344	0.995011534593923	0.990082220951555	0.980578504249068	0.950785732594594	0	0.429441804523138	0.996884673778023	0.983536092434489	0.975530887079283	0.99473549302995	0.991107518189167	0.998245164343317	0.998363467870734	0.989727310369304	0.982313622651182	0.997811384742788	0.998363467870734	0.962064002208333	0.997357887887691	0.990575152315792	0.984817713981505	0.998402902379873	0.997988840033914	0.99777195023365	0.901177120097798	0.994853796557367	0.707731135516691	0.993828499319755	0.449080190074334	0.998816964725832	0.997535343178816	0.996372025159217	0.994577754993395	0.980085572884832	0.997653646706233	0.997022694560009	0.990338545260958	0.995701638503855	0.998087426306761	0.996786087505176
C20	0.997160715341996	0.992704615809295	0.989431551550762	0.984206479089851	0.996450894177495	0.997693081215372	0.993493305992074	0.992803202082142	0.982451643433168	0.993079243646115	0.996904391032593	0.986178204546799	0.948202772245992	0.429441804523138	0	0.996036831831536	0.985547252400576	0.960210580278802	0.994163692647436	0.976674487844313	0.997555060433385	0.996904391032593	0.990023069187846	0.972711319675848	0.997515625924246	0.99775223297908	0.958317723840132	0.981524932468403	0.992073663663072	0.983634678707337	0.997476191415107	0.995543900467299	0.997417039651399	0.996510045941203	0.987854171185204	0.690932034623499	0.994498885975117	0.449119624583473	0.995819942031272	0.996845239268884	0.994045389120019	0.994538320484256	0.974012658477434	0.983693830471045	0.997969122779344	0.99550446595816	0.988840033913678	0.997062129069148	0.995780507522133
C21	0.184553502770274	0.990535717806653	0.944693100932626	0.848808091961275	0.989431551550762	0.182936687895577	0.845042096338506	0.179584754618767	0.993670761283199	0.18133959027545	0.230889051008538	0.992172249935919	0.149023010036083	0.996884673778023	0.996036831831536	0	0.299465662401167	0.990890628388903	0.992842636591281	0.992921505609559	0.989470986059901	0.178618609144863	0.328489461127433	0.1809846796932	0.181674783603131	0.18246347378591	0.174872330776663	0.994656624011673	0.993552457755782	0.180097403237573	0.175128655086066	0.998324033361595	0.177908787980362	0.986355659837924	0.996411459668356	0.990614586824931	0.997338170633121	0.990811759370625	0.990358262515527	0.990338545260958	0.304809038389495	0.993887651083463	0.988840033913678	0.988228799022024	0.181379024784589	0.99885639923497	0.24129976142122	0.175444131159177	0.179663623637045
C22	0.304276672516119	0.996766370250606	0.943549500167597	0.983161464597669	0.997200149851135	0.30386261017016	0.976201273734645	0.303783741151882	0.998205729834178	0.293511051521186	0.384663919395863	0.977226570972258	0.303034485478242	0.983536092434489	0.985547252400576	0.299465662401167	0	0.974643610623657	0.993927085592602	0.991718753080821	0.994262278920283	0.302147209022616	0.331762525385965	0.303941479188438	0.303961196443007	0.304118934479563	0.302147209022616	0.996352307904647	0.982491077942307	0.300885304730169	0.301713429422087	0.99885639923497	0.29784884752647	0.990180807224402	0.9981268608159	0.992211684445058	0.993828499319755	0.992389139736183	0.997121280832857	0.996529763195773	0.306997653646706	0.996687501232328	0.969221365617052	0.992448291499892	0.302975333714534	0.990870911134334	0.302028905495199	0.297710826744484	0.300352938856794
C23	0.997318453378552	0.991856773862807	0.990121655460694	0.938284993197547	0.997200149851135	0.997653646706233	0.95502494232703	0.989313248023345	0.989924482914999	0.988287950785733	0.997101563578287	0.972297257329889	0.995208707139618	0.975530887079283	0.960210580278802	0.990890628388903	0.974643610623657	0	0.994341147938561	0.926060295364473	0.994853796557367	0.994045389120019	0.996273438886369	0.997397322396829	0.997693081215372	0.997633929451663	0.992310270717905	0.352800836011594	0.988997771950234	0.987518977857523	0.994281996174853	0.99775223297908	0.99400595461088	0.993927085592602	0.946921150698977	0.925271605181694	0.991284973480293	0.994183409902005	0.996924108287162	0.994420016956839	0.997180432596565	0.996056549086105	0.916339688861723	0.890687540666838	0.996667783977759	0.984896582999783	0.974466155332531	0.991521580535126	0.992960940118698
C24	0.995938245558688	0.99773251572451	0.993217264428101	0.979730662302581	0.995741073012994	0.996411459668356	0.992349705227044	0.997140998087426	0.997180432596565	0.993769347556046	0.995662203994716	0.989037206459373	0.99361160951949	0.99473549302995	0.994163692647436	0.992842636591281	0.993927085592602	0.994341147938561	0	0.997219867105704	0.996372025159217	0.995800224776702	0.996174852613522	0.995701638503855	0.995800224776702	0.99660863221405	0.992625746791017	0.994597472247964	0.993513023246643	0.995681921249285	0.996095983595244	0.998954985507818	0.996352307904647	0.995267858903326	0.989687875860165	0.997140998087426	0.996529763195773	0.667586805213242	0.87073367904253	0.996431176922925	0.994577754993395	0.390441074984719	0.981584084232112	0.994912948321076	0.996450894177495	0.996529763195773	0.994518603229686	0.995997397322397	0.992073663663072
C25	0.997890253761066	0.996056549086105	0.990614586824931	0.995760790267563	0.997811384742788	0.998540923161859	0.997436756905968	0.998008557288483	0.998363467870734	0.99700297730544	0.998304316107025	0.992901788354989	0.981485497959264	0.991107518189167	0.976674487844313	0.992921505609559	0.991718753080821	0.926060295364473	0.997219867105704	0	0.996076266340675	0.996687501232328	0.992211684445058	0.992369422481614	0.997298736123982	0.998521205907289	0.98986533115129	0.915491846915236	0.993946802847172	0.977758936845634	0.996332590650078	0.998166295325039	0.985981032001104	0.997397322396829	0.99512983812134	0.808407437348424	0.998008557288483	0.987085198256995	0.996588914959481	0.996766370250606	0.997081846323718	0.996766370250606	0.945856418952225	0.948399944791687	0.996076266340675	0.998284598852456	0.997515625924246	0.950943470631149	0.995208707139618
C26	0.824003785712877	0.996372025159217	0.993651044028629	0.995208707139618	0.99662834946862	0.996766370250606	0.994183409902005	0.996332590650078	0.272551609913836	0.995780507522133	0.986276790819646	0.994696058520812	0.990101938206124	0.998245164343317	0.997555060433385	0.989470986059901	0.994262278920283	0.994853796557367	0.996372025159217	0.996076266340675	0	0.994203127156575	0.996490328686634	0.996312873395508	0.996352307904647	0.996490328686634	0.939803221799397	0.996588914959481	0.994676341266242	0.995583334976438	0.910148470926908	0.998619792180137	0.993907368338033	0.995386162430743	0.997969122779344	0.99587909379498	0.997456474160538	0.995445314194452	0.717530611037719	0.996095983595244	0.996076266340675	0.996805804759745	0.99361160951949	0.993158112664393	0.995701638503855	0.999033854526096	0.996115700849814	0.993414436973796	0.994617189502534
C27	0.189936313267741	0.995287576157896	0.948143620482284	0.996529763195773	0.995346727921604	0.0675315969004476	0.992290553463336	0.096141333280754	0.99775223297908	0.0666640376993907	0.382692193938916	0.994774927539089	0.30122049805785	0.998363467870734	0.996904391032593	0.178618609144863	0.302147209022616	0.994045389120019	0.995800224776702	0.996687501232328	0.994203127156575	0	0.33046118658438	0.168740264605556	0.0669203620087939	0.067216120827336	0.120097797582665	0.995169272630479	0.994459451465978	0.065717609480056	0.0855926020860855	0.998797247471262	0.137547567876649	0.98761756413037	0.99777195023365	0.994952382830215	0.996667783977759	0.995366445176174	0.9962537216318	0.994203127156575	0.305321687008301	0.996076266340675	0.990772324861486	0.992073663663072	0.0766015340024055	0.99887611648954	0.242009582585721	0.154563558570105	0.1535974130962
C28	0.330599207366366	0.998107143561331	0.9475521028452	0.995563617721868	0.996450894177495	0.331782242640535	0.993355285210087	0.329889386201865	0.998304316107025	0.331644221858548	0.383954098231362	0.99552418321273	0.323067216120827	0.989727310369304	0.990023069187846	0.328489461127433	0.331762525385965	0.996273438886369	0.996174852613522	0.992211684445058	0.996490328686634	0.33046118658438	0	0.322929195338841	0.330973835203186	0.331230159512589	0.321746160064673	0.996884673778023	0.997140998087426	0.323224954157383	0.330579490111797	0.996588914959481	0.330894966184908	0.987795019421496	0.993808782065185	0.989352682532484	0.996490328686634	0.990180807224402	0.997909971015636	0.99552418321273	0.329455606601337	0.995957962813258	0.99213281542678	0.994893231066506	0.329948537965574	0.997062129069148	0.330559772857227	0.329534475619615	0.330973835203186
C29	0.188930733284697	0.99737760514226	0.948261924009701	0.995642486740146	0.995563617721868	0.169627541061183	0.992231401699627	0.167951574422777	0.997436756905968	0.169390934006349	0.38103594455508	0.995267858903326	0.288167675532859	0.982313622651182	0.972711319675848	0.1809846796932	0.303941479188438	0.997397322396829	0.995701638503855	0.992369422481614	0.996312873395508	0.168740264605556	0.322929195338841	0	0.168641678332709	0.169647258315752	0.155312814243745	0.996174852613522	0.996825522014315	0.157402843228109	0.169134609696946	0.998008557288483	0.169075457933237	0.986710570420175	0.995425596939882	0.985231776327464	0.994972100084784	0.984541672417533	0.998028274543053	0.99664806672319	0.305104797208037	0.995918528304119	0.993513023246643	0.995366445176174	0.169588106552044	0.998935268253248	0.242975728059625	0.168207898732181	0.169528954788335
C30	0.189640554449199	0.998166295325039	0.950864601612871	0.996214287122661	0.996490328686634	0.00325334700396317	0.99400595461088	0.0978961689374371	0.998324033361595	0.0276435909064022	0.384604767632155	0.995583334976438	0.300924739239308	0.997811384742788	0.997515625924246	0.181674783603131	0.303961196443007	0.997693081215372	0.995800224776702	0.997298736123982	0.996352307904647	0.0669203620087939	0.330973835203186	0.168641678332709	0	0.0144921821085632	0.121182246583986	0.996825522014315	0.997160715341996	0.0426484216337717	0.0884910385077982	0.999171875308082	0.139854486661277	0.989983634678707	0.997555060433385	0.99777195023365	0.997515625924246	0.997140998087426	0.998639509434706	0.997219867105704	0.306149811700219	0.996194569868092	0.992941222864128	0.995642486740146	0.0774296586943234	0.999231027071791	0.243192617859889	0.157935209101485	0.155214227970897
P1	0.190133485813435	0.998540923161859	0.951357532977108	0.996273438886369	0.996943825541732	0.0145710511268411	0.994321430683992	0.0978172999191593	0.998107143561331	0.0276633081609717	0.384348443322752	0.995997397322397	0.301358518839837	0.998363467870734	0.99775223297908	0.18246347378591	0.304118934479563	0.997633929451663	0.99660863221405	0.998521205907289	0.996490328686634	0.067216120827336	0.331230159512589	0.169647258315752	0.0144921821085632	0	0.121556874420806	0.996746652996037	0.996273438886369	0.0435948498531065	0.0880572589072698	0.998619792180137	0.139972790188694	0.990417414279236	0.998205729834178	0.997890253761066	0.998166295325039	0.997811384742788	0.998284598852456	0.997535343178816	0.293688506812311	0.997140998087426	0.994025671865449	0.995859376540411	0.0651063745884023	0.999093006289804	0.243271486878167	0.158388705956583	0.15584518011712
P2	0.13301259932567	0.997062129069148	0.945205749551432	0.991048366425459	0.995149555375909	0.121793481475639	0.989352682532484	0.109963128733955	0.940513042963898	0.12064988071061	0.373030739199874	0.990535717806653	0.258926987006329	0.962064002208333	0.958317723840132	0.174872330776663	0.302147209022616	0.992310270717905	0.992625746791017	0.98986533115129	0.939803221799397	0.120097797582665	0.321746160064673	0.155312814243745	0.121182246583986	0.121556874420806	0	0.992172249935919	0.993414436973796	0.109687087169982	0.0648894847881381	0.996352307904647	0.138927775696512	0.975747776879547	0.993867933828894	0.957450164639076	0.995583334976438	0.962635802590847	0.941420036674093	0.992408856990753	0.303369678805923	0.992980657373267	0.989411834296193	0.9793954689749	0.121852633239348	0.99773251572451	0.229232801624702	0.147741388489067	0.153045329968255
P3	0.996786087505176	0.997495908669677	0.995070686357632	0.993296133446379	0.995681921249285	0.996884673778023	0.972869057712404	0.994932665575645	0.997200149851135	0.996194569868092	0.994972100084784	0.918843780192046	0.995169272630479	0.997357887887691	0.981524932468403	0.994656624011673	0.996352307904647	0.352800836011594	0.994597472247964	0.915491846915236	0.996588914959481	0.995169272630479	0.996884673778023	0.996174852613522	0.996825522014315	0.996746652996037	0.992172249935919	0	0.993414436973796	0.996273438886369	0.996214287122661	0.998580357670998	0.996115700849814	0.993966520101741	0.995839659285841	0.915018632805568	0.996707218486898	0.997298736123982	0.997831101997358	0.995681921249285	0.994853796557367	0.994972100084784	0.993020091882406	0.893290218270008	0.996372025159217	0.998560640416428	0.99400595461088	0.995267858903326	0.994124258138297
P4	0.997259301614843	0.212394266222371	0.989825896642152	0.989234379005067	0.0455074235463454	0.996667783977759	0.988130212749177	0.997298736123982	0.997495908669677	0.993158112664393	0.859021629828263	0.985428948873159	0.995800224776702	0.990575152315792	0.992073663663072	0.993552457755782	0.982491077942307	0.988997771950234	0.993513023246643	0.993946802847172	0.994676341266242	0.994459451465978	0.997140998087426	0.996825522014315	0.997160715341996	0.996273438886369	0.993414436973796	0.993414436973796	0	0.996115700849814	0.994932665575645	0.998304316107025	0.993276416191809	0.995208707139618	0.99475521028452	0.994341147938561	0.897450558984167	0.994518603229686	0.952303961196443	0.118678155253662	0.995169272630479	0.995445314194452	0.972218388311611	0.992783484827573	0.994814362048228	0.995465031449021	0.993552457755782	0.993434154228365	0.991876491117377
P5	0.18922649210324	0.996904391032593	0.947374647554075	0.994163692647436	0.9962537216318	0.0436540016168149	0.993000374627837	0.0973440858094919	0.997357887887691	0.0424709663426465	0.384230139795335	0.992172249935919	0.288916931206499	0.984817713981505	0.983634678707337	0.180097403237573	0.300885304730169	0.987518977857523	0.995681921249285	0.977758936845634	0.995583334976438	0.065717609480056	0.323224954157383	0.157402843228109	0.0426484216337717	0.0435948498531065	0.109687087169982	0.996273438886369	0.996115700849814	0	0.0870516789242266	0.998600074925567	0.137764457676913	0.989530137823609	0.995465031449021	0.984876865745214	0.997693081215372	0.984975452018061	0.998166295325039	0.99700297730544	0.305834335627107	0.996036831831536	0.990752607606917	0.994834079302798	0.0755762367647929	0.999033854526096	0.241378630439498	0.156653587554469	0.154681862097522
P6	0.105763353510657	0.996056549086105	0.948478813809965	0.995780507522133	0.996431176922925	0.0886882110534929	0.992980657373267	0.0966145473904214	0.913973618313386	0.0876431965613108	0.374233491728612	0.994715775775381	0.295482776978134	0.998402902379873	0.997476191415107	0.175128655086066	0.301713429422087	0.994281996174853	0.996095983595244	0.996332590650078	0.910148470926908	0.0855926020860855	0.330579490111797	0.169134609696946	0.0884910385077982	0.0880572589072698	0.0648894847881381	0.996214287122661	0.994932665575645	0.0870516789242266	0	0.998777530216693	0.137409547094663	0.988623144113414	0.997811384742788	0.99552418321273	0.997870536506497	0.995248141648757	0.913106059112329	0.995543900467299	0.306070942681941	0.996667783977759	0.991718753080821	0.992546877772739	0.0873671549973382	0.999014137271526	0.242265906895124	0.155076207188911	0.1535974130962
P7	0.999033854526096	0.997673363960802	0.997791667488219	0.998580357670998	0.998974702762387	0.999152158053513	0.997456474160538	0.997318453378552	0.997259301614843	0.99889583374411	0.998264881597886	0.993335567955518	0.994932665575645	0.997988840033914	0.995543900467299	0.998324033361595	0.99885639923497	0.99775223297908	0.998954985507818	0.998166295325039	0.998619792180137	0.998797247471262	0.996588914959481	0.998008557288483	0.999171875308082	0.998619792180137	0.996352307904647	0.998580357670998	0.998304316107025	0.998600074925567	0.998777530216693	0	0.998264881597886	0.997850819251927	0.21280832856833	0.974466155332531	0.997633929451663	0.99885639923497	0.797089733225546	0.998028274543053	0.891219906540213	0.998738095707554	0.996510045941203	0.998324033361595	0.997693081215372	0.514738647790682	0.99885639923497	0.996687501232328	0.999014137271526
P8	0.190113768558866	0.996017114576966	0.945560660133683	0.996273438886369	0.996529763195773	0.139874203915847	0.994104540883727	0.139716465879291	0.997929688270205	0.139223534515054	0.383973815485932	0.992625746791017	0.301673994912948	0.99777195023365	0.997417039651399	0.177908787980362	0.29784884752647	0.99400595461088	0.996352307904647	0.985981032001104	0.993907368338033	0.137547567876649	0.330894966184908	0.169075457933237	0.139854486661277	0.139972790188694	0.138927775696512	0.996115700849814	0.993276416191809	0.137764457676913	0.137409547094663	0.998264881597886	0	0.989096358223081	0.997476191415107	0.990299110751819	0.996884673778023	0.992093380917641	0.996095983595244	0.995307293412465	0.306169528954788	0.9962537216318	0.981702387759528	0.991127235443737	0.137448981603801	0.998008557288483	0.242660251986513	0.14647948419662	0.153045329968255
P9	0.990101938206124	0.996884673778023	0.987104915511564	0.995188989885048	0.995050969103062	0.990673738588639	0.989411834296193	0.900605319715283	0.99777195023365	0.989727310369304	0.981741822268667	0.994794644793659	0.989766744878443	0.901177120097798	0.996510045941203	0.986355659837924	0.990180807224402	0.993927085592602	0.995267858903326	0.997397322396829	0.995386162430743	0.98761756413037	0.987795019421496	0.986710570420175	0.989983634678707	0.990417414279236	0.975747776879547	0.993966520101741	0.995208707139618	0.989530137823609	0.988623144113414	0.997850819251927	0.989096358223081	0	0.997042411814579	0.992468008754461	0.994203127156575	0.996490328686634	0.997022694560009	0.988287950785733	0.985113472800047	0.991304690734862	0.991107518189167	0.125993256698937	0.989451268805332	0.99850148865272	0.824733324131948	0.978863103101524	0.988702013131692
P10	0.997239584360274	0.997397322396829	0.994794644793659	0.96778200603348	0.996845239268884	0.998028274543053	0.997594494942524	0.998402902379873	0.997397322396829	0.99773251572451	0.997259301614843	0.994025671865449	0.994420016956839	0.994853796557367	0.987854171185204	0.996411459668356	0.9981268608159	0.946921150698977	0.989687875860165	0.99512983812134	0.997969122779344	0.99777195023365	0.993808782065185	0.995425596939882	0.997555060433385	0.998205729834178	0.993867933828894	0.995839659285841	0.99475521028452	0.995465031449021	0.997811384742788	0.21280832856833	0.997476191415107	0.997042411814579	0	0.995366445176174	0.997200149851135	0.995425596939882	0.997791667488219	0.996115700849814	0.996786087505176	0.989707593114735	0.932113492517302	0.997180432596565	0.996943825541732	0.514856951318098	0.978370171737287	0.997890253761066	0.994242561665714
P11	0.997574777687955	0.995642486740146	0.990101938206124	0.996766370250606	0.997555060433385	0.998205729834178	0.996805804759745	0.991639884062543	0.99700297730544	0.997318453378552	0.998047991797622	0.993217264428101	0.93966520101741	0.707731135516691	0.690932034623499	0.990614586824931	0.992211684445058	0.925271605181694	0.997140998087426	0.808407437348424	0.99587909379498	0.994952382830215	0.989352682532484	0.985231776327464	0.99777195023365	0.997890253761066	0.957450164639076	0.915018632805568	0.994341147938561	0.984876865745214	0.99552418321273	0.974466155332531	0.990299110751819	0.992468008754461	0.995366445176174	0	0.998324033361595	0.701993414436974	0.973835203186308	0.994952382830215	0.973539444367766	0.996825522014315	0.989628724096457	0.943076286057929	0.997279018869413	0.998225447088747	0.993335567955518	0.984955734763492	0.994518603229686
P12	0.997811384742788	0.903365735355009	0.994538320484256	0.990417414279236	0.902458741644813	0.997515625924246	0.991462428771418	0.996155135358953	0.997022694560009	0.993710195792338	0.900408147169588	0.991718753080821	0.997633929451663	0.993828499319755	0.994498885975117	0.997338170633121	0.993828499319755	0.991284973480293	0.996529763195773	0.998008557288483	0.997456474160538	0.996667783977759	0.996490328686634	0.994972100084784	0.997515625924246	0.998166295325039	0.995583334976438	0.996707218486898	0.897450558984167	0.997693081215372	0.997870536506497	0.997633929451663	0.996884673778023	0.994203127156575	0.997200149851135	0.998324033361595	0	0.99775223297908	0.953861624307431	0.850700948399945	0.997081846323718	0.99662834946862	0.978882820356094	0.99664806672319	0.996983260050871	0.993020091882406	0.997279018869413	0.996805804759745	0.997476191415107
P13	0.996805804759745	0.995760790267563	0.990516000552083	0.996726935741467	0.996845239268884	0.998047991797622	0.996726935741467	0.997811384742788	0.997890253761066	0.997200149851135	0.997693081215372	0.994203127156575	0.949740718102411	0.449080190074334	0.449119624583473	0.990811759370625	0.992389139736183	0.994183409902005	0.667586805213242	0.987085198256995	0.995445314194452	0.995366445176174	0.990180807224402	0.984541672417533	0.997140998087426	0.997811384742788	0.962635802590847	0.997298736123982	0.994518603229686	0.984975452018061	0.995248141648757	0.99885639923497	0.992093380917641	0.996490328686634	0.995425596939882	0.701993414436974	0.99775223297908	0	0.919533884101978	0.995938245558688	0.995681921249285	0.666995287576158	0.991935642881085	0.992862353845851	0.996864956523454	0.999093006289804	0.997140998087426	0.991699035826252	0.995465031449021
P14	0.825936076660686	0.953250389415778	0.995760790267563	0.996391742413786	0.954453141944516	0.999014137271526	0.992389139736183	0.998580357670998	0.719167143166985	0.997673363960802	0.944811404460043	0.997081846323718	0.990930062898042	0.998816964725832	0.995819942031272	0.990358262515527	0.997121280832857	0.996924108287162	0.87073367904253	0.996588914959481	0.717530611037719	0.9962537216318	0.997909971015636	0.998028274543053	0.998639509434706	0.998284598852456	0.941420036674093	0.997831101997358	0.952303961196443	0.998166295325039	0.913106059112329	0.797089733225546	0.996095983595244	0.997022694560009	0.997791667488219	0.973835203186308	0.953861624307431	0.919533884101978	0	0.950667429067177	0.889938284993197	0.920736636630716	0.987656998639509	0.995563617721868	0.996924108287162	0.998166295325039	0.9962537216318	0.996332590650078	0.994932665575645
P15	0.997515625924246	0.203580653429816	0.993532740501213	0.995938245558688	0.105309856655559	0.997909971015636	0.990870911134334	0.995327010667035	0.99664806672319	0.997219867105704	0.850208017035708	0.996095983595244	0.997357887887691	0.997535343178816	0.996845239268884	0.990338545260958	0.996529763195773	0.994420016956839	0.996431176922925	0.996766370250606	0.996095983595244	0.994203127156575	0.99552418321273	0.99664806672319	0.997219867105704	0.997535343178816	0.992408856990753	0.995681921249285	0.118678155253662	0.99700297730544	0.995543900467299	0.998028274543053	0.995307293412465	0.988287950785733	0.996115700849814	0.994952382830215	0.850700948399945	0.995938245558688	0.950667429067177	0	0.985902162982826	0.995169272630479	0.985961314746535	0.987499260602954	0.995938245558688	0.997791667488219	0.992310270717905	0.990358262515527	0.993769347556046
P16	0.305656880335982	0.997042411814579	0.948754855373938	0.993986237356311	0.995208707139618	0.307293412465248	0.992448291499892	0.307076522664984	0.997653646706233	0.306307549736775	0.382849931975472	0.994912948321076	0.304532996825522	0.996372025159217	0.994045389120019	0.304809038389495	0.306997653646706	0.997180432596565	0.994577754993395	0.997081846323718	0.996076266340675	0.305321687008301	0.329455606601337	0.305104797208037	0.306149811700219	0.293688506812311	0.303369678805923	0.994853796557367	0.995169272630479	0.305834335627107	0.306070942681941	0.891219906540213	0.306169528954788	0.985113472800047	0.996786087505176	0.973539444367766	0.997081846323718	0.995681921249285	0.889938284993197	0.985902162982826	0	0.993532740501213	0.993177829918962	0.991639884062543	0.238618214799771	0.998481771398151	0.305775183863399	0.303645720369896	0.306701894828164
P17	0.996372025159217	0.99737760514226	0.99213281542678	0.965494804503421	0.995662203994716	0.997298736123982	0.993177829918962	0.997436756905968	0.997062129069148	0.995366445176174	0.995583334976438	0.989825896642152	0.995011534593923	0.994577754993395	0.994538320484256	0.993887651083463	0.996687501232328	0.996056549086105	0.390441074984719	0.996766370250606	0.996805804759745	0.996076266340675	0.995957962813258	0.995918528304119	0.996194569868092	0.997140998087426	0.992980657373267	0.994972100084784	0.995445314194452	0.996036831831536	0.996667783977759	0.998738095707554	0.9962537216318	0.991304690734862	0.989707593114735	0.996825522014315	0.99662834946862	0.666995287576158	0.920736636630716	0.995169272630479	0.993532740501213	0	0.963069582191376	0.993887651083463	0.99548474870359	0.994301713429422	0.994834079302798	0.99550446595816	0.993591892264921
P18	0.994104540883727	0.987775302166926	0.984443086144685	0.929451663150423	0.987913322948913	0.993572175010352	0.980834828558471	0.993887651083463	0.997279018869413	0.98462054143581	0.984995169272631	0.953072934124652	0.991896208371946	0.980085572884832	0.974012658477434	0.988840033913678	0.969221365617052	0.916339688861723	0.981584084232112	0.945856418952225	0.99361160951949	0.990772324861486	0.99213281542678	0.993513023246643	0.992941222864128	0.994025671865449	0.989411834296193	0.993020091882406	0.972218388311611	0.990752607606917	0.991718753080821	0.996510045941203	0.981702387759528	0.991107518189167	0.932113492517302	0.989628724096457	0.978882820356094	0.991935642881085	0.987656998639509	0.985961314746535	0.993177829918962	0.963069582191376	0	0.990161089969833	0.991501863280557	0.989273813514206	0.971350829110555	0.941203146873829	0.986375377092494
P19	0.995839659285841	0.995839659285841	0.989254096259637	0.994715775775381	0.99552418321273	0.996372025159217	0.97113393931029	0.907309186268904	0.997239584360274	0.995386162430743	0.994597472247964	0.993118678155254	0.995543900467299	0.997653646706233	0.983693830471045	0.988228799022024	0.992448291499892	0.890687540666838	0.994912948321076	0.948399944791687	0.993158112664393	0.992073663663072	0.994893231066506	0.995366445176174	0.995642486740146	0.995859376540411	0.9793954689749	0.893290218270008	0.992783484827573	0.994834079302798	0.992546877772739	0.998324033361595	0.991127235443737	0.125993256698937	0.997180432596565	0.943076286057929	0.99664806672319	0.992862353845851	0.995563617721868	0.987499260602954	0.991639884062543	0.993887651083463	0.990161089969833	0	0.995090403612201	0.998560640416428	0.830865390303054	0.980775676794763	0.992231401699627
P20	0.190370092868269	0.997495908669677	0.946270481298184	0.996391742413786	0.996983260050871	0.077745134767435	0.99473549302995	0.0973243685549224	0.998225447088747	0.0762860579292939	0.383875229213084	0.994696058520812	0.301890884713213	0.997022694560009	0.997969122779344	0.181379024784589	0.302975333714534	0.996667783977759	0.996450894177495	0.996076266340675	0.995701638503855	0.0766015340024055	0.329948537965574	0.169588106552044	0.0774296586943234	0.0651063745884023	0.121852633239348	0.996372025159217	0.994814362048228	0.0755762367647929	0.0873671549973382	0.997693081215372	0.137448981603801	0.989451268805332	0.996943825541732	0.997279018869413	0.996983260050871	0.996864956523454	0.996924108287162	0.995938245558688	0.238618214799771	0.99548474870359	0.991501863280557	0.995090403612201	0	0.997259301614843	0.241122306130094	0.156929629118442	0.154543841315535
P21	0.999191592562652	0.999073289035235	0.99552418321273	0.988209081767455	0.999033854526096	0.998757812962123	0.988268233531163	0.998935268253248	0.998935268253248	0.989293530768776	0.998462054143581	0.989825896642152	0.999112723544374	0.990338545260958	0.99550446595816	0.99885639923497	0.990870911134334	0.984896582999783	0.996529763195773	0.998284598852456	0.999033854526096	0.99887611648954	0.997062129069148	0.998935268253248	0.999231027071791	0.999093006289804	0.99773251572451	0.998560640416428	0.995465031449021	0.999033854526096	0.999014137271526	0.514738647790682	0.998008557288483	0.99850148865272	0.514856951318098	0.998225447088747	0.993020091882406	0.999093006289804	0.998166295325039	0.997791667488219	0.998481771398151	0.994301713429422	0.989273813514206	0.998560640416428	0.997259301614843	0	0.997909971015636	0.998974702762387	0.9981268608159
P22	0.24317290060532	0.997929688270205	0.946980302462685	0.974091527495711	0.996766370250606	0.243271486878167	0.992034229153933	0.156574718536191	0.997850819251927	0.24167438925804	0.383540035885403	0.991797622099099	0.300234635329377	0.995701638503855	0.988840033913678	0.24129976142122	0.302028905495199	0.974466155332531	0.994518603229686	0.997515625924246	0.996115700849814	0.242009582585721	0.330559772857227	0.242975728059625	0.243192617859889	0.243271486878167	0.229232801624702	0.99400595461088	0.993552457755782	0.241378630439498	0.242265906895124	0.99885639923497	0.242660251986513	0.824733324131948	0.978370171737287	0.993335567955518	0.997279018869413	0.997140998087426	0.9962537216318	0.992310270717905	0.305775183863399	0.994834079302798	0.971350829110555	0.830865390303054	0.241122306130094	0.997909971015636	0	0.233984659975945	0.23755348305302
P23	0.189640554449199	0.995662203994716	0.944495928386931	0.995327010667035	0.995741073012994	0.158704182029694	0.99098921466175	0.149515941400319	0.997160715341996	0.157678884792082	0.383027387266597	0.989786462133013	0.299445945146598	0.998087426306761	0.997062129069148	0.175444131159177	0.297710826744484	0.991521580535126	0.995997397322397	0.950943470631149	0.993414436973796	0.154563558570105	0.329534475619615	0.168207898732181	0.157935209101485	0.158388705956583	0.147741388489067	0.995267858903326	0.993434154228365	0.156653587554469	0.155076207188911	0.996687501232328	0.14647948419662	0.978863103101524	0.997890253761066	0.984955734763492	0.996805804759745	0.991699035826252	0.996332590650078	0.990358262515527	0.303645720369896	0.99550446595816	0.941203146873829	0.980775676794763	0.156929629118442	0.998974702762387	0.233984659975945	0	0.155371966007453
P24	0.190232072086283	0.997338170633121	0.806337125618629	0.991482146025987	0.996707218486898	0.155450835025731	0.9925074432636	0.15509592444348	0.997693081215372	0.153676282114478	0.383954098231362	0.989175227241359	0.300628980420766	0.996786087505176	0.995780507522133	0.179663623637045	0.300352938856794	0.992960940118698	0.992073663663072	0.995208707139618	0.994617189502534	0.1535974130962	0.330973835203186	0.169528954788335	0.155214227970897	0.15584518011712	0.153045329968255	0.994124258138297	0.991876491117377	0.154681862097522	0.1535974130962	0.999014137271526	0.153045329968255	0.988702013131692	0.994242561665714	0.994518603229686	0.997476191415107	0.995465031449021	0.994932665575645	0.993769347556046	0.306701894828164	0.993591892264921	0.986375377092494	0.992231401699627	0.154543841315535	0.9981268608159	0.23755348305302	0.155371966007453	0
P25	0.18997574777688	0.992231401699627	0.948202772245992	0.996174852613522	0.991146952698306	0.0716327858508981	0.993591892264921	0.0972454995366445	0.997929688270205	0.0709032474318276	0.382002090028984	0.992645464045586	0.301890884713213	0.998481771398151	0.997949405524775	0.169075457933237	0.300924739239308	0.994498885975117	0.996293156140939	0.973598596131475	0.995031251848493	0.0693061498117002	0.331466766567423	0.169588106552044	0.0716722203600371	0.0712975925232171	0.121852633239348	0.995898811049549	0.995287576157896	0.0705089023404381	0.0866376165782676	0.998836681980401	0.133328075398781	0.989076640968512	0.997476191415107	0.993375002464657	0.997870536506497	0.994321430683992	0.994794644793659	0.989806179387582	0.306130094445649	0.996924108287162	0.967939744070036	0.992763767573003	0.0768578583118087	0.999152158053513	0.216416586154544	0.132578819725141	0.149989155509987
P26	0.986789439438453	0.62645661218132	0.982136167360057	0.991166669952876	0.625648204743971	0.992191967190488	0.98389100301674	0.988918902931956	0.997298736123982	0.990279393497249	0.852160025238086	0.989076640968512	0.985488100636867	0.990851193879764	0.988918902931956	0.985330362600311	0.98649368061991	0.990279393497249	0.99361160951949	0.964923004120906	0.993690478537768	0.987775302166926	0.985448666127728	0.985448666127728	0.990101938206124	0.991600449553404	0.981662953250389	0.993434154228365	0.623794782814441	0.98389100301674	0.989549855078179	0.997397322396829	0.983752982234754	0.983851568507601	0.995011534593923	0.985882445728257	0.900467298933297	0.988879468422817	0.949149200465327	0.612063016345604	0.985566969655145	0.993493305992074	0.954393990180807	0.986197921801368	0.989904765660429	0.997693081215372	0.962990713173098	0.911765285801605	0.98462054143581
P27	0.582881479582783	0.435909064021926	0.94792673068202	0.992862353845851	0.433976773074117	0.583611018001853	0.987321805311828	0.583906776820395	0.997357887887691	0.582112506654573	0.44511702190587	0.993079243646115	0.582171658418282	0.996707218486898	0.994321430683992	0.582053354890865	0.582388548218546	0.995701638503855	0.993867933828894	0.997022694560009	0.995681921249285	0.582053354890865	0.582822327819075	0.582368830963977	0.582723741546227	0.583118086637617	0.579450677287695	0.994834079302798	0.433720448764714	0.582704024291658	0.583058934873908	0.998481771398151	0.582920914091922	0.988090778240038	0.996963542796301	0.996726935741467	0.901137685588659	0.996332590650078	0.953940493325709	0.432576847999685	0.580219650215904	0.994143975392866	0.983437506161642	0.993000374627837	0.583571583492714	0.997850819251927	0.58223081018199	0.581146361180669	0.582861762328213
P28	0.774138848906678	0.993749630301477	0.92430545970779	0.985350079854881	0.996214287122661	0.77443460772522	0.978784234083246	0.769347556046296	0.99175818758996	0.766685726679417	0.77293609637794	0.985902162982826	0.772896661868801	0.983437506161642	0.984738844963227	0.773448744996747	0.759370625234142	0.969911469526983	0.992665181300156	0.99664806672319	0.996391742413786	0.773941676360984	0.773034682650788	0.773409310487608	0.77445432497979	0.762032454601021	0.770747481120729	0.994972100084784	0.989766744878443	0.773034682650788	0.774414890470651	0.997653646706233	0.773882524597275	0.989648441351026	0.99775223297908	0.996766370250606	0.992704615809295	0.997279018869413	0.998343750616164	0.996805804759745	0.658852061438965	0.989234379005067	0.982806554015419	0.994538320484256	0.703551077547962	0.873513811936826	0.770077094465367	0.774020545379261	0.773152986178204
P29	0.270008084074373	0.995741073012994	0.938896228089201	0.797405209298657	0.995583334976438	0.276593647100578	0.796616519115878	0.27351775538774	0.991324407989432	0.274168424788532	0.20419188832147	0.988879468422817	0.0854151467949603	0.981465780704695	0.979888400339137	0.118323244671412	0.295857404814954	0.989668158605596	0.993867933828894	0.947966165191159	0.987223219038981	0.273340300096615	0.321785594573812	0.263067610465919	0.275785239663229	0.276199302009188	0.24991620166808	0.995011534593923	0.990890628388903	0.262890155174793	0.26752370999862	0.998304316107025	0.264921032395449	0.986020466510243	0.994696058520812	0.972947926730682	0.996036831831536	0.977699785081925	0.990614586824931	0.99323698168267	0.304434410552675	0.993670761283199	0.944969142496599	0.987518977857523	0.273064258532642	0.997574777687955	0.270836208766291	0.22631464794842	0.272275568349863
P30	0.997633929451663	0.997949405524775	0.995386162430743	0.955241832127295	0.997456474160538	0.997988840033914	0.97227754007532	0.998639509434706	0.997574777687955	0.989609006841887	0.997988840033914	0.97977009681172	0.997535343178816	0.988425971567719	0.989963917424138	0.99737760514226	0.948399944791687	0.962182305735749	0.982550229706016	0.996529763195773	0.998047991797622	0.997890253761066	0.997949405524775	0.997673363960802	0.99775223297908	0.998560640416428	0.994321430683992	0.996943825541732	0.992172249935919	0.99737760514226	0.998166295325039	0.99889583374411	0.998087426306761	0.997535343178816	0.990575152315792	0.997633929451663	0.994163692647436	0.997673363960802	0.996864956523454	0.997909971015636	0.997693081215372	0.968452392688842	0.95727270934795	0.996667783977759	0.998383185125303	0.984462803399255	0.997357887887691	0.997791667488219	0.994183409902005
P31	0.994893231066506	0.998521205907289	0.993867933828894	0.996549480450342	0.996864956523454	0.994972100084784	0.99440029970227	0.994991817339354	0.998462054143581	0.994774927539089	0.994124258138297	0.995918528304119	0.994794644793659	0.994814362048228	0.997594494942524	0.994222844411144	0.995090403612201	0.997555060433385	0.996076266340675	0.381193682591636	0.996667783977759	0.994420016956839	0.994656624011673	0.99440029970227	0.994774927539089	0.994991817339354	0.993670761283199	0.9962537216318	0.997042411814579	0.981564366977542	0.994893231066506	0.999112723544374	0.993769347556046	0.994341147938561	0.998383185125303	0.998047991797622	0.997397322396829	0.998146578070469	0.998797247471262	0.997357887887691	0.994025671865449	0.996766370250606	0.9943805824477	0.99587909379498	0.99361160951949	0.999033854526096	0.994242561665714	0.993907368338033	0.994341147938561
P32	0.998935268253248	0.997081846323718	0.992448291499892	0.998146578070469	0.998974702762387	0.999763392945166	0.99775223297908	0.999033854526096	0.999171875308082	0.998363467870734	0.999645089417749	0.981840408541515	0.939132835144035	0.504525109923694	0.489500561941755	0.993907368338033	0.993177829918962	0.928091172585129	0.999171875308082	0.72949898456139	0.997219867105704	0.997693081215372	0.991679318571682	0.986355659837924	0.999132440798943	0.999428199617485	0.961630222607804	0.917719896681586	0.996155135358953	0.985054321036339	0.997476191415107	0.983358637143364	0.988287950785733	0.999093006289804	0.997140998087426	0.438787783189069	0.999507068635763	0.500522507246091	0.9868880257113	0.998462054143581	0.987656998639509	0.998264881597886	0.986099335528521	0.949918173393537	0.998718378452984	0.999921130981722	0.999231027071791	0.985803576709979	0.996963542796301
P33	0.999684523926888	0.999585937654041	0.998718378452984	0.99850148865272	0.999645089417749	0.999783110199736	0.999605654908611	0.99962537216318	0.999507068635763	0.999664806672319	0.999487351381194	0.95579391525524	0.999388765108346	0.99887611648954	0.999388765108346	0.999487351381194	0.999645089417749	0.997338170633121	0.999585937654041	0.999309896090068	0.999585937654041	0.99962537216318	0.999152158053513	0.99962537216318	0.999605654908611	0.999704241181458	0.99887611648954	0.955734763491531	0.998264881597886	0.999526785890333	0.999704241181458	0.999171875308082	0.998974702762387	0.998974702762387	0.999093006289804	0.999684523926888	0.998974702762387	0.999684523926888	0.999309896090068	0.998935268253248	0.999290178835499	0.998974702762387	0.999014137271526	0.999014137271526	0.999211309817221	0.998935268253248	0.999585937654041	0.999369047853777	0.999053571780665
P34	0.825916359406116	0.997436756905968	0.994617189502534	0.986611984147327	0.997180432596565	0.999329613344638	0.99436086519313	0.99363132677406	0.272788216968669	0.995622769485577	0.987814736676065	0.993335567955518	0.94490999073289	0.915945343770333	0.916674882189404	0.98911607547765	0.994972100084784	0.991482146025987	0.898061793875821	0.993000374627837	0.196837352367056	0.9981268608159	0.991245538971154	0.986434528856202	0.998521205907289	0.999447916872055	0.901551747934618	0.998245164343317	0.997712798469941	0.98649368061991	0.914860894769012	0.999921130981722	0.99925074432636	0.992921505609559	0.989707593114735	0.916596013171126	0.999369047853777	0.853224756984837	0.627225585109529	0.995721355758424	0.997890253761066	0.922570341305677	0.989944200169568	0.992448291499892	0.999467634126624	0.997831101997358	0.992310270717905	0.993217264428101	0.995681921249285
P35	0.99998028274543	0.999901413727153	0.997890253761066	0.702860973638031	0.999842261963444	0.999684523926888	0.777293609637794	0.999369047853777	0.999033854526096	0.9981268608159	0.826330421752075	0.983792416743893	0.779087879803616	0.992625746791017	0.980598221503638	0.853421929530532	0.992704615809295	0.943588934676736	0.986592266892758	0.998718378452984	0.999408482362916	0.999763392945166	0.997693081215372	0.999585937654041	0.999763392945166	0.999921130981722	0.99773251572451	0.997535343178816	0.994617189502534	0.998954985507818	0.999743675690597	0.987400674330106	0.999349330599207	0.998462054143581	0.911410375219354	0.99925074432636	0.998639509434706	1	0.998915550998679	0.998816964725832	0.999664806672319	0.967821440542619	0.585425005422245	0.999093006289804	0.998324033361595	0.987538695112093	0.979947552102845	0.999861979218014	0.995642486740146
P36	0.995741073012994	0.998954985507818	0.98988504840586	0.984403651635546	0.997140998087426	0.995425596939882	0.988859751168247	0.995188989885048	0.996490328686634	0.991699035826252	0.99512983812134	0.986237356310507	0.994972100084784	0.980479917976221	0.994774927539089	0.995070686357632	0.987341522566398	0.991127235443737	0.9943805824477	0.998264881597886	0.996687501232328	0.995169272630479	0.995188989885048	0.995228424394187	0.995346727921604	0.995839659285841	0.993039809136976	0.996056549086105	0.989451268805332	0.994498885975117	0.995543900467299	0.99889583374411	0.995327010667035	0.994558037738825	0.997850819251927	0.997791667488219	0.993710195792338	0.998166295325039	0.999171875308082	0.995741073012994	0.994577754993395	0.993907368338033	0.983713547725615	0.994774927539089	0.994853796557367	0.993769347556046	0.993966520101741	0.994479168720547	0.993986237356311
[truncated: 12 more columns]
