# Supplementary material for: The microbiome biomarkers of pregnant women’s vaginal area predict preterm prelabor rupture in Western China
Source: Front Cell Infect Microbiol. 2024 Oct 31;14:1471027. doi: 10.3389/fcimb.2024.1471027 (PMC11560878; doi:10.3389/fcimb.2024.1471027)
Supplement: Supplementary file 1 [file DataSheet1.zip › compare_1/BetaDiversity/PCoA/All_group/jaccard.Dist.csv]

	C6	C7	C8	C9	C10	C11	C12	C13	C14	C15	C16	C17	C18	C19	C20	C21	C22	C23	C24	C25	C26	C27	C28	C29	C30	P1	P2	P3	P4	P5	P6	P7	P8	P9	P10	P11	P12	P13	P14	P15	P16	P17	P18	P19	P20	P21	P22	P23	P24
C6	0	0.833333333333333	0.936170212765957	0.931623931623932	0.868852459016394	0.893617021276596	0.922480620155039	0.894736842105263	0.909090909090909	0.935064935064935	0.917808219178082	0.933333333333333	0.867647058823529	0.964028776978417	0.917525773195876	0.866666666666667	0.929411764705882	0.931297709923664	0.892857142857143	0.898550724637681	0.916666666666667	0.879310344827586	0.926315789473684	0.836363636363636	0.869565217391304	0.897959183673469	0.914285714285714	0.917525773195876	0.956521739130435	0.887640449438202	0.829787234042553	0.955882352941176	0.887096774193548	0.962365591397849	0.888888888888889	0.947916666666667	0.931506849315069	0.875	0.884615384615385	0.978494623655914	0.973913043478261	0.915094339622642	0.932203389830508	0.95625	0.906666666666667	0.974025974025974	0.894117647058823	0.954802259887006	0.890625
C7	0.833333333333333	0	0.918518518518519	0.93859649122807	0.7	0.909090909090909	0.928571428571429	0.795918367346939	0.857142857142857	0.885714285714286	0.846153846153846	0.92	0.841269841269841	0.955223880597015	0.852272727272727	0.791044776119403	0.925925925925926	0.912	0.901234567901235	0.819672131147541	0.826923076923077	0.755102040816326	0.911111111111111	0.846153846153846	0.883720930232558	0.837209302325581	0.9	0.913978494623656	0.904761904761905	0.882352941176471	0.725	0.883333333333333	0.796296296296296	0.94413407821229	0.833333333333333	0.885057471264368	0.895522388059701	0.795918367346939	0.8	0.955390334572491	0.967551622418879	0.900990099009901	0.920353982300885	0.934640522875817	0.901408450704225	0.943661971830986	0.91566265060241	0.941520467836257	0.844827586206896
C8	0.936170212765957	0.918518518518519	0	0.862433862433862	0.903448275862069	0.932330827067669	0.882926829268293	0.922535211267606	0.936170212765957	0.890322580645161	0.895424836601307	0.832369942196532	0.901315789473684	0.901408450704225	0.832335329341317	0.870967741935484	0.875776397515528	0.878048780487805	0.884146341463415	0.885906040268456	0.908450704225352	0.884892086330935	0.909090909090909	0.892086330935252	0.924242424242424	0.900763358778626	0.840909090909091	0.904494382022472	0.892857142857143	0.875	0.893129770992366	0.940789473684211	0.895833333333333	0.919847328244275	0.928571428571429	0.926966292134831	0.916129032258064	0.93006993006993	0.935251798561151	0.958333333333333	0.957746478873239	0.885869565217391	0.880829015544041	0.901709401709402	0.911392405063291	0.937106918238994	0.878048780487805	0.92156862745098	0.866197183098592
C9	0.931623931623932	0.93859649122807	0.862433862433862	0	0.901639344262295	0.945945945945946	0.853932584269663	0.92436974789916	0.903508771929825	0.886363636363636	0.892307692307692	0.835526315789474	0.881889763779528	0.882352941176471	0.851351351351351	0.91304347826087	0.877697841726619	0.879781420765027	0.846715328467153	0.880952380952381	0.898305084745763	0.925619834710744	0.929487179487179	0.887931034482759	0.926605504587156	0.918181818181818	0.874213836477987	0.859060402684564	0.881944444444444	0.899328859060403	0.918918918918919	0.945736434108527	0.892561983471074	0.942622950819672	0.922413793103448	0.949367088607595	0.8828125	0.933333333333333	0.930434782608696	0.952095808383233	0.949874686716792	0.875	0.856287425149701	0.930875576036866	0.927007299270073	0.909090909090909	0.856115107913669	0.927038626609442	0.847457627118644
C10	0.868852459016394	0.7	0.903448275862069	0.901639344262295	0	0.87037037037037	0.878787878787879	0.875	0.887096774193548	0.876543209876543	0.810810810810811	0.9	0.897435897435897	0.944827586206897	0.86	0.794871794871795	0.936170212765957	0.920289855072464	0.853932584269663	0.851351351351351	0.84375	0.786885245901639	0.911764705882353	0.80327868852459	0.87037037037037	0.894736842105263	0.891891891891892	0.882352941176471	0.928571428571429	0.88659793814433	0.836363636363636	0.947368421052632	0.835820895522388	0.919786096256685	0.868852459016394	0.92156862745098	0.89873417721519	0.857142857142857	0.883333333333333	0.942446043165468	0.96875	0.862385321100917	0.89344262295082	0.91358024691358	0.916666666666667	0.939759036144578	0.91578947368421	0.928176795580111	0.823529411764706
C11	0.893617021276596	0.909090909090909	0.932330827067669	0.945945945945946	0.87037037037037	0	0.943548387096774	0.942307692307692	0.869565217391304	0.895522388059701	0.890625	0.916666666666667	0.921875	0.985074626865672	0.922222222222222	0.915492957746479	0.935897435897436	0.952380952380952	0.91025641025641	0.920634920634921	0.903846153846154	0.882352941176471	0.955555555555556	0.857142857142857	0.842105263157895	0.904761904761905	0.918367346938776	0.945652173913044	0.926829268292683	0.929411764705882	0.880952380952381	0.967213114754098	0.87037037037037	0.966480446927374	0.893617021276596	0.955056179775281	0.90625	0.9	0.91304347826087	0.981617647058824	0.98533724340176	0.93	0.91743119266055	0.953947368421053	0.927536231884058	0.955882352941176	0.897435897435897	0.958823529411765	0.854545454545455
C12	0.922480620155039	0.928571428571429	0.882926829268293	0.853932584269663	0.878787878787879	0.943548387096774	0	0.907692307692308	0.922480620155039	0.912162162162162	0.895104895104895	0.869822485207101	0.885714285714286	0.927884615384615	0.864197530864198	0.891891891891892	0.866666666666667	0.876923076923077	0.875816993464052	0.908450704225352	0.883720930232558	0.909090909090909	0.916167664670659	0.891472868217054	0.917355371900826	0.92741935483871	0.890804597701149	0.904761904761905	0.926380368098159	0.907975460122699	0.901639344262295	0.951048951048951	0.91970802919708	0.912	0.930769230769231	0.93491124260355	0.917241379310345	0.940298507462687	0.937984496124031	0.95702005730659	0.971496437054632	0.897727272727273	0.867403314917127	0.921052631578947	0.947712418300654	0.95364238410596	0.898089171974522	0.91358024691358	0.837209302325581
C13	0.894736842105263	0.795918367346939	0.922535211267606	0.92436974789916	0.875	0.942307692307692	0.907692307692308	0	0.913793103448276	0.91025641025641	0.876712328767123	0.935185185185185	0.857142857142857	0.942446043165468	0.875	0.810810810810811	0.931818181818182	0.916666666666667	0.933333333333333	0.917808219178082	0.866666666666667	0.807017543859649	0.846153846153846	0.824561403508772	0.92156862745098	0.882352941176471	0.916666666666667	0.930693069306931	0.96875	0.903225806451613	0.739130434782609	0.895522388059701	0.838709677419355	0.92896174863388	0.932203389830508	0.916666666666667	0.905405405405405	0.88135593220339	0.849056603773585	0.971428571428571	0.974137931034483	0.91743119266055	0.925	0.9375	0.896103896103896	0.921052631578947	0.897727272727273	0.925714285714286	0.861538461538462
C14	0.909090909090909	0.857142857142857	0.936170212765957	0.903508771929825	0.887096774193548	0.869565217391304	0.922480620155039	0.913793103448276	0	0.921052631578947	0.887323943661972	0.933333333333333	0.9	0.941176470588235	0.870967741935484	0.91025641025641	0.929411764705882	0.914728682170543	0.905882352941176	0.865671641791045	0.859649122807018	0.879310344827586	0.9375	0.814814814814815	0.893617021276596	0.92	0.903846153846154	0.90625	0.921348314606742	0.9	0.854166666666667	0.890625	0.887096774193548	0.956756756756757	0.867924528301887	0.936842105263158	0.885714285714286	0.875	0.884615384615385	0.967391304347826	0.976878612716763	0.915094339622642	0.913793103448276	0.943037974683544	0.906666666666667	0.932432432432432	0.906976744186046	0.948863636363636	0.890625
C15	0.935064935064935	0.885714285714286	0.890322580645161	0.886363636363636	0.876543209876543	0.895522388059701	0.912162162162162	0.91025641025641	0.921052631578947	0	0.913978494623656	0.873949579831933	0.862068965517241	0.942675159235669	0.866071428571429	0.885416666666667	0.881188118811881	0.92	0.872549019607843	0.886363636363636	0.9125	0.884615384615385	0.949152542372881	0.897435897435897	0.878787878787879	0.914285714285714	0.903225806451613	0.914529914529915	0.897196261682243	0.87962962962963	0.884057971014493	0.966666666666667	0.8625	0.951219512195122	0.921052631578947	0.939655172413793	0.924731182795699	0.896103896103896	0.873239436619718	0.976666666666667	0.972677595628415	0.877049180327869	0.895522388059701	0.955801104972376	0.869565217391304	0.89010989010989	0.87378640776699	0.949238578680203	0.807692307692308
C16	0.917808219178082	0.846153846153846	0.895424836601307	0.892307692307692	0.810810810810811	0.890625	0.895104895104895	0.876712328767123	0.887323943661972	0.913978494623656	0	0.934959349593496	0.909090909090909	0.927631578947368	0.912280701754386	0.844444444444444	0.952380952380952	0.932885906040268	0.901960784313726	0.895348837209302	0.833333333333333	0.833333333333333	0.889908256880734	0.863013698630137	0.907692307692308	0.893939393939394	0.882352941176471	0.902654867256637	0.935185185185185	0.927272727272727	0.861538461538462	0.91566265060241	0.857142857142857	0.912820512820513	0.887323943661972	0.96551724137931	0.872093023255814	0.935064935064935	0.930555555555556	0.948096885813149	0.966759002770083	0.901639344262295	0.909774436090225	0.918604651162791	0.902173913043478	0.934782608695652	0.902912621359223	0.926315789473684	0.831168831168831
C17	0.933333333333333	0.92	0.832369942196532	0.835526315789474	0.9	0.916666666666667	0.869822485207101	0.935185185185185	0.933333333333333	0.873949579831933	0.934959349593496	0	0.878260869565217	0.88	0.819548872180451	0.886178861788618	0.83739837398374	0.87719298245614	0.830645161290323	0.896551724137931	0.936363636363636	0.926605504587156	0.952380952380952	0.905660377358491	0.927835051546392	0.929292929292929	0.870748299319728	0.909722222222222	0.861538461538462	0.864661654135338	0.950980392156863	0.939655172413793	0.919642857142857	0.934782608695652	0.923076923076923	0.93006993006993	0.916666666666667	0.925233644859813	0.952380952380952	0.969418960244648	0.969543147208122	0.886666666666667	0.86624203821656	0.947115384615385	0.928	0.943548387096774	0.868217054263566	0.951327433628319	0.850467289719626
C18	0.867647058823529	0.841269841269841	0.901315789473684	0.881889763779528	0.897435897435897	0.921875	0.885714285714286	0.857142857142857	0.9	0.862068965517241	0.909090909090909	0.878260869565217	0	0.933774834437086	0.87037037037037	0.827586206896552	0.875	0.909722222222222	0.854166666666667	0.851851851851852	0.876712328767123	0.845070422535211	0.898148148148148	0.808823529411765	0.85	0.873015873015873	0.88034188034188	0.87037037037037	0.913461538461538	0.862745098039216	0.857142857142857	0.9	0.883116883116883	0.955223880597015	0.9	0.897196261682243	0.920454545454545	0.888888888888889	0.880597014925373	0.976271186440678	0.96078431372549	0.890756302521008	0.908396946564886	0.954545454545454	0.912087912087912	0.956521739130435	0.878787878787879	0.942408376963351	0.842105263157895
C19	0.964028776978417	0.955223880597015	0.901408450704225	0.882352941176471	0.944827586206897	0.985074626865672	0.927884615384615	0.942446043165468	0.941176470588235	0.942675159235669	0.927631578947368	0.88	0.933774834437086	0	0.868263473053892	0.930379746835443	0.919753086419753	0.901960784313726	0.900621118012422	0.918918918918919	0.950704225352113	0.972413793103448	0.955056179775281	0.91970802919708	0.96969696969697	0.962406015037594	0.923913043478261	0.932203389830508	0.909090909090909	0.929824561403509	0.97037037037037	0.952702702702703	0.952054794520548	0.950757575757576	0.948905109489051	0.983516483516484	0.927152317880795	0.964788732394366	0.97841726618705	0.977839335180055	0.97423887587822	0.912568306010929	0.923076923076923	0.967078189300411	0.942675159235669	0.948387096774194	0.946745562130177	0.969348659003831	0.923611111111111
C20	0.917525773195876	0.852272727272727	0.832335329341317	0.851351351351351	0.86	0.922222222222222	0.864197530864198	0.875	0.870967741935484	0.866071428571429	0.912280701754386	0.819548872180451	0.87037037037037	0.868263473053892	0	0.888888888888889	0.807017543859649	0.798701298701299	0.85	0.813725490196078	0.888888888888889	0.9	0.919117647058824	0.876288659793814	0.922222222222222	0.912087912087912	0.83941605839416	0.863636363636364	0.880952380952381	0.883720930232558	0.876404494382023	0.91588785046729	0.893203883495146	0.927927927927928	0.90625	0.926470588235294	0.901785714285714	0.909090909090909	0.904255319148936	0.96551724137931	0.968992248062016	0.865248226950355	0.844594594594595	0.934673366834171	0.923728813559322	0.912280701754386	0.860655737704918	0.944954128440367	0.851485148514851
C21	0.866666666666667	0.791044776119403	0.870967741935484	0.91304347826087	0.794871794871795	0.915492957746479	0.891891891891892	0.810810810810811	0.91025641025641	0.885416666666667	0.844444444444444	0.886178861788618	0.827586206896552	0.930379746835443	0.888888888888889	0	0.91588785046729	0.907284768211921	0.854368932038835	0.865168539325843	0.846153846153846	0.75	0.855855855855856	0.780821917808219	0.884057971014493	0.871428571428571	0.841666666666667	0.907563025210084	0.929203539823009	0.851851851851852	0.769230769230769	0.870588235294118	0.839506172839506	0.91	0.896103896103896	0.894736842105263	0.904255319148936	0.857142857142857	0.863013698630137	0.959731543624161	0.958791208791209	0.888888888888889	0.913669064748201	0.909090909090909	0.896907216494845	0.938775510204082	0.898148148148148	0.90625	0.843373493975904
C22	0.929411764705882	0.925925925925926	0.875776397515528	0.877697841726619	0.936170212765957	0.935897435897436	0.866666666666667	0.931818181818182	0.929411764705882	0.881188118811881	0.952380952380952	0.83739837398374	0.875	0.919753086419753	0.807017543859649	0.91588785046729	0	0.86	0.882882882882883	0.885416666666667	0.909090909090909	0.896551724137931	0.976923076923077	0.920454545454545	0.922077922077922	0.9375	0.893129770992366	0.920634920634921	0.866071428571429	0.869565217391304	0.897435897435897	0.959183673469388	0.924731182795699	0.962962962962963	0.941860465116279	0.960629921259842	0.931372549019608	0.906976744186046	0.94047619047619	0.977346278317152	0.978779840848806	0.926470588235294	0.894366197183099	0.957894736842105	0.94392523364486	0.942307692307692	0.883928571428571	0.961538461538461	0.866666666666667
C23	0.931297709923664	0.912	0.878048780487805	0.879781420765027	0.920289855072464	0.952380952380952	0.876923076923077	0.916666666666667	0.914728682170543	0.92	0.932885906040268	0.87719298245614	0.909722222222222	0.901960784313726	0.798701298701299	0.907284768211921	0.86	0	0.90506329113924	0.877697841726619	0.901515151515151	0.884615384615385	0.941860465116279	0.925373134328358	0.952380952380952	0.94488188976378	0.891428571428571	0.911764705882353	0.906832298136646	0.888198757763975	0.89344262295082	0.958620689655172	0.912408759124088	0.937743190661479	0.939393939393939	0.916167664670659	0.932432432432432	0.932835820895522	0.954545454545454	0.96600566572238	0.976415094339623	0.922651933701657	0.886486486486486	0.939914163090129	0.954838709677419	0.947019867549669	0.89873417721519	0.931451612903226	0.881481481481482
C24	0.892857142857143	0.901234567901235	0.884146341463415	0.846715328467153	0.853932584269663	0.91025641025641	0.875816993464052	0.933333333333333	0.905882352941176	0.872549019607843	0.901960784313726	0.830645161290323	0.854166666666667	0.900621118012422	0.85	0.854368932038835	0.882882882882883	0.90506329113924	0	0.876288659793814	0.923076923076923	0.886363636363636	0.937007874015748	0.858823529411765	0.866666666666667	0.925925925925926	0.86046511627907	0.878048780487805	0.897435897435897	0.890756302521008	0.9	0.96	0.903225806451613	0.938967136150235	0.892857142857143	0.94488188976378	0.911764705882353	0.883720930232558	0.903614457831325	0.964169381107492	0.959677419354839	0.84375	0.888111888111888	0.936170212765957	0.915094339622642	0.933333333333333	0.895652173913044	0.951923076923077	0.818181818181818
C25	0.898550724637681	0.819672131147541	0.885906040268456	0.880952380952381	0.851351351351351	0.920634920634921	0.908450704225352	0.917808219178082	0.865671641791045	0.886363636363636	0.895348837209302	0.896551724137931	0.851851851851852	0.918918918918919	0.813725490196078	0.865168539325843	0.885416666666667	0.877697841726619	0.876288659793814	0	0.859154929577465	0.859154929577465	0.907407407407407	0.857142857142857	0.903225806451613	0.870967741935484	0.879310344827586	0.847619047619048	0.901960784313726	0.872549019607843	0.836065573770492	0.89873417721519	0.835616438356164	0.939086294416244	0.882352941176471	0.906542056074766	0.906976744186046	0.871428571428571	0.895522388059701	0.962068965517241	0.966480446927374	0.88034188034188	0.873015873015873	0.923529411764706	0.886363636363636	0.920454545454545	0.92156862745098	0.942105263157895	0.855263157894737
C26	0.916666666666667	0.826923076923077	0.908450704225352	0.898305084745763	0.84375	0.903846153846154	0.883720930232558	0.866666666666667	0.859649122807018	0.9125	0.833333333333333	0.936363636363636	0.876712328767123	0.950704225352113	0.888888888888889	0.846153846153846	0.909090909090909	0.901515151515151	0.923076923076923	0.859154929577465	0	0.793103448275862	0.919191919191919	0.830508474576271	0.882352941176471	0.886792452830189	0.908256880733945	0.910891089108911	0.925531914893617	0.927835051546392	0.775510204081633	0.898550724637681	0.825396825396825	0.935483870967742	0.898305084745763	0.94	0.878378378378378	0.885245901639344	0.875	0.96797153024911	0.977207977207977	0.918918918918919	0.899159663865546	0.918238993710692	0.925925925925926	0.936708860759494	0.9	0.920454545454545	0.848484848484848
C27	0.879310344827586	0.755102040816326	0.884892086330935	0.925619834710744	0.786885245901639	0.882352941176471	0.909090909090909	0.807017543859649	0.879310344827586	0.884615384615385	0.833333333333333	0.926605504587156	0.845070422535211	0.972413793103448	0.9	0.75	0.896551724137931	0.884615384615385	0.886363636363636	0.859154929577465	0.793103448275862	0	0.896907216494845	0.810344827586207	0.86	0.843137254901961	0.877358490566038	0.9	0.936842105263158	0.857142857142857	0.695652173913044	0.929577464788732	0.786885245901639	0.935483870967742	0.859649122807018	0.895833333333333	0.922077922077922	0.827586206896552	0.854545454545455	0.956834532374101	0.959420289855073	0.899082568807339	0.899159663865546	0.911392405063291	0.89873417721519	0.923076923076923	0.875	0.908045977011494	0.774193548387097
C28	0.926315789473684	0.911111111111111	0.909090909090909	0.929487179487179	0.911764705882353	0.955555555555556	0.916167664670659	0.846153846153846	0.9375	0.949152542372881	0.889908256880734	0.952380952380952	0.898148148148148	0.955056179775281	0.919117647058824	0.855855855855856	0.976923076923077	0.941860465116279	0.937007874015748	0.907407407407407	0.919191919191919	0.896907216494845	0	0.847826086956522	0.943820224719101	0.909090909090909	0.893617021276596	0.942446043165468	0.970149253731343	0.8984375	0.885057471264368	0.902912621359223	0.922330097087379	0.931818181818182	0.9375	0.932835820895522	0.909090909090909	0.95	0.91304347826087	0.965189873417722	0.963350785340314	0.917241379310345	0.936708860759494	0.933673469387755	0.921739130434783	0.929203539823009	0.920634920634921	0.924170616113744	0.913461538461538
C29	0.836363636363636	0.846153846153846	0.892086330935252	0.887931034482759	0.80327868852459	0.857142857142857	0.891472868217054	0.824561403508772	0.814814814814815	0.897435897435897	0.863013698630137	0.905660377358491	0.808823529411765	0.91970802919708	0.876288659793814	0.780821917808219	0.920454545454545	0.925373134328358	0.858823529411765	0.857142857142857	0.830508474576271	0.810344827586207	0.847826086956522	0	0.782608695652174	0.884615384615385	0.865384615384615	0.91	0.936170212765957	0.880434782608696	0.82	0.880597014925373	0.841269841269841	0.940860215053763	0.87719298245614	0.928571428571429	0.828571428571429	0.844827586206896	0.851851851851852	0.96415770609319	0.965317919075145	0.877358490566038	0.907563025210084	0.917721518987342	0.897435897435897	0.907894736842105	0.886363636363636	0.932203389830508	0.846153846153846
C30	0.869565217391304	0.883720930232558	0.924242424242424	0.926605504587156	0.87037037037037	0.842105263157895	0.917355371900826	0.92156862745098	0.893617021276596	0.878787878787879	0.907692307692308	0.927835051546392	0.85	0.96969696969697	0.922222222222222	0.884057971014493	0.922077922077922	0.952380952380952	0.866666666666667	0.903225806451613	0.882352941176471	0.86	0.943820224719101	0.782608695652174	0	0.878048780487805	0.895833333333333	0.910112359550562	0.91358024691358	0.890243902439024	0.853658536585366	0.983870967741935	0.890909090909091	0.948863636363636	0.844444444444444	0.943181818181818	0.888888888888889	0.9	0.91304347826087	0.974074074074074	0.976331360946746	0.908163265306122	0.907407407407407	0.947019867549669	0.895522388059701	0.971014492753623	0.883116883116883	0.952662721893491	0.811320754716981
P1	0.897959183673469	0.837209302325581	0.900763358778626	0.918181818181818	0.894736842105263	0.904761904761905	0.92741935483871	0.882352941176471	0.92	0.914285714285714	0.893939393939394	0.929292929292929	0.873015873015873	0.962406015037594	0.912087912087912	0.871428571428571	0.9375	0.94488188976378	0.925925925925926	0.870967741935484	0.886792452830189	0.843137254901961	0.909090909090909	0.884615384615385	0.878048780487805	0	0.875	0.9	0.91566265060241	0.905882352941176	0.804878048780488	0.934426229508197	0.854545454545455	0.949438202247191	0.897959183673469	0.932584269662921	0.941176470588235	0.903846153846154	0.869565217391304	0.974264705882353	0.967359050445104	0.920792079207921	0.918918918918919	0.933774834437086	0.865671641791045	0.942028985507246	0.886075949367089	0.940828402366864	0.859649122807018
P2	0.914285714285714	0.9	0.840909090909091	0.874213836477987	0.891891891891892	0.918367346938776	0.890804597701149	0.916666666666667	0.903846153846154	0.903225806451613	0.882352941176471	0.870748299319728	0.88034188034188	0.923913043478261	0.83941605839416	0.841666666666667	0.893129770992366	0.891428571428571	0.86046511627907	0.879310344827586	0.908256880733945	0.877358490566038	0.893617021276596	0.865384615384615	0.895833333333333	0.875	0	0.856115107913669	0.905109489051095	0.891304347826087	0.887755102040816	0.922413793103448	0.891891891891892	0.921397379912664	0.893203883495146	0.938356164383562	0.909090909090909	0.906542056074766	0.923076923076923	0.953703703703704	0.953846153846154	0.873333333333333	0.881987577639752	0.883838383838384	0.920634920634921	0.936	0.887218045112782	0.937777777777778	0.853211009174312
P3	0.917525773195876	0.913978494623656	0.904494382022472	0.859060402684564	0.882352941176471	0.945652173913044	0.904761904761905	0.930693069306931	0.90625	0.914529914529915	0.902654867256637	0.909722222222222	0.87037037037037	0.932203389830508	0.863636363636364	0.907563025210084	0.920634920634921	0.911764705882353	0.878048780487805	0.847619047619048	0.910891089108911	0.9	0.942446043165468	0.91	0.910112359550562	0.9	0.856115107913669	0	0.923664122137405	0.917293233082707	0.888888888888889	0.935779816513761	0.882352941176471	0.923076923076923	0.894736842105263	0.934306569343066	0.930434782608696	0.92	0.938144329896907	0.958990536277602	0.963636363636364	0.873239436619718	0.882352941176471	0.918367346938776	0.914529914529915	0.949152542372881	0.869918699186992	0.940092165898618	0.84
P4	0.956521739130435	0.904761904761905	0.892857142857143	0.881944444444444	0.928571428571429	0.926829268292683	0.926380368098159	0.96875	0.921348314606742	0.897196261682243	0.935185185185185	0.861538461538462	0.913461538461538	0.909090909090909	0.880952380952381	0.929203539823009	0.866071428571429	0.906832298136646	0.897435897435897	0.901960784313726	0.925531914893617	0.936842105263158	0.970149253731343	0.936170212765957	0.91358024691358	0.91566265060241	0.905109489051095	0.923664122137405	0	0.937007874015748	0.916666666666667	0.950980392156863	0.939393939393939	0.954337899543379	0.909090909090909	0.954198473282443	0.893203883495146	0.935483870967742	0.931818181818182	0.977707006369427	0.979057591623037	0.944055944055944	0.882758620689655	0.95360824742268	0.927272727272727	0.944954128440367	0.907563025210084	0.972093023255814	0.896907216494845
P5	0.887640449438202	0.882352941176471	0.875	0.899328859060403	0.88659793814433	0.929411764705882	0.907975460122699	0.903225806451613	0.9	0.87962962962963	0.927272727272727	0.864661654135338	0.862745098039216	0.929824561403509	0.883720930232558	0.851851851851852	0.869565217391304	0.888198757763975	0.890756302521008	0.872549019607843	0.927835051546392	0.857142857142857	0.8984375	0.880434782608696	0.890243902439024	0.905882352941176	0.891304347826087	0.917293233082707	0.937007874015748	0	0.867469879518072	0.952380952380952	0.851063829787234	0.940639269406393	0.935483870967742	0.90625	0.936363636363636	0.879120879120879	0.910112359550562	0.974683544303797	0.965789473684211	0.884057971014493	0.892617449664429	0.932642487046632	0.87962962962963	0.946428571428572	0.882352941176471	0.933333333333333	0.877551020408163
P6	0.829787234042553	0.725	0.893129770992366	0.918918918918919	0.836363636363636	0.880952380952381	0.901639344262295	0.739130434782609	0.854166666666667	0.884057971014493	0.861538461538462	0.950980392156863	0.857142857142857	0.97037037037037	0.876404494382023	0.769230769230769	0.897435897435897	0.89344262295082	0.9	0.836065573770492	0.775510204081633	0.695652173913044	0.885057471264368	0.82	0.853658536585366	0.804878048780488	0.887755102040816	0.888888888888889	0.916666666666667	0.867469879518072	0	0.918032786885246	0.769230769230769	0.931818181818182	0.854166666666667	0.909090909090909	0.926470588235294	0.816326530612245	0.795454545454545	0.966789667896679	0.967455621301775	0.910891089108911	0.90990990990991	0.905405405405405	0.867647058823529	0.927536231884058	0.873417721518987	0.91566265060241	0.777777777777778
P7	0.955882352941176	0.883333333333333	0.940789473684211	0.945736434108527	0.947368421052632	0.967213114754098	0.951048951048951	0.895522388059701	0.890625	0.966666666666667	0.91566265060241	0.939655172413793	0.9	0.952702702702703	0.91588785046729	0.870588235294118	0.959183673469388	0.958620689655172	0.96	0.89873417721519	0.898550724637681	0.929577464788732	0.902912621359223	0.880597014925373	0.983870967741935	0.934426229508197	0.922413793103448	0.935779816513761	0.950980392156863	0.952380952380952	0.918032786885246	0	0.918918918918919	0.953846153846154	0.924242424242424	0.933333333333333	0.927710843373494	0.942857142857143	0.921875	0.975778546712803	0.977591036414566	0.958677685950413	0.954198473282443	0.952941176470588	0.955056179775281	0.941176470588235	0.95	0.962962962962963	0.948717948717949
P8	0.887096774193548	0.796296296296296	0.895833333333333	0.892561983471074	0.835820895522388	0.87037037037037	0.91970802919708	0.838709677419355	0.887096774193548	0.8625	0.857142857142857	0.919642857142857	0.883116883116883	0.952054794520548	0.893203883495146	0.839506172839506	0.924731182795699	0.912408759124088	0.903225806451613	0.835616438356164	0.825396825396825	0.786885245901639	0.922330097087379	0.841269841269841	0.890909090909091	0.854545454545455	0.891891891891892	0.882352941176471	0.939393939393939	0.851063829787234	0.769230769230769	0.918918918918919	0	0.936842105263158	0.887096774193548	0.932038834951456	0.9125	0.838709677419355	0.844827586206896	0.957446808510638	0.959885386819484	0.872727272727273	0.89344262295082	0.906832298136646	0.8625	0.9	0.880434782608696	0.916201117318436	0.823529411764706
P9	0.962365591397849	0.94413407821229	0.919847328244275	0.942622950819672	0.919786096256685	0.966480446927374	0.912	0.92896174863388	0.956756756756757	0.951219512195122	0.912820512820513	0.934782608695652	0.955223880597015	0.950757575757576	0.927927927927928	0.91	0.962962962962963	0.937743190661479	0.938967136150235	0.939086294416244	0.935483870967742	0.935483870967742	0.931818181818182	0.940860215053763	0.948863636363636	0.949438202247191	0.921397379912664	0.923076923076923	0.954337899543379	0.940639269406393	0.931818181818182	0.953846153846154	0.936842105263158	0	0.93956043956044	0.964601769911504	0.939698492462312	0.957446808510638	0.96195652173913	0.941772151898734	0.952688172043011	0.897777777777778	0.925311203319502	0.920863309352518	0.946078431372549	0.975845410628019	0.924170616113744	0.932885906040268	0.903225806451613
P10	0.888888888888889	0.833333333333333	0.928571428571429	0.922413793103448	0.868852459016394	0.893617021276596	0.930769230769231	0.932203389830508	0.867924528301887	0.921052631578947	0.887323943661972	0.923076923076923	0.9	0.948905109489051	0.90625	0.896103896103896	0.941860465116279	0.939393939393939	0.892857142857143	0.882352941176471	0.898305084745763	0.859649122807018	0.9375	0.87719298245614	0.844444444444444	0.897959183673469	0.893203883495146	0.894736842105263	0.909090909090909	0.935483870967742	0.854166666666667	0.924242424242424	0.887096774193548	0.93956043956044	0	0.958762886597938	0.901408450704225	0.894736842105263	0.905660377358491	0.963636363636364	0.97093023255814	0.915094339622642	0.913793103448276	0.943037974683544	0.921052631578947	0.960526315789474	0.894117647058823	0.966480446927374	0.854838709677419
P11	0.947916666666667	0.885057471264368	0.926966292134831	0.949367088607595	0.92156862745098	0.955056179775281	0.93491124260355	0.916666666666667	0.936842105263158	0.939655172413793	0.96551724137931	0.93006993006993	0.897196261682243	0.983516483516484	0.926470588235294	0.894736842105263	0.960629921259842	0.916167664670659	0.94488188976378	0.906542056074766	0.94	0.895833333333333	0.932835820895522	0.928571428571429	0.943181818181818	0.932584269662921	0.938356164383562	0.934306569343066	0.954198473282443	0.90625	0.909090909090909	0.933333333333333	0.932038834951456	0.964601769911504	0.958762886597938	0	0.974137931034483	0.938775510204082	0.946808510638298	0.984423676012461	0.971354166666667	0.953020134228188	0.949685534591195	0.938775510204082	0.966386554621849	0.974358974358974	0.937007874015748	0.938967136150235	0.901960784313726
P12	0.931506849315069	0.895522388059701	0.916129032258064	0.8828125	0.89873417721519	0.90625	0.917241379310345	0.905405405405405	0.885714285714286	0.924731182795699	0.872093023255814	0.916666666666667	0.920454545454545	0.927152317880795	0.901785714285714	0.904255319148936	0.931372549019608	0.932432432432432	0.911764705882353	0.906976744186046	0.878378378378378	0.922077922077922	0.909090909090909	0.828571428571429	0.888888888888889	0.941176470588235	0.909090909090909	0.930434782608696	0.893203883495146	0.936363636363636	0.926470588235294	0.927710843373494	0.9125	0.939698492462312	0.901408450704225	0.974137931034483	0	0.905405405405405	0.914285714285714	0.951557093425606	0.983606557377049	0.91869918699187	0.892307692307692	0.936781609195402	0.936170212765957	0.885057471264368	0.912621359223301	0.95360824742268	0.914634146341463
P13	0.875	0.795918367346939	0.93006993006993	0.933333333333333	0.857142857142857	0.9	0.940298507462687	0.88135593220339	0.875	0.896103896103896	0.935064935064935	0.925233644859813	0.888888888888889	0.964788732394366	0.909090909090909	0.857142857142857	0.906976744186046	0.932835820895522	0.883720930232558	0.871428571428571	0.885245901639344	0.827586206896552	0.95	0.844827586206896	0.9	0.903846153846154	0.906542056074766	0.92	0.935483870967742	0.879120879120879	0.816326530612245	0.942857142857143	0.838709677419355	0.957446808510638	0.894736842105263	0.938775510204082	0.905405405405405	0	0.826923076923077	0.967741935483871	0.968208092485549	0.897196261682243	0.915966386554622	0.944099378881988	0.896103896103896	0.948717948717949	0.910112359550562	0.943820224719101	0.895522388059701
P14	0.884615384615385	0.8	0.935251798561151	0.930434782608696	0.883333333333333	0.91304347826087	0.937984496124031	0.849056603773585	0.884615384615385	0.873239436619718	0.930555555555556	0.952380952380952	0.880597014925373	0.97841726618705	0.904255319148936	0.863013698630137	0.94047619047619	0.954545454545454	0.903614457831325	0.895522388059701	0.875	0.854545454545455	0.91304347826087	0.851851851851852	0.91304347826087	0.869565217391304	0.923076923076923	0.938144329896907	0.931818181818182	0.910112359550562	0.795454545454545	0.921875	0.844827586206896	0.96195652173913	0.905660377358491	0.946808510638298	0.914285714285714	0.826923076923077	0	0.963369963369964	0.967741935483871	0.913461538461538	0.931034482758621	0.949044585987261	0.904109589041096	0.930555555555556	0.904761904761905	0.960227272727273	0.85
P15	0.978494623655914	0.955390334572491	0.958333333333333	0.952095808383233	0.942446043165468	0.981617647058824	0.95702005730659	0.971428571428571	0.967391304347826	0.976666666666667	0.948096885813149	0.969418960244648	0.976271186440678	0.977839335180055	0.96551724137931	0.959731543624161	0.977346278317152	0.96600566572238	0.964169381107492	0.962068965517241	0.96797153024911	0.956834532374101	0.965189873417722	0.96415770609319	0.974074074074074	0.974264705882353	0.953703703703704	0.958990536277602	0.977707006369427	0.974683544303797	0.966789667896679	0.975778546712803	0.957446808510638	0.941772151898734	0.963636363636364	0.984423676012461	0.951557093425606	0.967741935483871	0.963369963369964	0	0.941499085923218	0.957055214723926	0.952238805970149	0.934782608695652	0.976666666666667	0.979865771812081	0.957516339869281	0.937823834196891	0.950354609929078
P16	0.973913043478261	0.967551622418879	0.957746478873239	0.949874686716792	0.96875	0.98533724340176	0.971496437054632	0.974137931034483	0.976878612716763	0.972677595628415	0.966759002770083	0.969543147208122	0.96078431372549	0.97423887587822	0.968992248062016	0.958791208791209	0.978779840848806	0.976415094339623	0.959677419354839	0.966480446927374	0.977207977207977	0.959420289855073	0.963350785340314	0.965317919075145	0.976331360946746	0.967359050445104	0.953846153846154	0.963636363636364	0.979057591623037	0.965789473684211	0.967455621301775	0.977591036414566	0.959885386819484	0.952688172043011	0.97093023255814	0.971354166666667	0.983606557377049	0.968208092485549	0.967741935483871	0.941499085923218	0	0.948586118251928	0.978102189781022	0.947488584474886	0.961325966850829	0.980874316939891	0.962566844919786	0.951859956236324	0.96011396011396
P17	0.915094339622642	0.900990099009901	0.885869565217391	0.875	0.862385321100917	0.93	0.897727272727273	0.91743119266055	0.915094339622642	0.877049180327869	0.901639344262295	0.886666666666667	0.890756302521008	0.912568306010929	0.865248226950355	0.888888888888889	0.926470588235294	0.922651933701657	0.84375	0.88034188034188	0.918918918918919	0.899082568807339	0.917241379310345	0.877358490566038	0.908163265306122	0.920792079207921	0.873333333333333	0.873239436619718	0.944055944055944	0.884057971014493	0.910891089108911	0.958677685950413	0.872727272727273	0.897777777777778	0.915094339622642	0.953020134228188	0.91869918699187	0.897196261682243	0.913461538461538	0.957055214723926	0.948586118251928	0	0.847133757961783	0.911764705882353	0.904	0.928	0.896296296296296	0.933333333333333	0.854545454545455
P18	0.932203389830508	0.920353982300885	0.880829015544041	0.856287425149701	0.89344262295082	0.91743119266055	0.867403314917127	0.925	0.913793103448276	0.895522388059701	0.909774436090225	0.86624203821656	0.908396946564886	0.923076923076923	0.844594594594595	0.913669064748201	0.894366197183099	0.886486486486486	0.888111888111888	0.873015873015873	0.899159663865546	0.899159663865546	0.936708860759494	0.907563025210084	0.907407407407407	0.918918918918919	0.881987577639752	0.882352941176471	0.882758620689655	0.892617449664429	0.90990990990991	0.954198473282443	0.89344262295082	0.925311203319502	0.913793103448276	0.949685534591195	0.892307692307692	0.915966386554622	0.931034482758621	0.952238805970149	0.978102189781022	0.847133757961783	0	0.921296296296296	0.911764705882353	0.949275362318841	0.896551724137931	0.936440677966102	0.867768595041322
P19	0.95625	0.934640522875817	0.901709401709402	0.930875576036866	0.91358024691358	0.953947368421053	0.921052631578947	0.9375	0.943037974683544	0.955801104972376	0.918604651162791	0.947115384615385	0.954545454545454	0.967078189300411	0.934673366834171	0.909090909090909	0.957894736842105	0.939914163090129	0.936170212765957	0.923529411764706	0.918238993710692	0.911392405063291	0.933673469387755	0.917721518987342	0.947019867549669	0.933774834437086	0.883838383838384	0.918367346938776	0.95360824742268	0.932642487046632	0.905405405405405	0.952941176470588	0.906832298136646	0.920863309352518	0.943037974683544	0.938775510204082	0.936781609195402	0.944099378881988	0.949044585987261	0.934782608695652	0.947488584474886	0.911764705882353	0.921296296296296	0	0.955801104972376	0.966666666666667	0.930851063829787	0.918518518518519	0.901234567901235
P20	0.906666666666667	0.901408450704225	0.911392405063291	0.927007299270073	0.916666666666667	0.927536231884058	0.947712418300654	0.896103896103896	0.906666666666667	0.869565217391304	0.902173913043478	0.928	0.912087912087912	0.942675159235669	0.923728813559322	0.896907216494845	0.94392523364486	0.954838709677419	0.915094339622642	0.886363636363636	0.925925925925926	0.89873417721519	0.921739130434783	0.897435897435897	0.895522388059701	0.865671641791045	0.920634920634921	0.914529914529915	0.927272727272727	0.87962962962963	0.867647058823529	0.955056179775281	0.8625	0.946078431372549	0.921052631578947	0.966386554621849	0.936170212765957	0.896103896103896	0.904109589041096	0.976666666666667	0.961325966850829	0.904	0.911764705882353	0.955801104972376	0	0.925531914893617	0.87378640776699	0.938461538461539	0.879518072289157
P21	0.974025974025974	0.943661971830986	0.937106918238994	0.909090909090909	0.939759036144578	0.955882352941176	0.95364238410596	0.921052631578947	0.932432432432432	0.89010989010989	0.934782608695652	0.943548387096774	0.956521739130435	0.948387096774194	0.912280701754386	0.938775510204082	0.942307692307692	0.947019867549669	0.933333333333333	0.920454545454545	0.936708860759494	0.923076923076923	0.929203539823009	0.907894736842105	0.971014492753623	0.942028985507246	0.936	0.949152542372881	0.944954128440367	0.946428571428572	0.927536231884058	0.941176470588235	0.9	0.975845410628019	0.960526315789474	0.974358974358974	0.885057471264368	0.948717948717949	0.930555555555556	0.979865771812081	0.980874316939891	0.928	0.949275362318841	0.966666666666667	0.925531914893617	0	0.933962264150943	0.974874371859296	0.941176470588235
P22	0.894117647058823	0.91566265060241	0.878048780487805	0.856115107913669	0.91578947368421	0.897435897435897	0.898089171974522	0.897727272727273	0.906976744186046	0.87378640776699	0.902912621359223	0.868217054263566	0.878787878787879	0.946745562130177	0.860655737704918	0.898148148148148	0.883928571428571	0.89873417721519	0.895652173913044	0.92156862745098	0.9	0.875	0.920634920634921	0.886363636363636	0.883116883116883	0.886075949367089	0.887218045112782	0.869918699186992	0.907563025210084	0.882352941176471	0.873417721518987	0.95	0.880434782608696	0.924170616113744	0.894117647058823	0.937007874015748	0.912621359223301	0.910112359550562	0.904761904761905	0.957516339869281	0.962566844919786	0.896296296296296	0.896551724137931	0.930851063829787	0.87378640776699	0.933962264150943	0	0.931707317073171	0.806818181818182
P23	0.954802259887006	0.941520467836257	0.92156862745098	0.927038626609442	0.928176795580111	0.958823529411765	0.91358024691358	0.925714285714286	0.948863636363636	0.949238578680203	0.926315789473684	0.951327433628319	0.942408376963351	0.969348659003831	0.944954128440367	0.90625	0.961538461538461	0.931451612903226	0.951923076923077	0.942105263157895	0.920454545454545	0.908045977011494	0.924170616113744	0.932203389830508	0.952662721893491	0.940828402366864	0.937777777777778	0.940092165898618	0.972093023255814	0.933333333333333	0.91566265060241	0.962962962962963	0.916201117318436	0.932885906040268	0.966480446927374	0.938967136150235	0.95360824742268	0.943820224719101	0.960227272727273	0.937823834196891	0.951859956236324	0.933333333333333	0.936440677966102	0.918518518518519	0.938461538461539	0.974874371859296	0.931707317073171	0	0.92896174863388
P24	0.890625	0.844827586206896	0.866197183098592	0.847457627118644	0.823529411764706	0.854545454545455	0.837209302325581	0.861538461538462	0.890625	0.807692307692308	0.831168831168831	0.850467289719626	0.842105263157895	0.923611111111111	0.851485148514851	0.843373493975904	0.866666666666667	0.881481481481482	0.818181818181818	0.855263157894737	0.848484848484848	0.774193548387097	0.913461538461538	0.846153846153846	0.811320754716981	0.859649122807018	0.853211009174312	0.84	0.896907216494845	0.877551020408163	0.777777777777778	0.948717948717949	0.823529411764706	0.903225806451613	0.854838709677419	0.901960784313726	0.914634146341463	0.895522388059701	0.85	0.950354609929078	0.96011396011396	0.854545454545455	0.867768595041322	0.901234567901235	0.879518072289157	0.941176470588235	0.806818181818182	0.92896174863388	0
P25	0.862745098039216	0.851063829787234	0.927536231884058	0.939655172413793	0.864406779661017	0.863636363636364	0.937984496124031	0.890909090909091	0.884615384615385	0.918918918918919	0.867647058823529	0.942307692307692	0.928571428571429	0.97841726618705	0.938144329896907	0.863013698630137	0.914634146341463	0.930232558139535	0.916666666666667	0.895522388059701	0.913793103448276	0.811320754716981	0.936170212765957	0.892857142857143	0.91304347826087	0.869565217391304	0.923076923076923	0.927083333333333	0.943820224719101	0.897727272727273	0.822222222222222	0.938461538461539	0.883333333333333	0.956284153005465	0.884615384615385	0.946808510638298	0.929577464788732	0.87037037037037	0.88	0.967153284671533	0.973760932944606	0.94392523364486	0.931034482758621	0.949044585987261	0.904109589041096	0.959459459459459	0.891566265060241	0.954285714285714	0.868852459016394
P26	0.950570342205323	0.953846153846154	0.910714285714286	0.917460317460317	0.936567164179104	0.973180076628352	0.917682926829268	0.951127819548872	0.954545454545454	0.961672473867596	0.935018050541516	0.945337620578778	0.946043165467626	0.959537572254335	0.933554817275748	0.932624113475177	0.959322033898305	0.927710843373494	0.945392491467577	0.938181818181818	0.939622641509434	0.943609022556391	0.936454849498328	0.939393939393939	0.957198443579767	0.957528957528958	0.928571428571429	0.937086092715232	0.963455149501661	0.921232876712329	0.953667953667954	0.963898916967509	0.940520446096654	0.934895833333333	0.966292134831461	0.953795379537954	0.946236559139785	0.958955223880597	0.950191570881226	0.943037974683544	0.954128440366972	0.942492012779553	0.927899686520376	0.936111111111111	0.961672473867596	0.97212543554007	0.938356164383562	0.924932975871314	0.92910447761194
P27	0.925925925925926	0.901960784313726	0.87431693989071	0.854430379746835	0.883928571428571	0.92	0.898305084745763	0.927927927927928	0.895238095238095	0.904761904761905	0.89344262295082	0.88	0.900826446280992	0.936170212765957	0.866197183098592	0.889763779527559	0.919117647058824	0.917127071823204	0.879699248120301	0.9	0.889908256880734	0.889908256880734	0.925170068027211	0.888888888888889	0.897959183673469	0.9	0.881578947368421	0.904761904761905	0.898550724637681	0.916083916083916	0.911764705882353	0.959016393442623	0.893805309734513	0.935897435897436	0.91588785046729	0.939189189189189	0.910569105691057	0.908256880733945	0.934579439252336	0.950769230769231	0.959390862944163	0.88961038961039	0.890243902439024	0.901477832512315	0.913385826771653	0.9453125	0.863636363636364	0.914414414414414	0.876106194690265
P28	0.932432432432432	0.915492957746479	0.877828054298643	0.890547263681592	0.92258064516129	0.951048951048951	0.922727272727273	0.933774834437086	0.932432432432432	0.91566265060241	0.933734939759036	0.877005347593583	0.91304347826087	0.889908256880734	0.833333333333333	0.923529411764706	0.875	0.877358490566038	0.88953488372093	0.89873417721519	0.941558441558442	0.927631578947368	0.91304347826087	0.89041095890411	0.951048951048951	0.937062937062937	0.88421052631579	0.920212765957447	0.903954802259887	0.905555555555556	0.944827586206897	0.95679012345679	0.929487179487179	0.953237410071943	0.946666666666667	0.958115183246073	0.906832298136646	0.933774834437086	0.938775510204082	0.970430107526882	0.963302752293578	0.884816753926702	0.912621359223301	0.948412698412698	0.928571428571429	0.940119760479042	0.927374301675978	0.963369963369964	0.895424836601307
P29	0.908163265306122	0.880434782608696	0.827380952380952	0.860927152317881	0.87378640776699	0.912087912087912	0.872727272727273	0.877551020408163	0.885416666666667	0.868421052631579	0.854545454545455	0.872340425531915	0.851851851851852	0.902298850574713	0.821705426356589	0.8	0.878048780487805	0.873493975903614	0.88	0.828571428571429	0.845360824742268	0.845360824742268	0.871212121212121	0.84375	0.912087912087912	0.865168539325843	0.807407407407407	0.898550724637681	0.9	0.850393700787402	0.827586206896552	0.91743119266055	0.87378640776699	0.918918918918919	0.908163265306122	0.91970802919708	0.903508771929825	0.9	0.894736842105263	0.9625	0.94750656167979	0.882758620689655	0.876623376623377	0.908163265306122	0.887931034482759	0.932203389830508	0.862903225806452	0.925925925925926	0.82
P30	0.88421052631579	0.914893617021277	0.898876404494382	0.852348993288591	0.883495145631068	0.911111111111111	0.878787878787879	0.941747572815534	0.907216494845361	0.867256637168142	0.91304347826087	0.871428571428571	0.911504424778761	0.914285714285714	0.838461538461538	0.908333333333333	0.867768595041322	0.879518072289157	0.869918699186992	0.890909090909091	0.911764705882353	0.922330097087379	0.950354609929078	0.877551020408163	0.911111111111111	0.958333333333333	0.865248226950355	0.897810218978102	0.916030534351145	0.901515151515151	0.925531914893617	0.955357142857143	0.915094339622642	0.947136563876652	0.918367346938776	0.957446808510638	0.892857142857143	0.920792079207921	0.927835051546392	0.975232198142415	0.979591836734694	0.866197183098592	0.868421052631579	0.92964824120603	0.933333333333333	0.91304347826087	0.914728682170543	0.959459459459459	0.875
P31	0.957446808510638	0.955555555555556	0.937853107344633	0.948387096774194	0.93	0.953488372093023	0.940119760479042	0.969387755102041	0.968421052631579	0.96551724137931	0.936363636363636	0.951048951048951	0.944954128440367	0.96	0.956204379562044	0.930434782608696	0.976190476190476	0.95906432748538	0.943548387096774	0.944444444444444	0.948979591836735	0.938144329896907	0.947368421052632	0.9375	0.941176470588235	0.930232558139535	0.937062937062937	0.932835820895522	0.969230769230769	0.954198473282443	0.955056179775281	0.981308411214953	0.940594059405941	0.96875	0.968421052631579	0.962686567164179	0.964285714285714	0.969387755102041	0.967741935483871	0.981072555205047	0.979166666666667	0.944827586206897	0.955414012738854	0.964646464646465	0.947368421052632	0.973684210526316	0.952380952380952	0.962790697674419	0.931372549019608
P32	0.96078431372549	0.86046511627907	0.940740740740741	0.955752212389381	0.931034482758621	0.977272727272727	0.952380952380952	0.962962962962963	0.96078431372549	0.943661971830986	0.971428571428571	0.95	0.888888888888889	0.985185185185185	0.911111111111111	0.901408450704225	0.923076923076923	0.944444444444444	0.951219512195122	0.810344827586207	0.905660377358491	0.905660377358491	0.956043956043956	0.924528301886792	0.928571428571429	0.906976744186046	0.93	0.957446808510638	0.94047619047619	0.917647058823529	0.883720930232558	0.933333333333333	0.931034482758621	0.978021978021978	0.94	0.906976744186046	0.971014492753623	0.923076923076923	0.9375	0.989090909090909	0.982404692082111	0.961538461538461	0.956140350877193	0.961038961038961	0.972602739726027	0.985915492957746	0.964285714285714	0.971098265895954	0.933333333333333
P33	0.96551724137931	0.943396226415094	0.951048951048951	0.922413793103448	0.954545454545454	0.980392156862745	0.97037037037037	0.967213114754098	0.928571428571429	0.962025316455696	0.960526315789474	0.953271028037383	0.930555555555556	0.956521739130435	0.95	0.950617283950617	0.965909090909091	0.955223880597015	0.966666666666667	0.944444444444444	0.934426229508197	0.951612903225806	0.959183673469388	0.933333333333333	0.938775510204082	0.961538461538461	0.934579439252336	0.95	0.956521739130435	0.957894736842105	0.962264150943396	0.940298507462687	0.938461538461539	0.973404255319149	0.928571428571429	0.97979797979798	0.945945945945946	0.967213114754098	0.964285714285714	0.98576512455516	0.988571428571429	0.944954128440367	0.95	0.975460122699386	0.962025316455696	0.946666666666667	0.955555555555556	0.977900552486188	0.924242424242424
P34	0.925373134328358	0.885245901639344	0.92	0.895161290322581	0.89041095890411	0.950819672131147	0.929078014184397	0.928571428571429	0.875	0.867469879518072	0.916666666666667	0.902654867256637	0.8875	0.931506849315069	0.841584158415842	0.858823529411765	0.868131868131868	0.882352941176471	0.870967741935484	0.9	0.930555555555556	0.884057971014493	0.954128440366972	0.898550724637681	0.896551724137931	0.952380952380952	0.904347826086957	0.906542056074766	0.930693069306931	0.900990099009901	0.901639344262295	0.975308641975309	0.934210526315789	0.954081632653061	0.925373134328358	0.933962264150943	0.941176470588235	0.928571428571429	0.888888888888889	0.979381443298969	0.98050139275766	0.895652173913044	0.921875	0.959302325581395	0.955555555555556	0.954022988505747	0.907216494845361	0.968586387434555	0.847222222222222
P35	0.983333333333333	0.982142857142857	0.936619718309859	0.884955752212389	0.955223880597015	0.980769230769231	0.914728682170543	0.933333333333333	0.910714285714286	0.893333333333333	0.888888888888889	0.923809523809524	0.901408450704225	0.917910447761194	0.88421052631579	0.925	0.930232558139535	0.923664122137405	0.931818181818182	0.915492957746479	0.9	0.935483870967742	0.948979591836735	0.916666666666667	0.94	0.962264150943396	0.925233644859813	0.918367346938776	0.945652173913044	0.958333333333333	0.923076923076923	0.941176470588235	0.970588235294118	0.951351351351351	0.910714285714286	0.98	0.932432432432432	1	0.964912280701754	0.989399293286219	0.991477272727273	0.91588785046729	0.914529914529915	0.969325153374233	0.9625	0.947368421052632	0.944444444444444	0.989130434782609	0.875
P36	0.978102189781022	0.985074626865672	0.904761904761905	0.909574468085106	0.950704225352113	0.96875	0.926470588235294	0.963768115942029	0.939393939393939	0.927152317880795	0.96078431372549	0.87719298245614	0.946308724832215	0.891089108910891	0.898809523809524	0.955696202531646	0.896774193548387	0.932038834951456	0.925465838509317	0.931506849315069	0.971631205673759	0.964285714285714	0.96	0.933333333333333	0.952380952380952	0.977099236641221	0.916201117318436	0.930635838150289	0.886075949367089	0.93452380952381	0.977272727272727	0.97972972972973	0.965277777777778	0.958015267175573	0.962962962962963	0.971590909090909	0.946666666666667	0.978571428571429	0.985294117647059	0.977591036414566	0.981220657276995	0.922651933701657	0.91005291005291	0.96218487394958	0.954838709677419	0.96078431372549	0.951807228915663	0.96484375	0.936619718309859
[truncated: 12 more columns]
