# Supplementary material for: The microbiome biomarkers of pregnant women’s vaginal area predict preterm prelabor rupture in Western China
Source: Front Cell Infect Microbiol. 2024 Oct 31;14:1471027. doi: 10.3389/fcimb.2024.1471027 (PMC11560878; doi:10.3389/fcimb.2024.1471027)
Supplement: Supplementary file 1 [file DataSheet1.zip › compare_1/BetaDiversity/PCoA/All_group/jaccard.PCoA.site.csv]

	Axis.1	Axis.2
C6	-0.154112226340955	-0.0486394843076722
C7	-0.317307513017551	-0.0576045559211359
C8	0.149640047635009	-0.00550878303786894
C9	0.214249755656563	-0.0564908058282497
C10	-0.175711410846046	-0.0479384265444945
C11	-0.106151216736851	-0.0583791822469675
C12	0.128220873576084	-0.00631601948925239
C13	-0.212101812669983	0.0525260710501965
C14	-0.0692104633980464	-0.0328251793882264
C15	0.0354993929220235	-0.17503475063887
C16	-0.091045998366448	0.0784424322159681
C17	0.237755193850409	-0.14855271610052
C18	-0.0543491090115472	-0.106724642460044
C19	0.245960126228267	0.0105036855629801
C20	0.166568642702931	-0.186869995429598
C21	-0.190624542188651	-0.00218055602702114
C22	0.173158293020401	-0.212390997991579
C23	0.155641559414659	-0.0712924394066629
C24	0.0920633389875201	-0.159711448739846
C25	-0.0347744708820666	-0.075737740034822
C26	-0.160192332291118	0.0093029747039226
C27	-0.2904097753507	-0.0488623521126201
C28	-0.0456934879420915	0.207791575271945
C29	-0.156991508773468	-0.0401104654702789
C30	-0.104360448449492	-0.0995198966582851
P1	-0.160714013285822	0.0327992329165578
P2	0.0861684616189952	-0.0158620790885473
P3	0.0761801097341638	-0.011172363754648
P4	0.159586146393446	-0.0863079008570543
P5	-0.00257521407689537	-0.0604039910874094
P6	-0.338223650546933	-0.0612354614275094
P7	-0.0447994655245136	0.177710379680014
P8	-0.206294725675463	-0.00627010046333485
P9	0.0828513002069832	0.217701068973216
P10	-0.0963395464561095	-0.0337696223538583
P11	-0.0274119754064559	0.10415289989755
P12	0.0365892152132417	0.0508074960588368
P13	-0.197958591146771	-0.0586923658551018
P14	-0.216540596616923	-0.0309233285518054
P15	0.0799382024382221	0.313735897398148
P16	0.0832588182205311	0.2952098779212
P17	0.0955148861182515	-0.0209164008356896
P18	0.143842509977604	-0.0512723763059414
P19	0.0401238516198945	0.22267550249152
P20	-0.0577663118805125	0.0273662182618615
P21	0.0625307911512992	0.0744680647326852
P22	0.031362594131251	-0.0558041503399203
P23	0.0240875234861056	0.26590542783015
P24	-0.0555577123037283	-0.156075951271048
P25	-0.201469508756714	-0.000275073748418177
P26	0.106203957249406	0.236599664098553
P27	0.0771916136480744	0.0298203092914448
P28	0.185968324251492	-0.0504417955504957
P29	0.0210641746133332	-0.0668561005894932
P30	0.160410218672982	-0.140736335677724
P31	0.0580843873928686	0.191806008053659
P32	-0.0452743989248688	0.0284985607568548
P33	0.0895391466754042	0.122632814405804
P34	0.0824753074574288	-0.161413654215676
P35	0.163781949125941	-0.0531140972463844
P36	0.26845131347594	0.0117774254810078
