# Supplementary material for: The microbiome biomarkers of pregnant women’s vaginal area predict preterm prelabor rupture in Western China
Source: Front Cell Infect Microbiol. 2024 Oct 31;14:1471027. doi: 10.3389/fcimb.2024.1471027 (PMC11560878; doi:10.3389/fcimb.2024.1471027)
Supplement: Supplementary file 1 [file DataSheet1.zip › compare_1/BetaDiversity/PLS_DA/All_group/plsda.sites.csv]

	X-variate 1	X-variate 2
C6	-4.89762692305026	-4.32521028150829
C7	-3.52238891262507	-2.20198511407049
C8	-15.4462339056975	-13.9940609441712
C9	-9.99658377772075	-10.8599500988006
C10	-4.31001633019801	-4.12667799430812
C11	-4.07563230627332	-2.81107660890616
C12	-13.3892384457974	-13.6402372664963
C13	-4.14888409531981	-3.00373695803318
C14	-4.44455593870658	-3.49872777117812
C15	-6.45666549634998	-6.33203141286603
C16	-6.396932859139	-6.68140760556514
C17	-9.92210895941927	-10.4024917729502
C18	-5.73370457084968	-5.29823343316082
C19	-16.8121219083781	-13.7825044356654
C20	-7.32454393938475	-7.20975362390929
C21	-6.42417418696226	-6.4434955358523
C22	-7.6471909378658	-7.59180462306871
C23	-12.9178427328254	-12.6739699378597
C24	-7.6430520613609	-7.97845358905184
C25	-5.54626902751675	-5.19928823553651
C26	-5.53408569657767	-5.08945381178199
C27	-4.34596789093019	-3.64174814363189
C28	-8.84278767578866	-9.80167111373321
C29	-3.91013374679355	-2.73411589220811
C30	-3.57882303118758	-2.02790272724744
P1	-1.30637400518644	2.1372356283954
P2	3.38299318652016	9.55742259329557
P3	3.22483993371064	9.34562995212839
P4	2.079352099371	8.29717945140116
P5	1.49038338828141	7.39104271140566
P6	-1.5716663000846	1.79561273517199
P7	1.40795624843392	7.03209024383974
P8	-0.0676940824605577	4.56790893242489
P9	14.9844161210354	10.4141158012194
P10	-0.289234009071655	4.30569857623418
P11	4.06032927801584	10.6895824856012
P12	1.37799718918985	6.81437870912745
P13	0.175323151990255	5.02641702952376
P14	-0.985700544051489	2.86813381670775
P15	28.750329599337	-17.2237440065536
P16	38.7559082355651	-54.1951716120264
P17	4.30051078062287	10.1866925855273
P18	5.69211514534376	12.4267237778123
P19	11.9410409479856	12.6969562163006
P20	1.48059738318478	7.19773800494577
P21	1.91143355395806	8.13321611781575
P22	1.11812615742844	6.88127340338673
P23	12.5610285801795	11.6506667480218
P24	-1.74585292557711	1.5105517460194
P25	-0.532373938032186	3.7148585822189
P26	23.6789523369237	-3.64262010718457
P27	4.50376597720671	10.6804006164907
P28	8.18582622443122	13.4913678133937
P29	1.74557759325234	7.17338297458342
P30	3.42856389160154	10.3351824777835
P31	4.10101526926311	10.5449514693753
P32	-0.907406496844651	3.35376088846476
P33	0.491886939502099	5.59368903058955
P34	-1.25301699600582	2.86149939789511
P35	-0.305821795498877	4.45859993262253
P36	7.40243723719806	13.2775642076035
