# Supplementary material for: The microbiome biomarkers of pregnant women’s vaginal area predict preterm prelabor rupture in Western China
Source: Front Cell Infect Microbiol. 2024 Oct 31;14:1471027. doi: 10.3389/fcimb.2024.1471027 (PMC11560878; doi:10.3389/fcimb.2024.1471027)
Supplement: Supplementary file 1 [file DataSheet1.zip › compare_1/Community/Indicator/indicators_indicator_value.xls]

OTUId	C	P	Pvalue	FDR
ASV5	0.355965541016012	0.0183476912433284	0.016016016016016	1
ASV6	0.00138327702348854	0.664745448578488	0.04004004004004	1
ASV12	0.235782782752193	0.00146431154437755	0.035035035035035	1
ASV109	0.2	0	0.00800800800800801	1
ASV88	0.186653395466679	0.0018536950740724	0.045045045045045	1
ASV149	0	0.25	0.023023023023023	1
ASV157	0.2	0	0.00600600600600601	1
ASV167	0.0132729624838292	0.395285324133966	0.004004004004004	1
ASV177	0.25894319682959	0.0233927785116689	0.02002002002002	1
