# Supplementary material for: The microbiome biomarkers of pregnant women’s vaginal area predict preterm prelabor rupture in Western China
Source: Front Cell Infect Microbiol. 2024 Oct 31;14:1471027. doi: 10.3389/fcimb.2024.1471027 (PMC11560878; doi:10.3389/fcimb.2024.1471027)
Supplement: Supplementary file 1 [file DataSheet1.zip › compare_1/Community/KronaPlot/P9_data_for_Krona.xls]

49954	Bacteria	Firmicutes	Bacilli	Lactobacillales	Lactobacillaceae	Lactobacillus	Unassigned
442	Bacteria	Firmicutes	Bacilli	Lactobacillales	Lactobacillaceae	Lactobacillus	Lactobacillus_iners
26	Bacteria	Firmicutes	Bacilli	Lactobacillales	Lactobacillaceae	Lactobacillus	Lactobacillus_jensenii
6	Bacteria	Actinobacteria	Actinobacteria	Coriobacteriales	Coriobacteriaceae	Atopobium	Atopobium_vaginae
9	Bacteria	Firmicutes	Bacilli	Lactobacillales	Streptococcaceae	Streptococcus	Streptococcus_anginosus
15	Bacteria	Actinobacteria	Actinobacteria	Bifidobacteriales	Bifidobacteriaceae	Bifidobacterium	Bifidobacterium_longum
9	Bacteria	Bacteroidetes	Bacteroidia	Bacteroidales	Prevotellaceae	Prevotella	Prevotella_bivia
0	Bacteria	Firmicutes	Bacilli	Lactobacillales	Aerococcaceae	Aerococcus	Aerococcus_christensenii
0	Bacteria	Bacteroidetes	Bacteroidia	Bacteroidales	Prevotellaceae	Prevotella	Prevotella_timonensis
0	Bacteria	Firmicutes	Negativicutes	Selenomonadales	Veillonellaceae	Megasphaera	Veillonellaceae_bacterium_KA00182
2	Bacteria	Firmicutes	Clostridia	Clostridiales	Clostridiales_Incertae_Sedis_XI	Anaerococcus	Anaerococcus_lactolyticus
74	Bacteria	Firmicutes	Clostridia	Clostridiales	Lachnospiraceae	Howardella	uncultured_bacterium
0	Bacteria	Bacteroidetes	Bacteroidia	Bacteroidales	Prevotellaceae	Prevotella	Prevotellaceae_bacterium_DNF00733
4	Bacteria	Firmicutes	Negativicutes	Selenomonadales	Veillonellaceae	Dialister	Dialister_micraerophilus
0	Bacteria	Actinobacteria	Actinobacteria	Actinomycetales	Actinomycetaceae	Actinotignum	Actinotignum_schaalii
0	Bacteria	Firmicutes	Negativicutes	Selenomonadales	Veillonellaceae	Dialister	Veillonellaceae_bacterium_DNF00626
0	Bacteria	Firmicutes	Negativicutes	Selenomonadales	Veillonellaceae	Dialister	Dialister_propionicifaciens
0	Bacteria	Firmicutes	Clostridia	Clostridiales	Clostridiales_Incertae_Sedis_XI	Anaerococcus	uncultured_Clostridia_bacterium
0	Bacteria	Bacteroidetes	Bacteroidia	Bacteroidales	Prevotellaceae	Prevotella	Prevotella_disiens
0	Bacteria	Proteobacteria	Gammaproteobacteria	Pasteurellales	Pasteurellaceae	Haemophilus	Haemophilus_sp._'paraurethrae'
0	Bacteria	Tenericutes	Mollicutes	Mycoplasmatales	Mycoplasmataceae	Mycoplasma	Mycoplasma_hominis
0	Bacteria	Firmicutes	Bacilli	Lactobacillales	Lactobacillaceae	Lactobacillus	Lactobacillus_coleohominis
0	Bacteria	Firmicutes	Negativicutes	Selenomonadales	Veillonellaceae	Veillonella	Veillonella_montpellierensis
1	Bacteria	Firmicutes	Clostridia	Clostridiales	No_Rank	No_Rank	uncultured_Thermoanaerobacterales_bacterium
0	Bacteria	Bacteroidetes	Bacteroidia	Bacteroidales	Prevotellaceae	Prevotella	Prevotella_amnii
0	Bacteria	Actinobacteria	Actinobacteria	Coriobacteriales	Coriobacteriaceae	Atopobium	Atopobium_rimae
0	Bacteria	Bacteroidetes	Bacteroidia	Bacteroidales	Porphyromonadaceae	Porphyromonas	Porphyromonas_uenonis
0	Bacteria	Bacteroidetes	Bacteroidia	Bacteroidales	Prevotellaceae	Prevotella	Prevotella_corporis
0	Bacteria	Firmicutes	Clostridia	Clostridiales	Clostridiaceae_1	Clostridium_sensu_stricto	Clostridium_sp._ND2
0	Bacteria	Firmicutes	Clostridia	Clostridiales	Peptoniphilaceae	Peptoniphilus	Peptoniphilus_coxii
0	Bacteria	Firmicutes	Clostridia	Clostridiales	Clostridiales_Incertae_Sedis_XI	Anaerococcus	uncultured_microorganism
13	Bacteria	Proteobacteria	Betaproteobacteria	Burkholderiales	Burkholderiaceae	Burkholderia	Paraburkholderia_ferrariae
0	Bacteria	Actinobacteria	Actinobacteria	Actinomycetales	Actinomycetaceae	Actinomyces	Actinomyces_neuii
0	Bacteria	Bacteroidetes	Bacteroidia	Bacteroidales	Porphyromonadaceae	Porphyromonas	Porphyromonas_somerae
0	Bacteria	Firmicutes	Clostridia	Clostridiales	Ruminococcaceae	No_Rank	Clostridiales_bacterium_KA00274
0	Bacteria	Firmicutes	Negativicutes	Selenomonadales	Veillonellaceae	Megasphaera	Megasphaera_micronuciformis
0	Bacteria	Bacteroidetes	Bacteroidia	Bacteroidales	Prevotellaceae	Prevotella	Prevotella_buccalis
46	Bacteria	Bacteroidetes	Bacteroidia	Bacteroidales	Bacteroidaceae	Bacteroides	Bacteroides_vulgatus
0	Bacteria	Bacteroidetes	Bacteroidia	Bacteroidales	Porphyromonadaceae	Porphyromonas	uncultured_Bacteroidales_bacterium
0	Bacteria	Firmicutes	Clostridia	Clostridiales	Peptoniphilaceae	Peptoniphilus	Peptoniphilus_lacrimalis
0	Bacteria	Bacteroidetes	Flavobacteriia	Flavobacteriales	Flavobacteriaceae	No_Rank	uncultured_Bergeyella_sp.
0	Bacteria	Actinobacteria	Actinobacteria	Actinomycetales	Actinomycetaceae	Actinomyces	Actinomyces_urogenitalis
0	Bacteria	Actinobacteria	Actinobacteria	Actinomycetales	Actinomycetaceae	Actinomyces	Actinomyces_turicensis
18	Bacteria	Acidobacteria	Acidobacteria_Gp2	No_Rank	No_Rank	Gp2	uncultured_Acidobacteriaceae_bacterium
0	Bacteria	Bacteroidetes	Bacteroidia	Bacteroidales	Porphyromonadaceae	Porphyromonas	Bacteroides_sp._KA00251
0	Bacteria	Fusobacteria	Fusobacteriia	Fusobacteriales	Fusobacteriaceae	Fusobacterium	Fusobacterium_equinum
0	Bacteria	Actinobacteria	Actinobacteria	Coriobacteriales	Coriobacteriaceae	No_Rank	Coriobacteriaceae_bacterium_68-1-3
0	Bacteria	Bacteroidetes	Bacteroidia	Bacteroidales	Prevotellaceae	Prevotella	Prevotella_oulorum
0	Bacteria	Actinobacteria	Actinobacteria	Actinomycetales	Corynebacteriaceae	Corynebacterium	Corynebacterium_aurimucosum
13	Bacteria	Bacteroidetes	Bacteroidia	Bacteroidales	Bacteroidaceae	Bacteroides	Bacteroides_stercoris
0	Bacteria	Nitrospirae	Nitrospira	Nitrospirales	Nitrospiraceae	Nitrospira	uncultured_soil_bacterium
0	Bacteria	candidate_division_WPS-2	No_Rank	No_Rank	No_Rank	WPS-2_genera_incertae_sedis	uncultured_Firmicutes_bacterium
0	Bacteria	Actinobacteria	Actinobacteria	Actinomycetales	Corynebacteriaceae	Corynebacterium	Corynebacterium_kroppenstedtii
0	Bacteria	Actinobacteria	Actinobacteria	Coriobacteriales	Coriobacteriaceae	Atopobium	Atopobium_deltae
2	Bacteria	Acidobacteria	Acidobacteria_Gp2	No_Rank	No_Rank	Gp2	uncultured_forest_soil_bacterium
0	Bacteria	Bacteroidetes	Bacteroidia	Bacteroidales	Bacteroidaceae	Bacteroides	Bacteroides_dorei
0	Bacteria	Bacteroidetes	Bacteroidia	Bacteroidales	Prevotellaceae	Prevotella	Prevotella_melaninogenica
2	Bacteria	Proteobacteria	Alphaproteobacteria	Alphaproteobacteria_incertae_sedis	No_Rank	Rhizomicrobium	Rhizomicrobium_electricum
0	Bacteria	Bacteroidetes	Bacteroidia	Bacteroidales	Bacteroidaceae	Bacteroides	Bacteroides_plebeius
0	Bacteria	Acidobacteria	Acidobacteria_Gp1	No_Rank	No_Rank	Candidatus_Koribacter	uncultured_Acidobacteria_bacterium
2	Bacteria	candidate_division_WPS-1	No_Rank	No_Rank	No_Rank	WPS-1_genera_incertae_sedis	uncultured_planctomycete
7	Bacteria	Firmicutes	Clostridia	Clostridiales	Lachnospiraceae	Butyrivibrio	uncultured_organism
20	Bacteria	Firmicutes	Clostridia	Clostridiales	Lachnospiraceae	Lachnospiracea_incertae_sedis	uncultured_Lachnospira_sp.
0	Bacteria	Bacteroidetes	Bacteroidia	Bacteroidales	Bacteroidaceae	Bacteroides	Bacteroides_coprocola
0	Bacteria	Actinobacteria	Actinobacteria	Actinomycetales	Actinomycetaceae	Actinobaculum	Actinobaculum_massiliense
0	Bacteria	Bacteroidetes	Bacteroidia	Bacteroidales	Porphyromonadaceae	Porphyromonas	Porphyromonas_asaccharolytica
0	Bacteria	Proteobacteria	Gammaproteobacteria	Xanthomonadales	Xanthomonadaceae	No_Rank	Dokdonella_sp._KIS55-21
0	Bacteria	Bacteroidetes	Bacteroidia	Bacteroidales	Prevotellaceae	Prevotella	Prevotella_bergensis
0	Bacteria	Firmicutes	Clostridia	Clostridiales	Clostridiaceae_1	Clostridium_sensu_stricto	Clostridium_neonatale
0	Bacteria	Actinobacteria	Actinobacteria	Gaiellales	Gaiellaceae	Gaiella	uncultured_bacterium_5G12
0	Bacteria	Bacteroidetes	Bacteroidia	Bacteroidales	Bacteroidaceae	Bacteroides	Bacteroides_caccae
10	Bacteria	Proteobacteria	Deltaproteobacteria	Desulfuromonadales	Geobacteraceae	Geobacter	Geobacter_pickeringii
0	Bacteria	Gemmatimonadetes	Gemmatimonadetes	Gemmatimonadales	Gemmatimonadaceae	Gemmatimonas	Gemmatimonadetes_bacterium_WWH24
0	Bacteria	Firmicutes	Erysipelotrichia	Erysipelotrichales	Erysipelotrichaceae	Clostridium_XVIII	Clostridium_ramosum
0	Bacteria	Proteobacteria	Alphaproteobacteria	Rhodospirillales	Acetobacteraceae	Acidisphaera	uncultured_Acetobacteraceae_bacterium
0	Bacteria	Bacteroidetes	Bacteroidia	Bacteroidales	Prevotellaceae	Prevotella	Prevotella_histicola
7	Bacteria	Firmicutes	Clostridia	Clostridiales	Ruminococcaceae	Ruminococcus	Ruminococcus_bromii
0	Bacteria	Actinobacteria	Actinobacteria	Actinomycetales	Actinospicaceae	Actinospica	actinobacterium_OB1
0	Bacteria	Bacteroidetes	Bacteroidia	Bacteroidales	Bacteroidaceae	Bacteroides	Bacteroides_uniformis
0	Bacteria	Proteobacteria	Deltaproteobacteria	Myxococcales	No_Rank	No_Rank	uncultured_Haliangium_sp.
0	Bacteria	Bacteroidetes	Bacteroidia	Bacteroidales	Prevotellaceae	Prevotella	Prevotella_salivae
0	Bacteria	Firmicutes	Clostridia	Clostridiales	Peptoniphilaceae	Peptoniphilus	Candidatus_Peptoniphilus_massiliensis
0	Bacteria	Proteobacteria	Betaproteobacteria	Neisseriales	Neisseriaceae	No_Rank	unidentified_marine_bacterioplankton
0	Bacteria	Actinobacteria	Actinobacteria	Coriobacteriales	Coriobacteriaceae	Slackia	Slackia_exigua
0	Bacteria	Proteobacteria	Gammaproteobacteria	Xanthomonadales	Sinobacteraceae	No_Rank	bacterium_Ellin5264
0	Bacteria	Proteobacteria	Deltaproteobacteria	Desulfobacterales	Desulfobulbaceae	Desulfobulbus	uncultured_Desulfobulbus_sp.
0	Bacteria	Ignavibacteriae	Ignavibacteria	Ignavibacteriales	Ignavibacteriaceae	Melioribacter	unidentified_eubacterium_clone_BSV40
0	Bacteria	Proteobacteria	Betaproteobacteria	No_Rank	No_Rank	No_Rank	uncultured_Methylococcales_bacterium
0	Bacteria	Bacteroidetes	Bacteroidia	Bacteroidales	Porphyromonadaceae	Parabacteroides	Parabacteroides_distasonis
0	Bacteria	Ignavibacteriae	Ignavibacteria	Ignavibacteriales	Ignavibacteriaceae	No_Rank	unidentified_eubacterium_clone_BSV26
0	Bacteria	Firmicutes	Clostridia	Clostridiales	Lachnospiraceae	Lachnospiracea_incertae_sedis	Eubacterium_eligens_ATCC_27750
0	Bacteria	Bacteroidetes	Bacteroidia	Bacteroidales	Prevotellaceae	Prevotella	Prevotella_sp._S4-10
0	Bacteria	Proteobacteria	Gammaproteobacteria	Xanthomonadales	Xanthomonadaceae	Dyella	Dyella_ginsengisoli
0	Bacteria	Actinobacteria	Actinobacteria	Coriobacteriales	Coriobacteriaceae	No_Rank	Coriobacteriales_bacterium_DNF00809
0	Bacteria	candidate_division_WPS-1	No_Rank	No_Rank	No_Rank	WPS-1_genera_incertae_sedis	uncultured_eubacterium_WD283
0	Bacteria	Bacteroidetes	Bacteroidia	Bacteroidales	Bacteroidaceae	Bacteroides	Bacteroides_fragilis
0	Bacteria	Bacteroidetes	Bacteroidia	Bacteroidales	No_Rank	No_Rank	uncultured_bacterium_SHA-38
0	Bacteria	Chloroflexi	Anaerolineae	Anaerolineales	Anaerolineaceae	Ornatilinea	uncultured_Chloroflexi_bacterium
0	Bacteria	Planctomycetes	Planctomycetia	Planctomycetales	Planctomycetaceae	No_Rank	uncultured_Planctomyces_sp.
0	Bacteria	candidate_division_WPS-1	No_Rank	No_Rank	No_Rank	WPS-1_genera_incertae_sedis	uncultured_Planctomycetaceae_bacterium
0	Bacteria	Firmicutes	Negativicutes	Selenomonadales	Veillonellaceae	Megasphaera	Megasphaera_sp._BV3C16-1
0	Bacteria	Bacteroidetes	Bacteroidia	Bacteroidales	Porphyromonadaceae	Parabacteroides	Parabacteroides_merdae
0	Bacteria	Chloroflexi	Ktedonobacteria	Ktedonobacterales	No_Rank	No_Rank	Chloroflexi_bacterium_Ellin7237
0	Bacteria	Firmicutes	Negativicutes	Selenomonadales	Acidaminococcaceae	Phascolarctobacterium	uncultured_Acidaminococcus_sp.
0	Bacteria	Actinobacteria	Actinobacteria	Gaiellales	Gaiellaceae	Gaiella	bacterium_Ellin6510
0	Bacteria	Bacteroidetes	Bacteroidia	Bacteroidales	No_Rank	No_Rank	iron-reducing_bacterium_enrichment_culture_clone_HN105
0	Bacteria	Firmicutes	No_Rank	No_Rank	No_Rank	No_Rank	uncultured_cyanobacterium
0	Bacteria	Acidobacteria	Acidobacteria_Gp3	No_Rank	No_Rank	Gp3	Acidobacteria_bacterium_KBS_96
0	Bacteria	Acidobacteria	Acidobacteria_Gp6	No_Rank	No_Rank	Gp6	uncultured_Bacteroidetes_bacterium
0	Bacteria	Proteobacteria	Betaproteobacteria	No_Rank	No_Rank	No_Rank	beta_proteobacterium_WY25
6	Bacteria	Firmicutes	Clostridia	Clostridiales	Heliobacteriaceae	Hydrogenispora	uncultured_Clostridium_sp.
0	Bacteria	Bacteroidetes	Bacteroidia	Bacteroidales	Prevotellaceae	Prevotella	Prevotellaceae_bacterium_S4-A16
0	Bacteria	Firmicutes	Clostridia	Clostridiales	Lachnospiraceae	Lachnospiracea_incertae_sedis	uncultured_Eubacteriaceae_bacterium
0	Bacteria	Proteobacteria	Gammaproteobacteria	Oceanospirillales	No_Rank	No_Rank	gamma_proteobacterium_Y-134
0	Bacteria	Firmicutes	Clostridia	Clostridiales	Ruminococcaceae	No_Rank	Clostridiaceae_bacterium_DJF_VR76
0	Bacteria	Actinobacteria	Actinobacteria	Coriobacteriales	Coriobacteriaceae	No_Rank	Coriobacteriaceae_bacterium_S9_PR-11
0	Bacteria	No_Rank	No_Rank	No_Rank	No_Rank	No_Rank	uncultured_Armatimonadetes_bacterium
0	Bacteria	Firmicutes	Clostridia	Clostridiales	Eubacteriaceae	Eubacterium	uncultured_Clostridiales_bacterium
0	Bacteria	Firmicutes	Bacilli	Bacillales	Bacillales_Incertae_Sedis_XI	Gemella	Gemella_asaccharolytica
3	Bacteria	Planctomycetes	No_Rank	No_Rank	No_Rank	No_Rank	uncultured_soil_bacterium_PBS-22
0	Bacteria	Acidobacteria	Acidobacteria_Gp4	No_Rank	No_Rank	Gp4	uncultured_Dehalococcoides_sp.
0	Bacteria	Planctomycetes	No_Rank	No_Rank	No_Rank	No_Rank	uncultured_proteobacterium
0	Bacteria	Firmicutes	Clostridia	Clostridiales	Lachnospiraceae	Lachnospiracea_incertae_sedis	Eubacterium_ramulus
0	Bacteria	No_Rank	No_Rank	No_Rank	No_Rank	No_Rank	uncultured_candidate_division_SPAM_bacterium
0	Bacteria	Proteobacteria	Alphaproteobacteria	Rhizobiales	Hyphomicrobiaceae	Hyphomicrobium	Hyphomicrobium_denitrificans
6	Bacteria	Proteobacteria	Deltaproteobacteria	No_Rank	No_Rank	No_Rank	uncultured_Acidobacteriales_bacterium
6	Bacteria	Bacteroidetes	Sphingobacteriia	Sphingobacteriales	Sphingobacteriaceae	Pedobacter	Pedobacter_bauzanensis
0	Bacteria	Proteobacteria	Alphaproteobacteria	Rhodospirillales	Rhodospirillaceae	Dongia	Dongia_sp._GR1-03
0	Bacteria	Bacteroidetes	Bacteroidia	Bacteroidales	Bacteroidaceae	Bacteroides	Bacteroides_massiliensis
0	Bacteria	Proteobacteria	Gammaproteobacteria	No_Rank	No_Rank	No_Rank	uncultured_Coxiellaceae_bacterium
0	Bacteria	Proteobacteria	Gammaproteobacteria	Xanthomonadales	Xanthomonadaceae	No_Rank	Xanthomonadaceae_bacterium_WY72
2	Bacteria	Bacteroidetes	Cytophagia	Cytophagales	Cytophagaceae	Cytophaga	Cytophaga_hutchinsonii
0	Bacteria	Chloroflexi	No_Rank	No_Rank	No_Rank	No_Rank	uncultured_Caldilinea_sp.
0	Bacteria	Actinobacteria	Actinobacteria	Coriobacteriales	Coriobacteriaceae	Atopobium	Atopobium_minutum
0	Bacteria	Bacteroidetes	Bacteroidia	Bacteroidales	Prolixibacteraceae	No_Rank	bacterium_C14
0	Bacteria	Proteobacteria	Deltaproteobacteria	Myxococcales	No_Rank	No_Rank	uncultured_Polyangiaceae_bacterium
0	Bacteria	candidate_division_WPS-1	No_Rank	No_Rank	No_Rank	WPS-1_genera_incertae_sedis	planctomycete_WWH14
0	Bacteria	Bacteroidetes	Sphingobacteriia	Sphingobacteriales	Chitinophagaceae	No_Rank	Sphingobacterium_sp._P-7
0	Bacteria	Acidobacteria	Acidobacteria_Gp1	No_Rank	No_Rank	No_Rank	uncultured_Edaphobacter_sp.
0	Bacteria	Firmicutes	Negativicutes	Selenomonadales	Veillonellaceae	Megasphaera	uncultured_Megasphaera_sp.
0	Bacteria	Bacteroidetes	Cytophagia	Cytophagales	No_Rank	Chryseolinea	uncultured_Sphingobacteriales_bacterium
0	Bacteria	Actinobacteria	Actinobacteria	No_Rank	No_Rank	No_Rank	uncultured_Conexibacter_sp.
0	Bacteria	Actinobacteria	Actinobacteria	Actinomycetales	Actinomycetaceae	Actinomyces	Actinomyces_europaeus
0	Bacteria	Bacteroidetes	Bacteroidia	Bacteroidales	Porphyromonadaceae	Parabacteroides	Parabacteroides_distasonis_ATCC_8503
0	Bacteria	Firmicutes	Clostridia	Clostridiales	Ruminococcaceae	No_Rank	uncultured_bacterium_adhufec101
0	Bacteria	Acidobacteria	Acidobacteria_Gp16	No_Rank	No_Rank	Gp16	uncultured_Sphaerobacter_sp.
0	Bacteria	Chloroflexi	No_Rank	No_Rank	No_Rank	No_Rank	bacterium_Ellin6543
0	Bacteria	Proteobacteria	Deltaproteobacteria	No_Rank	No_Rank	No_Rank	Myxococcales_bacterium_enrichment_culture_clone_11380
0	Bacteria	Firmicutes	Clostridia	Clostridiales	Ruminococcaceae	Clostridium_III	Clostridium_hungatei
0	Bacteria	Proteobacteria	Deltaproteobacteria	Syntrophobacterales	Syntrophaceae	No_Rank	uncultured_Syntrophobacterales_bacterium
0	Bacteria	Chloroflexi	No_Rank	No_Rank	No_Rank	No_Rank	uncultured_Caldilineae_bacterium
0	Bacteria	Chloroflexi	Anaerolineae	Anaerolineales	Anaerolineaceae	No_Rank	uncultured_Carboxydibrachium_sp.
0	Bacteria	Candidatus_Saccharibacteria	No_Rank	No_Rank	No_Rank	Saccharibacteria_genera_incertae_sedis	uncultured_earthworm_cast_bacterium
0	Bacteria	Bacteroidetes	Bacteroidia	Bacteroidales	Porphyromonadaceae	Petrimonas	uncultured_prokaryote
0	Bacteria	Acidobacteria	Acidobacteria_Gp7	No_Rank	No_Rank	Gp7	uncultured_bacterium_gp7
0	Bacteria	Proteobacteria	Betaproteobacteria	Burkholderiales	No_Rank	No_Rank	uncultured_Nitrosomonadaceae_bacterium
0	Bacteria	Proteobacteria	Deltaproteobacteria	Myxococcales	No_Rank	No_Rank	uncultured_Kofleriaceae_bacterium
0	Bacteria	Chloroflexi	Anaerolineae	Anaerolineales	Anaerolineaceae	No_Rank	uncultured_bacterium_#0319-6M15
0	Bacteria	No_Rank	No_Rank	No_Rank	No_Rank	No_Rank	uncultured_Elusimicrobium_sp.
0	Bacteria	Synergistetes	Synergistia	Synergistales	Synergistaceae	No_Rank	uncultured_anaerobic_bacterium
0	Bacteria	Bacteroidetes	Bacteroidia	Bacteroidales	Porphyromonadaceae	Porphyromonas	Porphyromonas_bennonis
0	Bacteria	Proteobacteria	Gammaproteobacteria	Xanthomonadales	Xanthomonadaceae	Chiayiivirga	uncultured_Xanthomonadaceae_bacterium
0	Bacteria	Chloroflexi	Ktedonobacteria	Ktedonobacterales	No_Rank	No_Rank	uncultured_Thermosporotrichaceae_bacterium
3	Bacteria	Bacteroidetes	Sphingobacteriia	Sphingobacteriales	Sphingobacteriaceae	Sphingobacterium	uncultured_compost_bacterium
0	Bacteria	No_Rank	No_Rank	No_Rank	No_Rank	No_Rank	uncultured_candidate_division_TM7_bacterium
0	Bacteria	No_Rank	No_Rank	No_Rank	No_Rank	No_Rank	uncultured_candidate_division_TM6_bacterium
0	Bacteria	Cyanobacteria/Chloroplast	Chloroplast	No_Rank	Chloroplast	Chlorophyta	uncultured_Dunaliella_sp.
0	Bacteria	Bacteroidetes	Bacteroidia	Bacteroidales	Prevotellaceae	Prevotella	Prevotella_nanceiensis
0	Bacteria	Actinobacteria	Actinobacteria	Bifidobacteriales	Bifidobacteriaceae	Bifidobacterium	Bifidobacterium_adolescentis
0	Bacteria	Firmicutes	Clostridia	Clostridiales	Clostridiaceae_1	Clostridium_sensu_stricto	uncultured_bacterium_anoxSCC-41
0	Bacteria	Actinobacteria	Actinobacteria	Coriobacteriales	Coriobacteriaceae	Olsenella	Olsenella_uli
0	Bacteria	No_Rank	No_Rank	No_Rank	No_Rank	No_Rank	uncultured_candidate_division_GN11_bacterium
0	Bacteria	Bacteroidetes	Flavobacteriia	Flavobacteriales	Flavobacteriaceae	Flavobacterium	Flavobacterium_johnsoniae_UW101
0	Bacteria	Firmicutes	Negativicutes	Selenomonadales	Veillonellaceae	No_Rank	uncultured_Sporomusa_sp.
0	Bacteria	Proteobacteria	Betaproteobacteria	Burkholderiales	Alcaligenaceae	No_Rank	uncultured_Bordetella_sp.
0	Bacteria	Chloroflexi	Ktedonobacteria	Ktedonobacterales	No_Rank	No_Rank	uncultured_Ktedobacteria_bacterium
0	Bacteria	Proteobacteria	Alphaproteobacteria	Sphingomonadales	Sphingomonadaceae	No_Rank	uncultured_Kaistobacter_sp.
0	Bacteria	Firmicutes	Clostridia	Clostridiales	Lachnospiraceae	Clostridium_XlVa	Clostridium_symbiosum
0	Bacteria	Proteobacteria	Deltaproteobacteria	No_Rank	No_Rank	No_Rank	uncultured_Pelobacter_sp.
0	Bacteria	Proteobacteria	Alphaproteobacteria	No_Rank	No_Rank	No_Rank	Candidatus_Alysiosphaera_europeae
0	Bacteria	Bacteroidetes	Bacteroidia	Bacteroidales	Porphyromonadaceae	Microbacter	Porphyromonadaceae_bacterium_NM7
0	Bacteria	Planctomycetes	Planctomycetia	Planctomycetales	Planctomycetaceae	Singulisphaera	uncultured_Planctomycetacia_bacterium
0	Bacteria	Actinobacteria	Actinobacteria	Actinomycetales	Actinomycetaceae	Actinomyces	uncultured_Actinomyces_sp.
0	Bacteria	Bacteroidetes	No_Rank	No_Rank	No_Rank	No_Rank	uncultured_gold_mine_bacterium_D28
0	Bacteria	Proteobacteria	Alphaproteobacteria	Rhodospirillales	Rhodospirillaceae	Oceanibaculum	uncultured_Rhodospirillaceae_bacterium
0	Bacteria	Proteobacteria	Alphaproteobacteria	Rickettsiales	Rickettsiaceae	No_Rank	uncultured_Rickettsia_sp.
0	Bacteria	Gemmatimonadetes	Gemmatimonadetes	Gemmatimonadales	Gemmatimonadaceae	Gemmatimonas	Gemmatimonadetes_bacterium_WY71
0	Bacteria	Proteobacteria	No_Rank	No_Rank	No_Rank	No_Rank	uncultured_Desulfovibrionales_bacterium
0	Bacteria	Cyanobacteria/Chloroplast	Cyanobacteria	No_Rank	No_Rank	No_Rank	uncultured_Family_3.1_bacterium
0	Bacteria	Proteobacteria	Deltaproteobacteria	No_Rank	No_Rank	No_Rank	agricultural_soil_bacterium_SC-I-17
0	Bacteria	Parcubacteria	No_Rank	No_Rank	No_Rank	Parcubacteria_genera_incertae_sedis	uncultured_Prochlorococcus_sp.
0	Bacteria	Proteobacteria	Deltaproteobacteria	No_Rank	No_Rank	No_Rank	uncultured_Pelobacteraceae_bacterium
0	Bacteria	Planctomycetes	Phycisphaerae	No_Rank	No_Rank	No_Rank	uncultured_soil_bacterium_PBS-71
0	Bacteria	Latescibacteria	No_Rank	No_Rank	No_Rank	Latescibacteria_genera_incertae_sedis	uncultured_Moorella_sp.
0	Bacteria	Bacteroidetes	Cytophagia	Cytophagales	Cytophagaceae	Dyadobacter	Dyadobacter_fermentans
0	Bacteria	Acidobacteria	Acidobacteria_Gp16	No_Rank	No_Rank	Gp16	uncultured_Anaerolineae_bacterium
0	Bacteria	Firmicutes	Clostridia	Clostridiales	Ruminococcaceae	No_Rank	Clostridiales_bacterium_KM2
0	Bacteria	Acidobacteria	Acidobacteria_Gp3	No_Rank	No_Rank	Gp3	uncultured_Terriglobus_sp.
0	Bacteria	Bacteroidetes	Bacteroidia	Bacteroidales	Rikenellaceae	Alistipes	Alistipes_shahii
0	Bacteria	Proteobacteria	Deltaproteobacteria	Desulfovibrionales	Desulfovibrionaceae	Desulfovibrio	Desulfovibrio_piger
0	Bacteria	SR1	No_Rank	No_Rank	No_Rank	SR1_genera_incertae_sedis	uncultured_candidate_division_SR1_bacterium
0	Bacteria	Actinobacteria	Actinobacteria	Gaiellales	Gaiellaceae	Gaiella	uncultured_alpha_proteobacterium
0	Bacteria	Proteobacteria	Betaproteobacteria	No_Rank	No_Rank	No_Rank	uncultured_Burkholderiaceae_bacterium
0	Bacteria	Firmicutes	Clostridia	Clostridiales	Peptoniphilaceae	Peptoniphilus	Clostridiales_bacterium_KA00134
2	Bacteria	No_Rank	No_Rank	No_Rank	No_Rank	No_Rank	bacterium_enrichment_culture_clone_F44x_D8_T3_E05
0	Bacteria	No_Rank	No_Rank	No_Rank	No_Rank	No_Rank	methanogenic_bacterium_enrichment_culture_clone_Me_c28
0	Bacteria	Proteobacteria	Gammaproteobacteria	No_Rank	No_Rank	No_Rank	uncultured_Moritella_sp.
0	Bacteria	Gemmatimonadetes	Gemmatimonadetes	Gemmatimonadales	Gemmatimonadaceae	Gemmatimonas	uncultured_Gemmatimonadaceae_bacterium
0	Bacteria	Firmicutes	Clostridia	Clostridiales	Lachnospiraceae	No_Rank	bacterium_P1C11
0	Bacteria	Bacteroidetes	Cytophagia	Cytophagales	Cytophagaceae	Pontibacter	Pontibacter_sp._LX8
0	Bacteria	Gemmatimonadetes	Gemmatimonadetes	Gemmatimonadales	Gemmatimonadaceae	Gemmatimonas	uncultured_actinomycete
0	Bacteria	Acidobacteria	Acidobacteria_Gp7	No_Rank	No_Rank	Gp7	uncultured_Acidobacterium_sp.
0	Bacteria	Bacteroidetes	Flavobacteriia	Flavobacteriales	Flavobacteriaceae	Galbibacter	Galbibacter_marinus
0	Bacteria	Proteobacteria	Alphaproteobacteria	Rhodobacterales	Rhodobacteraceae	Paracoccus	Paracoccus_alcaliphilus
0	Bacteria	Bacteroidetes	Sphingobacteriia	Sphingobacteriales	Sphingobacteriaceae	Pedobacter	Pedobacter_sp._p2_2011
0	Bacteria	Planctomycetes	Planctomycetia	Planctomycetales	Planctomycetaceae	No_Rank	uncultured_Antarctic_bacterium_LB3-13
0	Bacteria	Proteobacteria	No_Rank	No_Rank	No_Rank	No_Rank	Geobacter_sp._enrichment_culture_clone_GBS2
0	Bacteria	Cyanobacteria/Chloroplast	Chloroplast	No_Rank	Chloroplast	Chlorophyta	uncultured_Scenedesmus_sp.
0	Archaea	Pacearchaeota	No_Rank	No_Rank	No_Rank	Pacearchaeota_Incertae_Sedis_AR13	uncultured_archaeon
0	Bacteria	Gemmatimonadetes	Gemmatimonadetes	Gemmatimonadales	Gemmatimonadaceae	Gemmatimonas	bacterium_enrichment_culture_clone_auto9_4W
0	Bacteria	Proteobacteria	Gammaproteobacteria	No_Rank	No_Rank	No_Rank	Acidibacter_ferrireducens
0	Bacteria	Chloroflexi	Ktedonobacteria	Ktedonobacterales	Thermosporotrichaceae	Thermosporothrix	uncultured_actinobacterium
0	Bacteria	Gemmatimonadetes	Gemmatimonadetes	Gemmatimonadales	Gemmatimonadaceae	Gemmatimonas	uncultured_eubacterium
0	Bacteria	Bacteroidetes	Bacteroidia	Bacteroidales	Bacteroidaceae	Bacteroides	Bacteroides_paurosaccharolyticus
0	Bacteria	Proteobacteria	Deltaproteobacteria	No_Rank	No_Rank	No_Rank	uncultured_Syntrophus_sp.
0	Bacteria	Bacteroidetes	Sphingobacteriia	Sphingobacteriales	Chitinophagaceae	Chitinophaga	Chitinophaga_terrae_Kim_and_Jung_2007
0	Bacteria	Firmicutes	Erysipelotrichia	Erysipelotrichales	Erysipelotrichaceae	Turicibacter	uncultured_Erysipelotrichaceae_bacterium
0	Bacteria	Firmicutes	Negativicutes	Selenomonadales	Veillonellaceae	Dialister	Dialister_sp._S4-23
0	Bacteria	Firmicutes	Negativicutes	Selenomonadales	Veillonellaceae	Veillonella	uncultured_Acidaminococcaceae_bacterium
0	Bacteria	Proteobacteria	Gammaproteobacteria	Xanthomonadales	Sinobacteraceae	No_Rank	uncultured_Xanthomonas_sp.
0	Bacteria	Acidobacteria	Acidobacteria_Gp3	No_Rank	No_Rank	No_Rank	uncultured_Petrimonas_sp.
2	Bacteria	Chloroflexi	Anaerolineae	Anaerolineales	Anaerolineaceae	Pelolinea	uncultured_Bellilinea_sp.
2	Bacteria	Planctomycetes	Planctomycetia	Planctomycetales	Planctomycetaceae	No_Rank	uncultured_thermal_soil_bacterium
2	Bacteria	Proteobacteria	Alphaproteobacteria	Caulobacterales	Caulobacteraceae	Caulobacter	uncultured_eubacterium_WD297
0	Bacteria	Proteobacteria	Deltaproteobacteria	No_Rank	No_Rank	No_Rank	uncultured_Nitrospirae_bacterium
0	Bacteria	Bacteroidetes	Sphingobacteriia	Sphingobacteriales	Chitinophagaceae	Chitinophaga	uncultured_Chitinophaga_sp.
0	Bacteria	Proteobacteria	Deltaproteobacteria	Myxococcales	Haliangiaceae	Haliangium	uncultured_Nannocystineae_bacterium
0	Bacteria	Actinobacteria	Actinobacteria	Acidimicrobiales	Acidimicrobineae_incertae_sedis	Aciditerrimonas	uncultured_Aciditerrimonas_sp.
0	Bacteria	Firmicutes	Clostridia	Clostridiales	Ruminococcaceae	Clostridium_IV	uncultured_Eubacterium_sp.
0	Bacteria	Proteobacteria	No_Rank	No_Rank	No_Rank	No_Rank	uncultured_Rhodoferax_sp.
0	Bacteria	Bacteroidetes	No_Rank	No_Rank	No_Rank	No_Rank	bacterium_enrichment_culture_clone_auto79_4W
0	Bacteria	Chloroflexi	Anaerolineae	Anaerolineales	Anaerolineaceae	No_Rank	uncultured_Gemmatimonadetes_bacterium
0	Bacteria	Planctomycetes	Planctomycetia	Planctomycetales	Planctomycetaceae	No_Rank	uncultured_Gemmata_sp.
0	Bacteria	Proteobacteria	Alphaproteobacteria	No_Rank	No_Rank	No_Rank	uncultured_bacterium_KF-JG30-B3
0	Bacteria	Bacteroidetes	No_Rank	No_Rank	No_Rank	No_Rank	bacterium_enrichment_culture_clone_B7
0	Bacteria	Bacteroidetes	No_Rank	No_Rank	No_Rank	No_Rank	uncultured_Flavobacteriia_bacterium
0	Bacteria	Firmicutes	Clostridia	Clostridiales	Lachnospiraceae	Howardella	Catonella_sp._oral_clone_AH153
1	Bacteria	Bacteroidetes	Cytophagia	Cytophagales	No_Rank	No_Rank	uncultured_Sphingobacteria_bacterium
0	Bacteria	Firmicutes	Bacilli	Lactobacillales	Streptococcaceae	Streptococcus	uncultured_Streptococcaceae_bacterium
