# Supplementary material for: The microbiome biomarkers of pregnant women’s vaginal area predict preterm prelabor rupture in Western China
Source: Front Cell Infect Microbiol. 2024 Oct 31;14:1471027. doi: 10.3389/fcimb.2024.1471027 (PMC11560878; doi:10.3389/fcimb.2024.1471027)
Supplement: Supplementary file 1 [file DataSheet1.zip › compare_1/Community/Lefse/taxon.lefse.result.xls]

Taxonomy	Group	LDA	Pvalue
k__Bacteria.p__Proteobacteria.c__Betaproteobacteria.o__Burkholderiales.f__Burkholderiaceae.g__Ralstonia	P	2.83614404075	0.000240742444463
k__Bacteria.p__Proteobacteria.c__Alphaproteobacteria.o__Rhodospirillales	P	3.10215448188	0.000891588899594
k__Bacteria.p__Proteobacteria.c__Alphaproteobacteria	P	2.62851527874	0.00125510534917
k__Bacteria.p__Bacteroidetes.c__Sphingobacteriia	P	2.70708723921	0.00225440461366
k__Bacteria.p__Bacteroidetes.c__Sphingobacteriia.o__Sphingobacteriales	P	2.70552742498	0.00225440461366
k__Bacteria.p__Proteobacteria.c__Deltaproteobacteria	P	2.90410019296	0.00244210212225
k__Bacteria.p__Firmicutes.c__Clostridia.o__Clostridiales.f__Clostridiaceae_1.g__Clostridium_sensu_stricto	P	3.34960646292	0.00256624252516
k__Bacteria.p__Verrucomicrobia	P	3.18856503252	0.00308871239884
k__Bacteria.p__Bacteroidetes.c__Sphingobacteriia.o__Sphingobacteriales.f__Chitinophagaceae	P	2.97533548621	0.00548388294421
k__Bacteria.p__Proteobacteria.c__Gammaproteobacteria	P	3.9422936493	0.00629172523132
k__Bacteria.p__Firmicutes.c__Clostridia.o__Clostridiales.f__Clostridiaceae_1	P	3.32386188744	0.00652441983119
k__Bacteria.p__Bacteroidetes.c__Sphingobacteriia.o__Sphingobacteriales.f__Sphingobacteriaceae	P	3.20096762882	0.00729854724447
k__Bacteria.p__Proteobacteria	P	4.08021666085	0.00743906444838
k__Bacteria.p__Firmicutes	C	4.94866606264	0.00866443705777
k__Bacteria.p__Proteobacteria.c__Betaproteobacteria	P	2.90745764719	0.00936113987171
k__Bacteria.p__Proteobacteria.c__Betaproteobacteria.o__Burkholderiales	P	2.86741517586	0.00937428826563
k__Bacteria.p__Firmicutes.c__Bacilli.o__Bacillales	C	3.39790489596	0.0119360941883
k__Bacteria.p__Verrucomicrobia.c__Subdivision3	P	3.7643206645	0.0123106722839
k__Bacteria.p__Proteobacteria.c__Betaproteobacteria.o__Rhodocyclales	P	3.55119945996	0.0124215756605
k__Bacteria.p__Proteobacteria.c__Betaproteobacteria.o__Rhodocyclales.f__Rhodocyclaceae	P	3.44103632938	0.0124215756605
k__Bacteria.p__Proteobacteria.c__Betaproteobacteria.o__Burkholderiales.f__Burkholderiaceae	P	2.94777002519	0.0141517022605
k__Bacteria.p__Firmicutes.c__Bacilli.o__Bacillales.f__Bacillaceae_1.g__Bacillus	P	2.69115185151	0.0147166310909
k__Bacteria.p__Proteobacteria.c__Alphaproteobacteria.o__Sphingomonadales.f__Sphingomonadaceae.g__Sphingomonas	P	3.0306305575	0.0156256621646
k__Bacteria.p__Proteobacteria.c__Alphaproteobacteria.o__Sphingomonadales	P	2.92923085691	0.0156256621646
k__Bacteria.p__Proteobacteria.c__Alphaproteobacteria.o__Sphingomonadales.f__Sphingomonadaceae	P	3.01832606347	0.0156256621646
k__Bacteria.p__Proteobacteria.c__Alphaproteobacteria.o__Alphaproteobacteria_incertae_sedis	P	3.31952627395	0.0172647838238
k__Bacteria.p__Firmicutes.c__Bacilli	C	4.92152235495	0.0201030892329
k__Bacteria.p__candidate_division_WPS_2	P	3.03737795885	0.020420434587
k__Bacteria.p__Proteobacteria.c__Gammaproteobacteria.o__Enterobacteriales	P	3.90662619002	0.0249880853364
k__Bacteria.p__Proteobacteria.c__Gammaproteobacteria.o__Enterobacteriales.f__Enterobacteriaceae	P	3.91887590251	0.0249880853364
k__Bacteria.p__Proteobacteria.c__Alphaproteobacteria.o__Rhizobiales	P	3.07086337782	0.0258702991614
k__Bacteria.p__Proteobacteria.c__Betaproteobacteria.o__Burkholderiales.f__Comamonadaceae	P	3.07871258265	0.0269762330428
k__Bacteria.p__Firmicutes.c__Bacilli.o__Lactobacillales	C	4.91199511497	0.0278277093404
k__Bacteria.p__Proteobacteria.c__Gammaproteobacteria.o__Pseudomonadales.f__Pseudomonadaceae	P	3.36105137024	0.0278482844176
k__Bacteria.p__Proteobacteria.c__Alphaproteobacteria.o__Rhodospirillales.f__Rhodospirillaceae	P	3.48899132444	0.0281432764924
k__Bacteria.p__Firmicutes.c__Bacilli.o__Lactobacillales.f__Lactobacillaceae.g__Lactobacillus	C	4.94699794357	0.0283503946366
k__Bacteria.p__Firmicutes.c__Bacilli.o__Lactobacillales.f__Lactobacillaceae	C	4.94689636834	0.0283503946366
k__Bacteria.p__Proteobacteria.c__Deltaproteobacteria.o__Myxococcales	P	3.11265436237	0.0291064582198
k__Bacteria.p__Proteobacteria.c__Gammaproteobacteria.o__Pseudomonadales	P	3.22987777747	0.0312958322499
k__Bacteria.p__Bacteroidetes.c__Sphingobacteriia.o__Sphingobacteriales.f__Chitinophagaceae.g__Chitinophaga	P	3.815697114	0.0332764845428
k__Bacteria.p__Bacteroidetes.c__Bacteroidia.o__Bacteroidales.f__Bacteroidaceae.g__Bacteroides.s__Bacteroides_coprocola	P	3.66178301779	0.0332939404459
k__Bacteria.p__Bacteroidetes.c__Sphingobacteriia.o__Sphingobacteriales.f__Sphingobacteriaceae.g__Sphingobacterium	P	3.4384691227	0.0332939404459
k__Bacteria.p__Actinobacteria.c__Actinobacteria.o__Actinomycetales.f__Streptomycetaceae	P	3.7897299107	0.0333026693899
k__Bacteria.p__Proteobacteria.c__Alphaproteobacteria.o__Caulobacterales.f__Caulobacteraceae	P	3.56461606244	0.0333026693899
k__Bacteria.p__Proteobacteria.c__Alphaproteobacteria.o__Caulobacterales	P	3.30288462607	0.0333026693899
k__Bacteria.p__Proteobacteria.c__Alphaproteobacteria.o__Rhizobiales.f__Xanthobacteraceae	P	2.86335004625	0.0333113989951
k__Bacteria.p__Proteobacteria.c__Alphaproteobacteria.o__Rhizobiales.f__Xanthobacteraceae.g__Pseudolabrys	P	2.86298113766	0.0333113989951
k__Bacteria.p__Firmicutes.c__Negativicutes.o__Selenomonadales.f__Veillonellaceae.g__Megamonas	P	3.01385319184	0.0333113989951
k__Bacteria.p__Proteobacteria.c__Gammaproteobacteria.o__Xanthomonadales.f__Xanthomonadaceae.g__Stenotrophomonas	P	3.55886912987	0.0333113989951
k__Bacteria.p__Gemmatimonadetes.c__Gemmatimonadetes.o__Gemmatimonadales.f__Gemmatimonadaceae.g__Gemmatimonas	P	2.59199141355	0.034904847981
k__Bacteria.p__Gemmatimonadetes.c__Gemmatimonadetes	P	2.67305286724	0.034904847981
k__Bacteria.p__Gemmatimonadetes.c__Gemmatimonadetes.o__Gemmatimonadales.f__Gemmatimonadaceae	P	2.73362716986	0.034904847981
k__Bacteria.p__Gemmatimonadetes.c__Gemmatimonadetes.o__Gemmatimonadales	P	2.68466256837	0.034904847981
k__Bacteria.p__Gemmatimonadetes	P	2.69452287951	0.034904847981
k__Bacteria.p__Firmicutes.c__Negativicutes.o__Selenomonadales.f__Veillonellaceae.g__Dialister.s__Veillonellaceae_bacterium_DNF00626	C	2.8725129579	0.0355268315525
k__Bacteria.p__Acidobacteria.c__Acidobacteria_Gp3	P	3.31504072003	0.040374747777
k__Bacteria.p__Proteobacteria.c__Alphaproteobacteria.o__Rhodospirillales.f__Acetobacteraceae	P	3.43345059787	0.040918135531
k__Bacteria.p__Proteobacteria.c__Alphaproteobacteria.o__Rhizobiales.f__Bradyrhizobiaceae	P	3.53588069272	0.0420701151926
k__Bacteria.p__Bacteroidetes.c__Cytophagia.o__Cytophagales	P	3.27825978228	0.0457020637913
k__Bacteria.p__Bacteroidetes.c__Cytophagia	P	3.35326961078	0.0457020637913
k__Bacteria.p__Firmicutes.c__Erysipelotrichia.o__Erysipelotrichales.f__Erysipelotrichaceae.g__Clostridium_XVIII	P	3.32637980496	0.0458075560294
k__Bacteria.p__Bacteroidetes.c__Sphingobacteriia.o__Sphingobacteriales.f__Sphingobacteriaceae.g__Pedobacter	P	3.52133195663	0.0484515389448
k__Bacteria.p__Armatimonadetes	P	4.27609402271	0.0497732204312
