# Supplementary material for: The microbiome biomarkers of pregnant women’s vaginal area predict preterm prelabor rupture in Western China
Source: Front Cell Infect Microbiol. 2024 Oct 31;14:1471027. doi: 10.3389/fcimb.2024.1471027 (PMC11560878; doi:10.3389/fcimb.2024.1471027)
Supplement: Supplementary file 1 [file DataSheet1.zip › compare_1/Community/Lefse/taxon.stat.for.lefse.xls]

Taxlevel	C	C	C	C	C	C	C	C	C	C	C	C	C	C	C	C	C	C	C	C	C	C	C	C	C	P	P	P	P	P	P	P	P	P	P	P	P	P	P	P	P	P	P	P	P	P	P	P	P
k__Archaea	0	0	0	0.0098586273	0	0	0	0	0	0	0	0	0	0	0	0	0	0.0019717255	0	0	0	0	0	0	0.0059151764	0	0.0019717255	0.0039434509	0	0.0078869018	0	0.0019717255	0	0.0394345091	0	0.0019717255	0	0	0	0.0709821165	0.0966145474	0	0	0.0059151764	0	0	0	0.0138020782	0
k__Archaea|p__Crenarchaeota	0	0	0	0	0	0	0	0	0	0	0	0	0	0	0	0	0	0	0	0	0	0	0	0	0	0	0	0	0	0	0	0	0	0	0	0	0	0	0	0	0.0078869018	0	0	0	0	0	0	0	0
k__Archaea|p__Crenarchaeota|c__Thermoprotei	0	0	0	0	0	0	0	0	0	0	0	0	0	0	0	0	0	0	0	0	0	0	0	0	0	0	0	0	0	0	0	0	0	0	0	0	0	0	0	0	0.0078869018	0	0	0	0	0	0	0	0
k__Archaea|p__Euryarchaeota	0	0	0	0	0	0	0	0	0	0	0	0	0	0	0	0	0	0	0	0	0	0	0	0	0	0	0	0.0039434509	0	0	0	0	0	0.0039434509	0	0	0	0	0	0.0138020782	0.0236607055	0	0	0	0	0	0	0.0039434509	0
k__Archaea|p__Euryarchaeota|c__Methanobacteria	0	0	0	0	0	0	0	0	0	0	0	0	0	0	0	0	0	0	0	0	0	0	0	0	0	0	0	0.0039434509	0	0	0	0	0	0	0	0	0	0	0	0.0019717255	0	0	0	0	0	0	0	0.0039434509	0
k__Archaea|p__Euryarchaeota|c__Methanobacteria|o__Methanobacteriales	0	0	0	0	0	0	0	0	0	0	0	0	0	0	0	0	0	0	0	0	0	0	0	0	0	0	0	0.0039434509	0	0	0	0	0	0	0	0	0	0	0	0.0019717255	0	0	0	0	0	0	0	0.0039434509	0
k__Archaea|p__Euryarchaeota|c__Methanobacteria|o__Methanobacteriales|f__Methanobacteriaceae	0	0	0	0	0	0	0	0	0	0	0	0	0	0	0	0	0	0	0	0	0	0	0	0	0	0	0	0.0039434509	0	0	0	0	0	0	0	0	0	0	0	0.0019717255	0	0	0	0	0	0	0	0.0039434509	0
k__Archaea|p__Euryarchaeota|c__Methanobacteria|o__Methanobacteriales|f__Methanobacteriaceae|g__Methanobacterium	0	0	0	0	0	0	0	0	0	0	0	0	0	0	0	0	0	0	0	0	0	0	0	0	0	0	0	0.0039434509	0	0	0	0	0	0	0	0	0	0	0	0.0019717255	0	0	0	0	0	0	0	0.0039434509	0
k__Archaea|p__Euryarchaeota|c__Methanobacteria|o__Methanobacteriales|f__Methanobacteriaceae|g__Methanobacterium|s__Unassigned	0	0	0	0	0	0	0	0	0	0	0	0	0	0	0	0	0	0	0	0	0	0	0	0	0	0	0	0.0039434509	0	0	0	0	0	0	0	0	0	0	0	0.0019717255	0	0	0	0	0	0	0	0.0039434509	0
k__Archaea|p__Euryarchaeota|c__Methanomicrobia	0	0	0	0	0	0	0	0	0	0	0	0	0	0	0	0	0	0	0	0	0	0	0	0	0	0	0	0	0	0	0	0	0	0.0039434509	0	0	0	0	0	0.0118303527	0.0118303527	0	0	0	0	0	0	0	0
k__Archaea|p__Euryarchaeota|c__Methanomicrobia|o__Methanosarcinales	0	0	0	0	0	0	0	0	0	0	0	0	0	0	0	0	0	0	0	0	0	0	0	0	0	0	0	0	0	0	0	0	0	0.0039434509	0	0	0	0	0	0.0118303527	0.0118303527	0	0	0	0	0	0	0	0
k__Archaea|p__Euryarchaeota|c__Methanomicrobia|o__Methanosarcinales|f__Methanosarcinaceae	0	0	0	0	0	0	0	0	0	0	0	0	0	0	0	0	0	0	0	0	0	0	0	0	0	0	0	0	0	0	0	0	0	0	0	0	0	0	0	0.0118303527	0.0078869018	0	0	0	0	0	0	0	0
k__Archaea|p__Euryarchaeota|c__Methanomicrobia|o__Methanosarcinales|f__Methanosarcinaceae|g__Methanosarcina	0	0	0	0	0	0	0	0	0	0	0	0	0	0	0	0	0	0	0	0	0	0	0	0	0	0	0	0	0	0	0	0	0	0	0	0	0	0	0	0.0118303527	0.0078869018	0	0	0	0	0	0	0	0
k__Archaea|p__Euryarchaeota|c__Methanomicrobia|o__Methanosarcinales|f__Methanosarcinaceae|g__Methanosarcina|s__Unassigned	0	0	0	0	0	0	0	0	0	0	0	0	0	0	0	0	0	0	0	0	0	0	0	0	0	0	0	0	0	0	0	0	0	0	0	0	0	0	0	0.0118303527	0.0078869018	0	0	0	0	0	0	0	0
k__Archaea|p__Euryarchaeota|c__Methanomicrobia|o__Methanosarcinales|f__Methanotrichaceae	0	0	0	0	0	0	0	0	0	0	0	0	0	0	0	0	0	0	0	0	0	0	0	0	0	0	0	0	0	0	0	0	0	0.0039434509	0	0	0	0	0	0	0	0	0	0	0	0	0	0	0
k__Archaea|p__Euryarchaeota|c__Methanomicrobia|o__Methanosarcinales|f__Methanotrichaceae|g__Methanothrix	0	0	0	0	0	0	0	0	0	0	0	0	0	0	0	0	0	0	0	0	0	0	0	0	0	0	0	0	0	0	0	0	0	0.0039434509	0	0	0	0	0	0	0	0	0	0	0	0	0	0	0
k__Archaea|p__Euryarchaeota|c__Methanomicrobia|o__Methanosarcinales|f__Methanotrichaceae|g__Methanothrix|s__Unassigned	0	0	0	0	0	0	0	0	0	0	0	0	0	0	0	0	0	0	0	0	0	0	0	0	0	0	0	0	0	0	0	0	0	0.0039434509	0	0	0	0	0	0	0	0	0	0	0	0	0	0	0
k__Archaea|p__Euryarchaeota|c__Thermoplasmata	0	0	0	0	0	0	0	0	0	0	0	0	0	0	0	0	0	0	0	0	0	0	0	0	0	0	0	0	0	0	0	0	0	0	0	0	0	0	0	0	0.0118303527	0	0	0	0	0	0	0	0
k__Archaea|p__Euryarchaeota|c__Thermoplasmata|o__Methanomassiliicoccales	0	0	0	0	0	0	0	0	0	0	0	0	0	0	0	0	0	0	0	0	0	0	0	0	0	0	0	0	0	0	0	0	0	0	0	0	0	0	0	0	0.0118303527	0	0	0	0	0	0	0	0
k__Archaea|p__Euryarchaeota|c__Thermoplasmata|o__Methanomassiliicoccales|f__Methanomassiliicoccaceae	0	0	0	0	0	0	0	0	0	0	0	0	0	0	0	0	0	0	0	0	0	0	0	0	0	0	0	0	0	0	0	0	0	0	0	0	0	0	0	0	0.0118303527	0	0	0	0	0	0	0	0
k__Archaea|p__Euryarchaeota|c__Thermoplasmata|o__Methanomassiliicoccales|f__Methanomassiliicoccaceae|g__Methanomassiliicoccus	0	0	0	0	0	0	0	0	0	0	0	0	0	0	0	0	0	0	0	0	0	0	0	0	0	0	0	0	0	0	0	0	0	0	0	0	0	0	0	0	0.0118303527	0	0	0	0	0	0	0	0
k__Archaea|p__Euryarchaeota|c__Thermoplasmata|o__Methanomassiliicoccales|f__Methanomassiliicoccaceae|g__Methanomassiliicoccus|s__Unassigned	0	0	0	0	0	0	0	0	0	0	0	0	0	0	0	0	0	0	0	0	0	0	0	0	0	0	0	0	0	0	0	0	0	0	0	0	0	0	0	0	0.0118303527	0	0	0	0	0	0	0	0
k__Archaea|p__Pacearchaeota	0	0	0	0	0	0	0	0	0	0	0	0	0	0	0	0	0	0	0	0	0	0	0	0	0	0	0	0	0	0	0	0	0	0	0	0	0	0	0	0	0.0039434509	0	0	0	0	0	0	0	0
k__Archaea|p__Thaumarchaeota	0	0	0	0.0098586273	0	0	0	0	0	0	0	0	0	0	0	0	0	0.0019717255	0	0	0	0	0	0	0.0059151764	0	0.0019717255	0	0	0.0078869018	0	0.0019717255	0	0.0354910582	0	0.0019717255	0	0	0	0.0571800383	0.0611234892	0	0	0.0059151764	0	0	0	0.0098586273	0
k__Bacteria	100	100	100	99.9901413727	100	100	100	100	100	100	100	100	100	100	100	100	100	99.9980282745	100	100	100	100	100	100	99.9940848236	100	99.9980282745	99.9960565491	100	99.9921130982	100	99.9980282745	100	99.9605654909	100	99.9980282745	100	100	100	99.9290178835	99.9033854526	100	100	99.9940848236	100	100	100	99.9861979218	100
k__Bacteria|p__Acidobacteria	0	0.0039434509	0.0729538419	0.0414062346	0.0039434509	0.0019717255	0.0414062346	0	0	0	0	0.0098586273	0	0.0177455291	0	0.0039434509	0	0.0039434509	0	0	0	0	0.0157738037	0	0.0078869018	0	0.047321411	0.0098586273	0	0.0197172546	0	0.0138020782	0.0276041564	0.1656249384	0	0.0453496855	0	0	0	0.6270086953	1.0331841394	0.0078869018	0	0.1616814875	0.0138020782	0	0.0019717255	0.1183035274	0
k__Bacteria|p__Acidobacteria|c__Acidobacteria_Gp1	0	0	0.0354910582	0.0197172546	0	0	0.0236607055	0	0	0	0	0.0039434509	0	0.0039434509	0	0.0039434509	0	0.0039434509	0	0	0	0	0.0039434509	0	0	0	0.0256324309	0.0059151764	0	0.0118303527	0	0.0078869018	0.0138020782	0.0788690183	0	0.0256324309	0	0	0	0.2898436422	0.642782499	0	0	0.0926710965	0.0059151764	0	0	0.0749255674	0
k__Bacteria|p__Acidobacteria|c__Acidobacteria_Gp10	0	0	0	0	0	0	0	0	0	0	0	0	0	0	0	0	0	0	0	0	0	0	0	0	0	0	0	0	0	0	0	0	0	0	0	0	0	0	0	0.0138020782	0	0	0	0	0	0	0	0	0
k__Bacteria|p__Acidobacteria|c__Acidobacteria_Gp13	0	0	0.0078869018	0.0078869018	0	0.0019717255	0	0	0	0	0	0.0059151764	0	0	0	0	0	0	0	0	0	0	0	0	0	0	0	0	0	0.0039434509	0	0	0	0.0197172546	0	0.0039434509	0	0	0	0.0808407437	0.1064731747	0	0	0.0157738037	0	0	0	0.0236607055	0
k__Bacteria|p__Acidobacteria|c__Acidobacteria_Gp15	0	0	0	0	0	0	0	0	0	0	0	0	0	0	0	0	0	0	0	0	0	0	0	0	0	0	0	0	0	0	0	0	0	0	0	0	0	0	0	0	0.0078869018	0	0	0	0	0	0	0	0
k__Bacteria|p__Acidobacteria|c__Acidobacteria_Gp16	0	0	0	0	0	0	0	0	0	0	0	0	0	0	0	0	0	0	0	0	0	0	0	0	0	0	0	0	0	0	0	0	0	0	0	0	0	0	0	0.0138020782	0	0	0	0.0059151764	0	0	0	0	0
k__Bacteria|p__Acidobacteria|c__Acidobacteria_Gp17	0	0	0	0	0	0	0	0	0	0	0	0	0	0	0	0	0	0	0	0	0	0	0	0	0	0	0	0	0	0	0	0	0	0.0059151764	0	0	0	0	0	0	0	0	0	0	0	0	0	0	0
k__Bacteria|p__Acidobacteria|c__Acidobacteria_Gp2	0	0	0.0157738037	0.0078869018	0	0	0	0	0	0	0	0	0	0	0	0	0	0	0	0	0	0	0.0039434509	0	0.0039434509	0	0.0118303527	0	0	0.0039434509	0	0.0059151764	0.0098586273	0.0394345091	0	0.0078869018	0	0	0	0.1242187038	0.1340773311	0.0039434509	0	0.0157738037	0.0039434509	0	0	0.0039434509	0
k__Bacteria|p__Acidobacteria|c__Acidobacteria_Gp22	0	0	0	0	0	0	0	0	0	0	0	0	0	0	0	0	0	0	0	0	0	0	0	0	0	0	0	0	0	0	0	0	0	0	0	0	0	0	0	0	0.0039434509	0	0	0	0	0	0	0	0
k__Bacteria|p__Acidobacteria|c__Acidobacteria_Gp25	0	0	0	0	0.0039434509	0	0	0	0	0	0	0	0	0	0	0	0	0	0	0	0	0	0	0	0	0	0	0	0	0	0	0	0	0	0	0	0	0	0	0	0.0078869018	0	0	0	0	0	0	0	0
k__Bacteria|p__Acidobacteria|c__Acidobacteria_Gp3	0	0	0.0138020782	0	0	0	0.0177455291	0	0	0	0	0	0	0.0098586273	0	0	0	0	0	0	0	0	0.0039434509	0	0.0039434509	0	0.0098586273	0.0019717255	0	0	0	0	0.0039434509	0.0138020782	0	0.0078869018	0	0	0	0.0433779601	0.0788690183	0.0039434509	0	0.0276041564	0.0039434509	0	0.0019717255	0.0098586273	0
k__Bacteria|p__Acidobacteria|c__Acidobacteria_Gp4	0	0	0	0.0059151764	0	0	0	0	0	0	0	0	0	0	0	0	0	0	0	0	0	0	0	0	0	0	0	0	0	0	0	0	0	0.0019717255	0	0	0	0	0	0.0118303527	0.0138020782	0	0	0	0	0	0	0	0
k__Bacteria|p__Acidobacteria|c__Acidobacteria_Gp5	0	0	0	0	0	0	0	0	0	0	0	0	0	0	0	0	0	0	0	0	0	0	0	0	0	0	0	0	0	0	0	0	0	0	0	0	0	0	0	0.0118303527	0	0	0	0	0	0	0	0	0
k__Bacteria|p__Acidobacteria|c__Acidobacteria_Gp6	0	0	0	0	0	0	0	0	0	0	0	0	0	0.0039434509	0	0	0	0	0	0	0	0	0.0039434509	0	0	0	0	0	0	0	0	0	0	0	0	0	0	0	0	0.0256324309	0.0295758819	0	0	0	0	0	0	0.0059151764	0
k__Bacteria|p__Acidobacteria|c__Acidobacteria_Gp7	0	0.0039434509	0	0	0	0	0	0	0	0	0	0	0	0	0	0	0	0	0	0	0	0	0	0	0	0	0	0.0019717255	0	0	0	0	0	0	0	0	0	0	0	0.0118303527	0.0078869018	0	0	0.0039434509	0	0	0	0	0
k__Bacteria|p__Acidobacteria|c__Unassigned	0	0	0	0	0	0	0	0	0	0	0	0	0	0	0	0	0	0	0	0	0	0	0	0	0	0	0	0	0	0	0	0	0	0.0059151764	0	0	0	0	0	0	0	0	0	0	0	0	0	0	0
k__Bacteria|p__Acidobacteria|c__Unassigned|o__Unassigned	0	0	0	0	0	0	0	0	0	0	0	0	0	0	0	0	0	0	0	0	0	0	0	0	0	0	0	0	0	0	0	0	0	0.0059151764	0	0	0	0	0	0	0	0	0	0	0	0	0	0	0
k__Bacteria|p__Acidobacteria|c__Unassigned|o__Unassigned|f__Unassigned	0	0	0	0	0	0	0	0	0	0	0	0	0	0	0	0	0	0	0	0	0	0	0	0	0	0	0	0	0	0	0	0	0	0.0059151764	0	0	0	0	0	0	0	0	0	0	0	0	0	0	0
k__Bacteria|p__Acidobacteria|c__Unassigned|o__Unassigned|f__Unassigned|g__Unassigned	0	0	0	0	0	0	0	0	0	0	0	0	0	0	0	0	0	0	0	0	0	0	0	0	0	0	0	0	0	0	0	0	0	0.0059151764	0	0	0	0	0	0	0	0	0	0	0	0	0	0	0
k__Bacteria|p__Acidobacteria|c__Unassigned|o__Unassigned|f__Unassigned|g__Unassigned|s__Unassigned	0	0	0	0	0	0	0	0	0	0	0	0	0	0	0	0	0	0	0	0	0	0	0	0	0	0	0	0	0	0	0	0	0	0.0059151764	0	0	0	0	0	0	0	0	0	0	0	0	0	0	0
k__Bacteria|p__Actinobacteria	0.0887276456	0.4889879133	0.4160340714	0.2346353294	0.0729538419	0.0236607055	2.5711299959	9.3696393714	26.8056075872	0.3765995623	0.2681546621	0.5225072461	5.8363073526	56.72062622	65.1852436067	0.4495534042	0.3016739949	66.2558905298	0.4318078751	90.2931955754	0.0138020782	0.1498511347	0.9681171994	1.3052822525	0.1577380366	0.0492931364	4.8622749768	91.2455389712	0.6309521462	3.1764497111	0.069010391	20.241733541	0.1202752529	86.5745213636	0.2622394858	98.6257073565	0.0394345091	54.8790346432	51.4009109372	0.4042037187	11.1698247136	0.4436382278	5.7889859416	97.6201273735	0.1892856439	7.8336652405	16.5388331329	0.9700889248	0.1439359584
k__Bacteria|p__Actinobacteria|c__Actinobacteria	0.0887276456	0.4889879133	0.4160340714	0.2346353294	0.0729538419	0.0236607055	2.5711299959	9.3696393714	26.8056075872	0.3765995623	0.2681546621	0.5225072461	5.8363073526	56.72062622	65.1852436067	0.4495534042	0.3016739949	66.2558905298	0.4318078751	90.2931955754	0.0138020782	0.1498511347	0.9681171994	1.3052822525	0.1577380366	0.0492931364	4.8622749768	91.2455389712	0.6309521462	3.1764497111	0.069010391	20.241733541	0.1202752529	86.5745213636	0.2622394858	98.6257073565	0.0394345091	54.8790346432	51.4009109372	0.3943450914	11.1698247136	0.4436382278	5.7889859416	97.6201273735	0.1892856439	7.8336652405	16.5388331329	0.9700889248	0.1439359584
k__Bacteria|p__Actinobacteria|c__Actinobacteria|o__Acidimicrobiales	0	0	0.0039434509	0	0	0	0	0	0	0	0	0	0	0.0019717255	0	0	0	0	0	0	0	0	0	0	0	0	0	0	0	0	0	0	0	0	0	0	0	0	0	0	0.0138020782	0	0	0	0	0	0	0.0039434509	0
k__Bacteria|p__Actinobacteria|c__Actinobacteria|o__Acidimicrobiales|f__Acidimicrobineae_incertae_sedis	0	0	0	0	0	0	0	0	0	0	0	0	0	0.0019717255	0	0	0	0	0	0	0	0	0	0	0	0	0	0	0	0	0	0	0	0	0	0	0	0	0	0	0.0138020782	0	0	0	0	0	0	0.0019717255	0
k__Bacteria|p__Actinobacteria|c__Actinobacteria|o__Acidimicrobiales|f__Acidimicrobineae_incertae_sedis|g__Aciditerrimonas	0	0	0	0	0	0	0	0	0	0	0	0	0	0.0019717255	0	0	0	0	0	0	0	0	0	0	0	0	0	0	0	0	0	0	0	0	0	0	0	0	0	0	0.0138020782	0	0	0	0	0	0	0.0019717255	0
k__Bacteria|p__Actinobacteria|c__Actinobacteria|o__Acidimicrobiales|f__Acidimicrobineae_incertae_sedis|g__Aciditerrimonas|s__Unassigned	0	0	0	0	0	0	0	0	0	0	0	0	0	0	0	0	0	0	0	0	0	0	0	0	0	0	0	0	0	0	0	0	0	0	0	0	0	0	0	0	0.0138020782	0	0	0	0	0	0	0.0019717255	0
k__Bacteria|p__Actinobacteria|c__Actinobacteria|o__Acidimicrobiales|f__Acidimicrobineae_incertae_sedis|g__Aciditerrimonas|s__uncultured_Aciditerrimonas_sp.	0	0	0	0	0	0	0	0	0	0	0	0	0	0.0019717255	0	0	0	0	0	0	0	0	0	0	0	0	0	0	0	0	0	0	0	0	0	0	0	0	0	0	0	0	0	0	0	0	0	0	0
k__Bacteria|p__Actinobacteria|c__Actinobacteria|o__Acidimicrobiales|f__Unassigned	0	0	0.0039434509	0	0	0	0	0	0	0	0	0	0	0	0	0	0	0	0	0	0	0	0	0	0	0	0	0	0	0	0	0	0	0	0	0	0	0	0	0	0	0	0	0	0	0	0	0.0019717255	0
k__Bacteria|p__Actinobacteria|c__Actinobacteria|o__Acidimicrobiales|f__Unassigned|g__Unassigned	0	0	0.0039434509	0	0	0	0	0	0	0	0	0	0	0	0	0	0	0	0	0	0	0	0	0	0	0	0	0	0	0	0	0	0	0	0	0	0	0	0	0	0	0	0	0	0	0	0	0.0019717255	0
k__Bacteria|p__Actinobacteria|c__Actinobacteria|o__Acidimicrobiales|f__Unassigned|g__Unassigned|s__Unassigned	0	0	0.0039434509	0	0	0	0	0	0	0	0	0	0	0	0	0	0	0	0	0	0	0	0	0	0	0	0	0	0	0	0	0	0	0	0	0	0	0	0	0	0	0	0	0	0	0	0	0.0019717255	0
k__Bacteria|p__Actinobacteria|c__Actinobacteria|o__Actinomycetales	0	0	0.0985862728	0.1557663111	0.0059151764	0	0.3489954059	0	0	0.3411085041	0.2267484275	0.3430802295	0	0.5994045389	0.0492931364	0.0414062346	0.2859001913	0.2602677603	0.3864581896	0	0	0.0019717255	0.0039434509	0.0197172546	0.0138020782	0.0039434509	0.0571800383	0.0256324309	0.6191217935	0.0177455291	0	0.0118303527	0.0039434509	0.069010391	0	0.0039434509	0.0236607055	0	0.0019717255	0.1360490565	0.1498511347	0.1616814875	5.3256304592	0.0256324309	0.0749255674	0.6822170081	0.0808407437	0.0453496855	0.0867559201
k__Bacteria|p__Actinobacteria|c__Actinobacteria|o__Actinomycetales|f__Acidothermaceae	0	0	0	0	0	0	0	0	0	0	0	0	0	0	0	0	0	0	0	0	0	0	0	0	0	0	0	0	0	0	0	0	0	0	0	0	0	0	0	0	0.0138020782	0	0	0	0	0	0	0	0
k__Bacteria|p__Actinobacteria|c__Actinobacteria|o__Actinomycetales|f__Acidothermaceae|g__Acidothermus	0	0	0	0	0	0	0	0	0	0	0	0	0	0	0	0	0	0	0	0	0	0	0	0	0	0	0	0	0	0	0	0	0	0	0	0	0	0	0	0	0.0138020782	0	0	0	0	0	0	0	0
k__Bacteria|p__Actinobacteria|c__Actinobacteria|o__Actinomycetales|f__Acidothermaceae|g__Acidothermus|s__Unassigned	0	0	0	0	0	0	0	0	0	0	0	0	0	0	0	0	0	0	0	0	0	0	0	0	0	0	0	0	0	0	0	0	0	0	0	0	0	0	0	0	0.0138020782	0	0	0	0	0	0	0	0
k__Bacteria|p__Actinobacteria|c__Actinobacteria|o__Actinomycetales|f__Actinomycetaceae	0	0	0.0039434509	0.0650669401	0	0	0.2681546621	0	0	0.185342193	0.0078869018	0.112388351	0	0.1675966638	0.0335193328	0	0.2228049766	0.2563243094	0.1675966638	0	0	0	0	0	0	0	0.0197172546	0	0.1360490565	0.0118303527	0	0	0	0.0059151764	0	0	0.0197172546	0	0	0.0059151764	0	0.0098586273	5.1067689335	0	0.0157738037	0.3095608967	0.0039434509	0	0.0374627837
k__Bacteria|p__Actinobacteria|c__Actinobacteria|o__Actinomycetales|f__Actinomycetaceae|g__Actinobaculum	0	0	0	0	0	0	0	0	0	0	0	0	0	0	0	0	0	0	0.0591517637	0	0	0	0	0	0	0	0	0	0	0	0	0	0	0	0	0	0	0	0	0	0	0	0	0	0	0	0	0	0
k__Bacteria|p__Actinobacteria|c__Actinobacteria|o__Actinomycetales|f__Actinomycetaceae|g__Actinomyces	0	0	0	0.0650669401	0	0	0	0	0	0.0354910582	0.0078869018	0.0157738037	0	0.0532365873	0.0118303527	0	0.0138020782	0.0157738037	0.1084449001	0	0	0	0	0	0	0	0.0039434509	0	0.0630952146	0	0	0	0	0	0	0	0.0197172546	0	0	0.0059151764	0	0	0.2720981131	0	0.0157738037	0.2878719167	0	0	0.0374627837
k__Bacteria|p__Actinobacteria|c__Actinobacteria|o__Actinomycetales|f__Actinomycetaceae|g__Actinomyces|s__Actinomyces_europaeus	0	0	0	0	0	0	0	0	0	0	0	0	0	0	0	0	0	0	0.0078869018	0	0	0	0	0	0	0	0	0	0	0	0	0	0	0	0	0	0	0	0	0	0	0	0	0	0	0	0	0	0
k__Bacteria|p__Actinobacteria|c__Actinobacteria|o__Actinomycetales|f__Actinomycetaceae|g__Actinomyces|s__Actinomyces_neuii	0	0	0	0.0335193328	0	0	0	0	0	0.0354910582	0.0078869018	0	0	0.0315476073	0	0	0	0.0098586273	0.0926710965	0	0	0	0	0	0	0	0.0039434509	0	0.0039434509	0	0	0	0	0	0	0	0.0197172546	0	0	0	0	0	0	0	0.0157738037	0.2878719167	0	0	0.0374627837
k__Bacteria|p__Actinobacteria|c__Actinobacteria|o__Actinomycetales|f__Actinomycetaceae|g__Actinomyces|s__Actinomyces_turicensis	0	0	0	0.0236607055	0	0	0	0	0	0	0	0.0157738037	0	0	0.0118303527	0	0.0138020782	0	0	0	0	0	0	0	0	0	0	0	0.0098586273	0	0	0	0	0	0	0	0	0	0	0	0	0	0	0	0	0	0	0	0
k__Bacteria|p__Actinobacteria|c__Actinobacteria|o__Actinomycetales|f__Actinomycetaceae|g__Actinomyces|s__Actinomyces_urogenitalis	0	0	0	0.0078869018	0	0	0	0	0	0	0	0	0	0	0	0	0	0.0059151764	0	0	0	0	0	0	0	0	0	0	0.0453496855	0	0	0	0	0	0	0	0	0	0	0	0	0	0.2720981131	0	0	0	0	0	0
k__Bacteria|p__Actinobacteria|c__Actinobacteria|o__Actinomycetales|f__Actinomycetaceae|g__Actinomyces|s__Unassigned	0	0	0	0	0	0	0	0	0	0	0	0	0	0.02168898	0	0	0	0	0.0078869018	0	0	0	0	0	0	0	0	0	0.0039434509	0	0	0	0	0	0	0	0	0	0	0	0	0	0	0	0	0	0	0	0
k__Bacteria|p__Actinobacteria|c__Actinobacteria|o__Actinomycetales|f__Actinomycetaceae|g__Actinomyces|s__uncultured_Actinomyces_sp.	0	0	0	0	0	0	0	0	0	0	0	0	0	0	0	0	0	0	0	0	0	0	0	0	0	0	0	0	0	0	0	0	0	0	0	0	0	0	0	0.0059151764	0	0	0	0	0	0	0	0	0
k__Bacteria|p__Actinobacteria|c__Actinobacteria|o__Actinomycetales|f__Actinomycetaceae|g__Actinotignum	0	0	0	0	0	0	0	0	0	0	0	0.0098586273	0	0.0354910582	0	0	0	0.0512648619	0	0	0	0	0	0	0	0	0	0	0	0	0	0	0	0	0	0	0	0	0	0	0	0	4.8346708204	0	0	0	0	0	0
k__Bacteria|p__Actinobacteria|c__Actinobacteria|o__Actinomycetales|f__Actinomycetaceae|g__Actinotignum|s__Actinotignum_schaalii	0	0	0	0	0	0	0	0	0	0	0	0.0098586273	0	0.0354910582	0	0	0	0.0512648619	0	0	0	0	0	0	0	0	0	0	0	0	0	0	0	0	0	0	0	0	0	0	0	0	4.8267839186	0	0	0	0	0	0
k__Bacteria|p__Actinobacteria|c__Actinobacteria|o__Actinomycetales|f__Actinomycetaceae|g__Actinotignum|s__Unassigned	0	0	0	0	0	0	0	0	0	0	0	0	0	0	0	0	0	0	0	0	0	0	0	0	0	0	0	0	0	0	0	0	0	0	0	0	0	0	0	0	0	0	0.0078869018	0	0	0	0	0	0
k__Bacteria|p__Actinobacteria|c__Actinobacteria|o__Actinomycetales|f__Actinomycetaceae|g__Arcanobacterium	0	0	0	0	0	0	0.0098586273	0	0	0	0	0	0	0.0276041564	0	0	0	0.0078869018	0	0	0	0	0	0	0	0	0	0	0	0	0	0	0	0	0	0	0	0	0	0	0	0	0	0	0	0	0	0	0
k__Bacteria|p__Actinobacteria|c__Actinobacteria|o__Actinomycetales|f__Actinomycetaceae|g__Arcanobacterium|s__Unassigned	0	0	0	0	0	0	0.0098586273	0	0	0	0	0	0	0	0	0	0	0	0	0	0	0	0	0	0	0	0	0	0	0	0	0	0	0	0	0	0	0	0	0	0	0	0	0	0	0	0	0	0
k__Bacteria|p__Actinobacteria|c__Actinobacteria|o__Actinomycetales|f__Actinomycetaceae|g__Arcanobacterium|s__uncultured_bacterium	0	0	0	0	0	0	0	0	0	0	0	0	0	0.0276041564	0	0	0	0.0078869018	0	0	0	0	0	0	0	0	0	0	0	0	0	0	0	0	0	0	0	0	0	0	0	0	0	0	0	0	0	0	0
k__Bacteria|p__Actinobacteria|c__Actinobacteria|o__Actinomycetales|f__Actinomycetaceae|g__Mobiluncus	0	0	0.0039434509	0	0	0	0.0709821165	0	0	0.1498511347	0	0.0571800383	0	0	0.02168898	0	0.0552083128	0.181398742	0	0	0	0	0	0	0	0	0.0157738037	0	0	0.0118303527	0	0	0	0.0059151764	0	0	0	0	0	0	0	0.0039434509	0	0	0	0	0.0039434509	0	0
k__Bacteria|p__Actinobacteria|c__Actinobacteria|o__Actinomycetales|f__Actinomycetaceae|g__Mobiluncus|s__Unassigned	0	0	0.0039434509	0	0	0	0.0709821165	0	0	0.1498511347	0	0.0571800383	0	0	0.02168898	0	0.0552083128	0.181398742	0	0	0	0	0	0	0	0	0.0157738037	0	0	0.0118303527	0	0	0	0.0059151764	0	0	0	0	0	0	0	0.0039434509	0	0	0	0	0.0039434509	0	0
k__Bacteria|p__Actinobacteria|c__Actinobacteria|o__Actinomycetales|f__Actinomycetaceae|g__Varibaculum	0	0	0	0	0	0	0.1873139184	0	0	0	0	0.0295758819	0	0.0512648619	0	0	0.1537945856	0	0	0	0	0	0	0	0	0	0	0	0.0729538419	0	0	0	0	0	0	0	0	0	0	0	0	0.0059151764	0	0	0	0.02168898	0	0	0
k__Bacteria|p__Actinobacteria|c__Actinobacteria|o__Actinomycetales|f__Actinomycetaceae|g__Varibaculum|s__Unassigned	0	0	0	0	0	0	0.1873139184	0	0	0	0	0.0295758819	0	0.0512648619	0	0	0.1537945856	0	0	0	0	0	0	0	0	0	0	0	0.0414062346	0	0	0	0	0	0	0	0	0	0	0	0	0.0059151764	0	0	0	0.02168898	0	0	0
k__Bacteria|p__Actinobacteria|c__Actinobacteria|o__Actinomycetales|f__Actinomycetaceae|g__Varibaculum|s__uncultured_bacterium	0	0	0	0	0	0	0	0	0	0	0	0	0	0	0	0	0	0	0	0	0	0	0	0	0	0	0	0	0.0315476073	0	0	0	0	0	0	0	0	0	0	0	0	0	0	0	0	0	0	0	0
k__Bacteria|p__Actinobacteria|c__Actinobacteria|o__Actinomycetales|f__Actinospicaceae	0	0	0	0	0	0	0	0	0	0	0	0	0	0	0	0.0039434509	0	0	0	0	0	0	0	0	0	0	0	0	0	0	0	0	0	0	0	0	0	0	0	0.0078869018	0.0157738037	0	0	0.0098586273	0	0	0	0	0
k__Bacteria|p__Actinobacteria|c__Actinobacteria|o__Actinomycetales|f__Actinospicaceae|g__Actinospica	0	0	0	0	0	0	0	0	0	0	0	0	0	0	0	0.0039434509	0	0	0	0	0	0	0	0	0	0	0	0	0	0	0	0	0	0	0	0	0	0	0	0.0078869018	0.0157738037	0	0	0.0098586273	0	0	0	0	0
k__Bacteria|p__Actinobacteria|c__Actinobacteria|o__Actinomycetales|f__Actinospicaceae|g__Actinospica|s__Unassigned	0	0	0	0	0	0	0	0	0	0	0	0	0	0	0	0.0039434509	0	0	0	0	0	0	0	0	0	0	0	0	0	0	0	0	0	0	0	0	0	0	0	0	0	0	0	0	0	0	0	0	0
k__Bacteria|p__Actinobacteria|c__Actinobacteria|o__Actinomycetales|f__Actinospicaceae|g__Actinospica|s__actinobacterium_OB1	0	0	0	0	0	0	0	0	0	0	0	0	0	0	0	0	0	0	0	0	0	0	0	0	0	0	0	0	0	0	0	0	0	0	0	0	0	0	0	0.0078869018	0.0157738037	0	0	0.0098586273	0	0	0	0	0
k__Bacteria|p__Actinobacteria|c__Actinobacteria|o__Actinomycetales|f__Brevibacteriaceae	0	0	0	0	0.0019717255	0	0	0	0	0	0	0	0	0	0	0	0	0	0	0	0	0	0	0	0	0	0	0	0	0	0	0	0	0.0118303527	0	0	0	0	0	0.0138020782	0	0	0.0019717255	0	0	0	0	0.0059151764	0
k__Bacteria|p__Actinobacteria|c__Actinobacteria|o__Actinomycetales|f__Brevibacteriaceae|g__Brevibacterium	0	0	0	0	0.0019717255	0	0	0	0	0	0	0	0	0	0	0	0	0	0	0	0	0	0	0	0	0	0	0	0	0	0	0	0	0.0118303527	0	0	0	0	0	0.0138020782	0	0	0.0019717255	0	0	0	0	0.0059151764	0
k__Bacteria|p__Actinobacteria|c__Actinobacteria|o__Actinomycetales|f__Brevibacteriaceae|g__Brevibacterium|s__Unassigned	0	0	0	0	0.0019717255	0	0	0	0	0	0	0	0	0	0	0	0	0	0	0	0	0	0	0	0	0	0	0	0	0	0	0	0	0.0118303527	0	0	0	0	0	0.0138020782	0	0	0.0019717255	0	0	0	0	0.0059151764	0
k__Bacteria|p__Actinobacteria|c__Actinobacteria|o__Actinomycetales|f__Corynebacteriaceae	0	0	0.0768972928	0.02168898	0	0	0	0	0	0.069010391	0.2129463494	0.2109746239	0	0.388429915	0.0157738037	0.0256324309	0	0.0019717255	0.1656249384	0	0	0	0	0.0197172546	0.0138020782	0.0039434509	0.02168898	0.0256324309	0.4081471696	0	0	0.0118303527	0	0.0039434509	0	0.0039434509	0	0	0	0	0.0098586273	0.1321056056	0	0	0.0591517637	0.0078869018	0.0729538419	0.0078869018	0.0492931364
k__Bacteria|p__Actinobacteria|c__Actinobacteria|o__Actinomycetales|f__Corynebacteriaceae|g__Corynebacterium	0	0	0.0768972928	0.02168898	0	0	0	0	0	0.069010391	0.2129463494	0.2109746239	0	0.388429915	0.0157738037	0.0256324309	0	0.0019717255	0.1656249384	0	0	0	0	0.0197172546	0.0138020782	0.0039434509	0.02168898	0.0256324309	0.4081471696	0	0	0.0118303527	0	0.0039434509	0	0.0039434509	0	0	0	0	0.0098586273	0.1321056056	0	0	0.0591517637	0.0078869018	0.0729538419	0.0078869018	0.0492931364
k__Bacteria|p__Actinobacteria|c__Actinobacteria|o__Actinomycetales|f__Corynebacteriaceae|g__Corynebacterium|s__Corynebacterium_aurimucosum	0	0	0	0	0	0	0	0	0	0	0.1301338802	0	0	0.0157738037	0	0	0	0	0	0	0	0	0	0	0	0	0	0	0	0	0	0	0	0	0	0	0	0	0	0	0	0	0	0	0	0	0	0	0
k__Bacteria|p__Actinobacteria|c__Actinobacteria|o__Actinomycetales|f__Corynebacteriaceae|g__Corynebacterium|s__Corynebacterium_kroppenstedtii	0	0	0	0	0	0	0	0	0	0	0	0	0	0.0256324309	0	0.0078869018	0	0	0	0	0	0	0	0.0197172546	0.0138020782	0	0	0	0	0	0	0	0	0	0	0	0	0	0	0	0	0	0	0	0	0	0	0	0
k__Bacteria|p__Actinobacteria|c__Actinobacteria|o__Actinomycetales|f__Corynebacteriaceae|g__Corynebacterium|s__Unassigned	0	0	0.0768972928	0.02168898	0	0	0	0	0	0.069010391	0.0828124692	0.2109746239	0	0.3470236804	0.0157738037	0.0177455291	0	0.0019717255	0.1656249384	0	0	0	0	0	0	0.0039434509	0.02168898	0.0256324309	0.4081471696	0	0	0.0118303527	0	0.0039434509	0	0.0039434509	0	0	0	0	0.0098586273	0.1321056056	0	0	0.0591517637	0.0078869018	0.0729538419	0.0078869018	0.0492931364
k__Bacteria|p__Actinobacteria|c__Actinobacteria|o__Actinomycetales|f__Cryptosporangiaceae	0	0	0	0	0	0	0	0	0	0	0	0	0	0	0	0	0	0	0	0	0	0	0	0	0	0	0	0	0	0	0	0	0	0.0157738037	0	0	0	0	0	0.0157738037	0	0	0	0.0039434509	0	0	0	0	0
k__Bacteria|p__Actinobacteria|c__Actinobacteria|o__Actinomycetales|f__Cryptosporangiaceae|g__Jatrophihabitans	0	0	0	0	0	0	0	0	0	0	0	0	0	0	0	0	0	0	0	0	0	0	0	0	0	0	0	0	0	0	0	0	0	0.0157738037	0	0	0	0	0	0.0157738037	0	0	0	0.0039434509	0	0	0	0	0
k__Bacteria|p__Actinobacteria|c__Actinobacteria|o__Actinomycetales|f__Cryptosporangiaceae|g__Jatrophihabitans|s__Unassigned	0	0	0	0	0	0	0	0	0	0	0	0	0	0	0	0	0	0	0	0	0	0	0	0	0	0	0	0	0	0	0	0	0	0.0157738037	0	0	0	0	0	0.0157738037	0	0	0	0.0039434509	0	0	0	0	0
k__Bacteria|p__Actinobacteria|c__Actinobacteria|o__Actinomycetales|f__Dermabacteraceae	0	0	0	0	0	0	0	0	0	0	0	0	0	0	0	0	0	0	0	0	0	0	0	0	0	0	0	0	0	0	0	0	0	0	0	0	0	0	0	0	0	0	0	0	0	0.0197172546	0	0	0
k__Bacteria|p__Actinobacteria|c__Actinobacteria|o__Actinomycetales|f__Dermabacteraceae|g__Dermabacter	0	0	0	0	0	0	0	0	0	0	0	0	0	0	0	0	0	0	0	0	0	0	0	0	0	0	0	0	0	0	0	0	0	0	0	0	0	0	0	0	0	0	0	0	0	0.0197172546	0	0	0
k__Bacteria|p__Actinobacteria|c__Actinobacteria|o__Actinomycetales|f__Dermabacteraceae|g__Dermabacter|s__Unassigned	0	0	0	0	0	0	0	0	0	0	0	0	0	0	0	0	0	0	0	0	0	0	0	0	0	0	0	0	0	0	0	0	0	0	0	0	0	0	0	0	0	0	0	0	0	0.0197172546	0	0	0
k__Bacteria|p__Actinobacteria|c__Actinobacteria|o__Actinomycetales|f__Geodermatophilaceae	0	0	0	0	0	0	0	0	0	0	0	0	0	0	0	0	0	0	0	0	0	0	0.0039434509	0	0	0	0	0	0	0	0	0	0	0	0	0	0	0	0	0	0.0157738037	0	0	0	0	0	0	0.0039434509	0
k__Bacteria|p__Actinobacteria|c__Actinobacteria|o__Actinomycetales|f__Geodermatophilaceae|g__Blastococcus	0	0	0	0	0	0	0	0	0	0	0	0	0	0	0	0	0	0	0	0	0	0	0.0039434509	0	0	0	0	0	0	0	0	0	0	0	0	0	0	0	0	0	0	0	0	0	0	0	0	0	0
k__Bacteria|p__Actinobacteria|c__Actinobacteria|o__Actinomycetales|f__Geodermatophilaceae|g__Blastococcus|s__Unassigned	0	0	0	0	0	0	0	0	0	0	0	0	0	0	0	0	0	0	0	0	0	0	0.0039434509	0	0	0	0	0	0	0	0	0	0	0	0	0	0	0	0	0	0	0	0	0	0	0	0	0	0
k__Bacteria|p__Actinobacteria|c__Actinobacteria|o__Actinomycetales|f__Geodermatophilaceae|g__Geodermatophilus	0	0	0	0	0	0	0	0	0	0	0	0	0	0	0	0	0	0	0	0	0	0	0	0	0	0	0	0	0	0	0	0	0	0	0	0	0	0	0	0	0	0	0	0	0	0	0	0.0039434509	0
k__Bacteria|p__Actinobacteria|c__Actinobacteria|o__Actinomycetales|f__Geodermatophilaceae|g__Geodermatophilus|s__Unassigned	0	0	0	0	0	0	0	0	0	0	0	0	0	0	0	0	0	0	0	0	0	0	0	0	0	0	0	0	0	0	0	0	0	0	0	0	0	0	0	0	0	0	0	0	0	0	0	0.0039434509	0
k__Bacteria|p__Actinobacteria|c__Actinobacteria|o__Actinomycetales|f__Geodermatophilaceae|g__Unassigned	0	0	0	0	0	0	0	0	0	0	0	0	0	0	0	0	0	0	0	0	0	0	0	0	0	0	0	0	0	0	0	0	0	0	0	0	0	0	0	0	0.0157738037	0	0	0	0	0	0	0	0
k__Bacteria|p__Actinobacteria|c__Actinobacteria|o__Actinomycetales|f__Geodermatophilaceae|g__Unassigned|s__Unassigned	0	0	0	0	0	0	0	0	0	0	0	0	0	0	0	0	0	0	0	0	0	0	0	0	0	0	0	0	0	0	0	0	0	0	0	0	0	0	0	0	0.0157738037	0	0	0	0	0	0	0	0
k__Bacteria|p__Actinobacteria|c__Actinobacteria|o__Actinomycetales|f__Intrasporangiaceae	0	0	0.0059151764	0	0	0	0	0	0	0	0	0	0	0	0	0	0	0	0	0	0	0	0	0	0	0	0	0	0	0	0	0	0	0.0078869018	0	0	0	0	0	0.0098586273	0	0	0.0039434509	0.0039434509	0	0	0	0	0
k__Bacteria|p__Actinobacteria|c__Actinobacteria|o__Actinomycetales|f__Intrasporangiaceae|g__Aquipuribacter	0	0	0	0	0	0	0	0	0	0	0	0	0	0	0	0	0	0	0	0	0	0	0	0	0	0	0	0	0	0	0	0	0	0	0	0	0	0	0	0	0	0	0.0039434509	0	0	0	0	0	0
k__Bacteria|p__Actinobacteria|c__Actinobacteria|o__Actinomycetales|f__Intrasporangiaceae|g__Aquipuribacter|s__uncultured_bacterium	0	0	0	0	0	0	0	0	0	0	0	0	0	0	0	0	0	0	0	0	0	0	0	0	0	0	0	0	0	0	0	0	0	0	0	0	0	0	0	0	0	0	0.0039434509	0	0	0	0	0	0
k__Bacteria|p__Actinobacteria|c__Actinobacteria|o__Actinomycetales|f__Intrasporangiaceae|g__Ornithinimicrobium	0	0	0.0059151764	0	0	0	0	0	0	0	0	0	0	0	0	0	0	0	0	0	0	0	0	0	0	0	0	0	0	0	0	0	0	0	0	0	0	0	0	0	0	0	0	0	0	0	0	0	0
k__Bacteria|p__Actinobacteria|c__Actinobacteria|o__Actinomycetales|f__Intrasporangiaceae|g__Ornithinimicrobium|s__Unassigned	0	0	0.0059151764	0	0	0	0	0	0	0	0	0	0	0	0	0	0	0	0	0	0	0	0	0	0	0	0	0	0	0	0	0	0	0	0	0	0	0	0	0	0	0	0	0	0	0	0	0	0
k__Bacteria|p__Actinobacteria|c__Actinobacteria|o__Actinomycetales|f__Intrasporangiaceae|g__Unassigned	0	0	0	0	0	0	0	0	0	0	0	0	0	0	0	0	0	0	0	0	0	0	0	0	0	0	0	0	0	0	0	0	0	0.0078869018	0	0	0	0	0	0.0098586273	0	0	0	0.0039434509	0	0	0	0	0
k__Bacteria|p__Actinobacteria|c__Actinobacteria|o__Actinomycetales|f__Intrasporangiaceae|g__Unassigned|s__Unassigned	0	0	0	0	0	0	0	0	0	0	0	0	0	0	0	0	0	0	0	0	0	0	0	0	0	0	0	0	0	0	0	0	0	0.0078869018	0	0	0	0	0	0.0098586273	0	0	0	0.0039434509	0	0	0	0	0
k__Bacteria|p__Actinobacteria|c__Actinobacteria|o__Actinomycetales|f__Microbacteriaceae	0	0	0.0059151764	0	0	0	0	0	0	0	0.0059151764	0	0	0	0	0	0	0	0	0	0	0	0	0	0	0	0	0	0	0	0	0	0	0	0	0	0	0	0	0	0	0	0	0	0	0	0	0.0078869018	0
k__Bacteria|p__Actinobacteria|c__Actinobacteria|o__Actinomycetales|f__Microbacteriaceae|g__Leifsonia	0	0	0.0059151764	0	0	0	0	0	0	0	0.0059151764	0	0	0	0	0	0	0	0	0	0	0	0	0	0	0	0	0	0	0	0	0	0	0	0	0	0	0	0	0	0	0	0	0	0	0	0	0	0
k__Bacteria|p__Actinobacteria|c__Actinobacteria|o__Actinomycetales|f__Microbacteriaceae|g__Leifsonia|s__Unassigned	0	0	0.0059151764	0	0	0	0	0	0	0	0.0059151764	0	0	0	0	0	0	0	0	0	0	0	0	0	0	0	0	0	0	0	0	0	0	0	0	0	0	0	0	0	0	0	0	0	0	0	0	0	0
k__Bacteria|p__Actinobacteria|c__Actinobacteria|o__Actinomycetales|f__Microbacteriaceae|g__Microbacterium	0	0	0	0	0	0	0	0	0	0	0	0	0	0	0	0	0	0	0	0	0	0	0	0	0	0	0	0	0	0	0	0	0	0	0	0	0	0	0	0	0	0	0	0	0	0	0	0.0078869018	0
k__Bacteria|p__Actinobacteria|c__Actinobacteria|o__Actinomycetales|f__Microbacteriaceae|g__Microbacterium|s__Unassigned	0	0	0	0	0	0	0	0	0	0	0	0	0	0	0	0	0	0	0	0	0	0	0	0	0	0	0	0	0	0	0	0	0	0	0	0	0	0	0	0	0	0	0	0	0	0	0	0.0078869018	0
k__Bacteria|p__Actinobacteria|c__Actinobacteria|o__Actinomycetales|f__Micrococcaceae	0	0	0	0	0	0	0	0	0	0	0	0	0	0	0	0	0	0	0	0	0	0	0	0	0	0	0	0	0	0	0	0	0	0.0059151764	0	0	0	0	0	0	0	0	0	0	0	0	0	0	0
k__Bacteria|p__Actinobacteria|c__Actinobacteria|o__Actinomycetales|f__Micrococcaceae|g__Arthrobacter	0	0	0	0	0	0	0	0	0	0	0	0	0	0	0	0	0	0	0	0	0	0	0	0	0	0	0	0	0	0	0	0	0	0.0059151764	0	0	0	0	0	0	0	0	0	0	0	0	0	0	0
k__Bacteria|p__Actinobacteria|c__Actinobacteria|o__Actinomycetales|f__Micrococcaceae|g__Arthrobacter|s__Unassigned	0	0	0	0	0	0	0	0	0	0	0	0	0	0	0	0	0	0	0	0	0	0	0	0	0	0	0	0	0	0	0	0	0	0.0059151764	0	0	0	0	0	0	0	0	0	0	0	0	0	0	0
k__Bacteria|p__Actinobacteria|c__Actinobacteria|o__Actinomycetales|f__Micrococcaceae|g__Rothia	0	0	0	0	0	0	0	0	0	0	0	0	0	0	0	0	0	0	0	0	0	0	0	0	0	0	0	0	0	0	0	0	0	0	0	0	0	0	0	0	0	0	0	0	0	0	0	0	0
k__Bacteria|p__Actinobacteria|c__Actinobacteria|o__Actinomycetales|f__Micrococcaceae|g__Rothia|s__Unassigned	0	0	0	0	0	0	0	0	0	0	0	0	0	0	0	0	0	0	0	0	0	0	0	0	0	0	0	0	0	0	0	0	0	0	0	0	0	0	0	0	0	0	0	0	0	0	0	0	0
k__Bacteria|p__Actinobacteria|c__Actinobacteria|o__Actinomycetales|f__Micrococcaceae|g__Unassigned	0	0	0	0	0	0	0	0	0	0	0	0	0	0	0	0	0	0	0	0	0	0	0	0	0	0	0	0	0	0	0	0	0	0	0	0	0	0	0	0	0	0	0	0	0	0	0	0	0
k__Bacteria|p__Actinobacteria|c__Actinobacteria|o__Actinomycetales|f__Micrococcaceae|g__Unassigned|s__Unassigned	0	0	0	0	0	0	0	0	0	0	0	0	0	0	0	0	0	0	0	0	0	0	0	0	0	0	0	0	0	0	0	0	0	0	0	0	0	0	0	0	0	0	0	0	0	0	0	0	0
k__Bacteria|p__Actinobacteria|c__Actinobacteria|o__Actinomycetales|f__Micromonosporaceae	0	0	0	0	0	0	0	0	0	0	0	0	0	0	0	0	0	0	0	0	0	0	0	0	0	0	0	0	0	0	0	0	0	0	0	0	0	0	0	0	0.0118303527	0	0	0	0	0	0	0	0
k__Bacteria|p__Actinobacteria|c__Actinobacteria|o__Actinomycetales|f__Micromonosporaceae|g__Unassigned	0	0	0	0	0	0	0	0	0	0	0	0	0	0	0	0	0	0	0	0	0	0	0	0	0	0	0	0	0	0	0	0	0	0	0	0	0	0	0	0	0.0118303527	0	0	0	0	0	0	0	0
k__Bacteria|p__Actinobacteria|c__Actinobacteria|o__Actinomycetales|f__Micromonosporaceae|g__Unassigned|s__Unassigned	0	0	0	0	0	0	0	0	0	0	0	0	0	0	0	0	0	0	0	0	0	0	0	0	0	0	0	0	0	0	0	0	0	0	0	0	0	0	0	0	0.0118303527	0	0	0	0	0	0	0	0
k__Bacteria|p__Actinobacteria|c__Actinobacteria|o__Actinomycetales|f__Mycobacteriaceae	0	0	0	0	0	0	0	0	0	0	0	0	0	0	0	0	0	0	0	0	0	0	0	0	0	0	0	0	0	0	0	0	0	0	0	0	0	0	0	0	0	0	0	0	0	0	0	0	0
k__Bacteria|p__Actinobacteria|c__Actinobacteria|o__Actinomycetales|f__Mycobacteriaceae|g__Mycobacterium	0	0	0	0	0	0	0	0	0	0	0	0	0	0	0	0	0	0	0	0	0	0	0	0	0	0	0	0	0	0	0	0	0	0	0	0	0	0	0	0	0	0	0	0	0	0	0	0	0
k__Bacteria|p__Actinobacteria|c__Actinobacteria|o__Actinomycetales|f__Mycobacteriaceae|g__Mycobacterium|s__Unassigned	0	0	0	0	0	0	0	0	0	0	0	0	0	0	0	0	0	0	0	0	0	0	0	0	0	0	0	0	0	0	0	0	0	0	0	0	0	0	0	0	0	0	0	0	0	0	0	0	0
k__Bacteria|p__Actinobacteria|c__Actinobacteria|o__Actinomycetales|f__Nocardioidaceae	0	0	0.0019717255	0	0	0	0	0	0	0	0	0	0	0	0	0	0	0.0019717255	0	0	0	0.0019717255	0	0	0	0	0	0	0	0	0	0	0	0.0059151764	0	0	0	0	0	0.0098586273	0	0	0	0.0039434509	0	0	0	0	0
k__Bacteria|p__Actinobacteria|c__Actinobacteria|o__Actinomycetales|f__Nocardioidaceae|g__Nocardioides	0	0	0.0019717255	0	0	0	0	0	0	0	0	0	0	0	0	0	0	0	0	0	0	0	0	0	0	0	0	0	0	0	0	0	0	0	0	0	0	0	0	0.0019717255	0	0	0	0.0039434509	0	0	0	0	0
k__Bacteria|p__Actinobacteria|c__Actinobacteria|o__Actinomycetales|f__Nocardioidaceae|g__Nocardioides|s__Unassigned	0	0	0.0019717255	0	0	0	0	0	0	0	0	0	0	0	0	0	0	0	0	0	0	0	0	0	0	0	0	0	0	0	0	0	0	0	0	0	0	0	0	0.0019717255	0	0	0	0.0039434509	0	0	0	0	0
k__Bacteria|p__Actinobacteria|c__Actinobacteria|o__Actinomycetales|f__Nocardioidaceae|g__Unassigned	0	0	0	0	0	0	0	0	0	0	0	0	0	0	0	0	0	0.0019717255	0	0	0	0.0019717255	0	0	0	0	0	0	0	0	0	0	0	0.0059151764	0	0	0	0	0	0.0078869018	0	0	0	0	0	0	0	0	0
k__Bacteria|p__Actinobacteria|c__Actinobacteria|o__Actinomycetales|f__Nocardioidaceae|g__Unassigned|s__Unassigned	0	0	0	0	0	0	0	0	0	0	0	0	0	0	0	0	0	0.0019717255	0	0	0	0.0019717255	0	0	0	0	0	0	0	0	0	0	0	0.0059151764	0	0	0	0	0	0.0078869018	0	0	0	0	0	0	0	0	0
k__Bacteria|p__Actinobacteria|c__Actinobacteria|o__Actinomycetales|f__Propionibacteriaceae	0	0	0	0.0019717255	0	0	0	0	0	0	0	0.0118303527	0	0.0354910582	0	0	0.0552083128	0	0	0	0	0	0	0	0	0	0	0	0.0670386655	0	0	0	0	0	0	0	0	0	0.0019717255	0	0.0256324309	0	0.2129463494	0	0	0	0	0	0
k__Bacteria|p__Actinobacteria|c__Actinobacteria|o__Actinomycetales|f__Propionibacteriaceae|g__Microlunatus	0	0	0	0	0	0	0	0	0	0	0	0	0	0	0	0	0	0	0	0	0	0	0	0	0	0	0	0	0	0	0	0	0	0	0	0	0	0	0	0	0.0078869018	0	0	0	0	0	0	0	0
k__Bacteria|p__Actinobacteria|c__Actinobacteria|o__Actinomycetales|f__Propionibacteriaceae|g__Microlunatus|s__Unassigned	0	0	0	0	0	0	0	0	0	0	0	0	0	0	0	0	0	0	0	0	0	0	0	0	0	0	0	0	0	0	0	0	0	0	0	0	0	0	0	0	0.0078869018	0	0	0	0	0	0	0	0
k__Bacteria|p__Actinobacteria|c__Actinobacteria|o__Actinomycetales|f__Propionibacteriaceae|g__Propionibacterium	0	0	0	0.0019717255	0	0	0	0	0	0	0	0	0	0	0	0	0	0	0	0	0	0	0	0	0	0	0	0	0	0	0	0	0	0	0	0	0	0	0.0019717255	0	0.0177455291	0	0	0	0	0	0	0	0
k__Bacteria|p__Actinobacteria|c__Actinobacteria|o__Actinomycetales|f__Propionibacteriaceae|g__Propionibacterium|s__Unassigned	0	0	0	0.0019717255	0	0	0	0	0	0	0	0	0	0	0	0	0	0	0	0	0	0	0	0	0	0	0	0	0	0	0	0	0	0	0	0	0	0	0.0019717255	0	0.0177455291	0	0	0	0	0	0	0	0
k__Bacteria|p__Actinobacteria|c__Actinobacteria|o__Actinomycetales|f__Propionibacteriaceae|g__Propionimicrobium	0	0	0	0	0	0	0	0	0	0	0	0.0118303527	0	0.0354910582	0	0	0.0552083128	0	0	0	0	0	0	0	0	0	0	0	0.0670386655	0	0	0	0	0	0	0	0	0	0	0	0	0	0.2129463494	0	0	0	0	0	0
k__Bacteria|p__Actinobacteria|c__Actinobacteria|o__Actinomycetales|f__Propionibacteriaceae|g__Propionimicrobium|s__Unassigned	0	0	0	0	0	0	0	0	0	0	0	0.0118303527	0	0.0354910582	0	0	0.0552083128	0	0	0	0	0	0	0	0	0	0	0	0.0670386655	0	0	0	0	0	0	0	0	0	0	0	0	0	0.2129463494	0	0	0	0	0	0
k__Bacteria|p__Actinobacteria|c__Actinobacteria|o__Actinomycetales|f__Pseudonocardiaceae	0	0	0	0	0	0	0	0	0	0	0	0	0	0	0	0	0	0	0	0	0	0	0	0	0	0	0	0	0	0	0	0	0	0.0019717255	0	0	0	0	0	0.0433779601	0	0	0	0.0039434509	0	0	0	0.0118303527	0
k__Bacteria|p__Actinobacteria|c__Actinobacteria|o__Actinomycetales|f__Pseudonocardiaceae|g__Amycolatopsis	0	0	0	0	0	0	0	0	0	0	0	0	0	0	0	0	0	0	0	0	0	0	0	0	0	0	0	0	0	0	0	0	0	0	0	0	0	0	0	0.0157738037	0	0	0	0.0039434509	0	0	0	0.0078869018	0
k__Bacteria|p__Actinobacteria|c__Actinobacteria|o__Actinomycetales|f__Pseudonocardiaceae|g__Amycolatopsis|s__Unassigned	0	0	0	0	0	0	0	0	0	0	0	0	0	0	0	0	0	0	0	0	0	0	0	0	0	0	0	0	0	0	0	0	0	0	0	0	0	0	0	0.0157738037	0	0	0	0.0039434509	0	0	0	0.0078869018	0
k__Bacteria|p__Actinobacteria|c__Actinobacteria|o__Actinomycetales|f__Pseudonocardiaceae|g__Unassigned	0	0	0	0	0	0	0	0	0	0	0	0	0	0	0	0	0	0	0	0	0	0	0	0	0	0	0	0	0	0	0	0	0	0.0019717255	0	0	0	0	0	0.0276041564	0	0	0	0	0	0	0	0.0039434509	0
k__Bacteria|p__Actinobacteria|c__Actinobacteria|o__Actinomycetales|f__Pseudonocardiaceae|g__Unassigned|s__Unassigned	0	0	0	0	0	0	0	0	0	0	0	0	0	0	0	0	0	0	0	0	0	0	0	0	0	0	0	0	0	0	0	0	0	0.0019717255	0	0	0	0	0	0.0276041564	0	0	0	0	0	0	0	0.0039434509	0
k__Bacteria|p__Actinobacteria|c__Actinobacteria|o__Actinomycetales|f__Streptomycetaceae	0	0	0	0	0	0	0	0	0	0	0	0	0	0	0	0	0	0	0	0	0	0	0	0	0	0	0	0	0	0.0019717255	0	0	0.0039434509	0.0098586273	0	0	0	0	0	0.0078869018	0.0453496855	0	0	0	0	0	0	0	0
k__Bacteria|p__Actinobacteria|c__Actinobacteria|o__Actinomycetales|f__Streptomycetaceae|g__Streptomyces	0	0	0	0	0	0	0	0	0	0	0	0	0	0	0	0	0	0	0	0	0	0	0	0	0	0	0	0	0	0	0	0	0.0039434509	0	0	0	0	0	0	0	0.0453496855	0	0	0	0	0	0	0	0
k__Bacteria|p__Actinobacteria|c__Actinobacteria|o__Actinomycetales|f__Streptomycetaceae|g__Streptomyces|s__Unassigned	0	0	0	0	0	0	0	0	0	0	0	0	0	0	0	0	0	0	0	0	0	0	0	0	0	0	0	0	0	0	0	0	0.0039434509	0	0	0	0	0	0	0	0.0453496855	0	0	0	0	0	0	0	0
k__Bacteria|p__Actinobacteria|c__Actinobacteria|o__Actinomycetales|f__Streptomycetaceae|g__Unassigned	0	0	0	0	0	0	0	0	0	0	0	0	0	0	0	0	0	0	0	0	0	0	0	0	0	0	0	0	0	0.0019717255	0	0	0	0.0098586273	0	0	0	0	0	0.0078869018	0	0	0	0	0	0	0	0	0
k__Bacteria|p__Actinobacteria|c__Actinobacteria|o__Actinomycetales|f__Streptomycetaceae|g__Unassigned|s__Unassigned	0	0	0	0	0	0	0	0	0	0	0	0	0	0	0	0	0	0	0	0	0	0	0	0	0	0	0	0	0	0.0019717255	0	0	0	0.0098586273	0	0	0	0	0	0.0078869018	0	0	0	0	0	0	0	0	0
k__Bacteria|p__Actinobacteria|c__Actinobacteria|o__Actinomycetales|f__Streptosporangiaceae	0	0	0	0	0	0	0	0	0	0	0	0	0	0	0	0	0	0	0	0	0	0	0	0	0	0	0	0	0	0	0	0	0	0	0	0	0	0	0	0	0	0	0	0	0	0	0.0039434509	0.0039434509	0
k__Bacteria|p__Actinobacteria|c__Actinobacteria|o__Actinomycetales|f__Streptosporangiaceae|g__Microbispora	0	0	0	0	0	0	0	0	0	0	0	0	0	0	0	0	0	0	0	0	0	0	0	0	0	0	0	0	0	0	0	0	0	0	0	0	0	0	0	0	0	0	0	0	0	0	0	0.0039434509	0
k__Bacteria|p__Actinobacteria|c__Actinobacteria|o__Actinomycetales|f__Streptosporangiaceae|g__Microbispora|s__Unassigned	0	0	0	0	0	0	0	0	0	0	0	0	0	0	0	0	0	0	0	0	0	0	0	0	0	0	0	0	0	0	0	0	0	0	0	0	0	0	0	0	0	0	0	0	0	0	0	0.0039434509	0
k__Bacteria|p__Actinobacteria|c__Actinobacteria|o__Actinomycetales|f__Streptosporangiaceae|g__Nonomuraea	0	0	0	0	0	0	0	0	0	0	0	0	0	0	0	0	0	0	0	0	0	0	0	0	0	0	0	0	0	0	0	0	0	0	0	0	0	0	0	0	0	0	0	0	0	0	0.0039434509	0	0
k__Bacteria|p__Actinobacteria|c__Actinobacteria|o__Actinomycetales|f__Streptosporangiaceae|g__Nonomuraea|s__Unassigned	0	0	0	0	0	0	0	0	0	0	0	0	0	0	0	0	0	0	0	0	0	0	0	0	0	0	0	0	0	0	0	0	0	0	0	0	0	0	0	0	0	0	0	0	0	0	0.0039434509	0	0
k__Bacteria|p__Actinobacteria|c__Actinobacteria|o__Actinomycetales|f__Thermomonosporaceae	0	0	0	0	0	0	0.0019717255	0	0	0	0	0	0	0	0	0	0	0	0	0	0	0	0	0	0	0	0.0059151764	0	0	0	0	0	0	0	0	0	0	0	0	0.0098586273	0	0	0	0	0	0	0	0.0039434509	0
k__Bacteria|p__Actinobacteria|c__Actinobacteria|o__Actinomycetales|f__Thermomonosporaceae|g__Actinoallomurus	0	0	0	0	0	0	0	0	0	0	0	0	0	0	0	0	0	0	0	0	0	0	0	0	0	0	0	0	0	0	0	0	0	0	0	0	0	0	0	0.0098586273	0	0	0	0	0	0	0	0	0
k__Bacteria|p__Actinobacteria|c__Actinobacteria|o__Actinomycetales|f__Thermomonosporaceae|g__Actinoallomurus|s__Unassigned	0	0	0	0	0	0	0	0	0	0	0	0	0	0	0	0	0	0	0	0	0	0	0	0	0	0	0	0	0	0	0	0	0	0	0	0	0	0	0	0.0098586273	0	0	0	0	0	0	0	0	0
k__Bacteria|p__Actinobacteria|c__Actinobacteria|o__Actinomycetales|f__Thermomonosporaceae|g__Actinomadura	0	0	0	0	0	0	0.0019717255	0	0	0	0	0	0	0	0	0	0	0	0	0	0	0	0	0	0	0	0	0	0	0	0	0	0	0	0	0	0	0	0	0	0	0	0	0	0	0	0	0.0039434509	0
k__Bacteria|p__Actinobacteria|c__Actinobacteria|o__Actinomycetales|f__Thermomonosporaceae|g__Actinomadura|s__Unassigned	0	0	0	0	0	0	0.0019717255	0	0	0	0	0	0	0	0	0	0	0	0	0	0	0	0	0	0	0	0	0	0	0	0	0	0	0	0	0	0	0	0	0	0	0	0	0	0	0	0	0.0039434509	0
k__Bacteria|p__Actinobacteria|c__Actinobacteria|o__Actinomycetales|f__Unassigned	0	0	0	0	0	0	0	0	0	0	0	0	0	0	0	0	0	0	0	0	0	0	0	0	0	0	0	0	0	0	0	0	0	0	0	0	0.0039434509	0	0	0.0118303527	0.0118303527	0.0039434509	0	0	0	0	0	0	0
k__Bacteria|p__Actinobacteria|c__Actinobacteria|o__Actinomycetales|f__Unassigned|g__Unassigned	0	0	0	0	0	0	0	0	0	0	0	0	0	0	0	0	0	0	0	0	0	0	0	0	0	0	0	0	0	0	0	0	0	0	0	0	0.0039434509	0	0	0.0118303527	0.0118303527	0.0039434509	0	0	0	0	0	0	0
k__Bacteria|p__Actinobacteria|c__Actinobacteria|o__Actinomycetales|f__Unassigned|g__Unassigned|s__Unassigned	0	0	0	0	0	0	0	0	0	0	0	0	0	0	0	0	0	0	0	0	0	0	0	0	0	0	0	0	0	0	0	0	0	0	0	0	0.0039434509	0	0	0.0118303527	0.0118303527	0.0039434509	0	0	0	0	0	0	0
k__Bacteria|p__Actinobacteria|c__Actinobacteria|o__Bifidobacteriales	0.0887276456	0.483072737	0.3056174458	0.0768972928	0.0552083128	0.0236607055	2.2162194136	9.3085158822	26.8056075872	0.0256324309	0.0374627837	0.1754835657	5.8323639017	56.1172782302	63.8208095905	0.3785712877	0.0157738037	59.1576788848	0.0414062346	66.3012402153	0.0039434509	0.1360490565	0.940513043	1.2796498216	0.1439359584	0.0394345091	4.6907348621	83.0234438157	0.0118303527	3.1547607311	0.0630952146	20.2259597374	0.1045014492	86.489737169	0.2622394858	82.0849024982	0.0157738037	54.8750911923	49.691424966	0.2208332512	10.8346313859	0.2681546621	0.2799850149	93.0161484315	0.1143600765	6.8675197665	16.4501054873	0.8754461029	0.0571800383
k__Bacteria|p__Actinobacteria|c__Actinobacteria|o__Bifidobacteriales|f__Bifidobacteriaceae	0.0887276456	0.483072737	0.3056174458	0.0768972928	0.0552083128	0.0236607055	2.2162194136	9.3085158822	26.8056075872	0.0256324309	0.0374627837	0.1754835657	5.8323639017	56.1172782302	63.8208095905	0.3785712877	0.0157738037	59.1576788848	0.0414062346	66.3012402153	0.0039434509	0.1360490565	0.940513043	1.2796498216	0.1439359584	0.0394345091	4.6907348621	83.0234438157	0.0118303527	3.1547607311	0.0630952146	20.2259597374	0.1045014492	86.489737169	0.2622394858	82.0849024982	0.0157738037	54.8750911923	49.691424966	0.2208332512	10.8346313859	0.2681546621	0.2799850149	93.0161484315	0.1143600765	6.8675197665	16.4501054873	0.8754461029	0.0571800383
k__Bacteria|p__Actinobacteria|c__Actinobacteria|o__Bifidobacteriales|f__Bifidobacteriaceae|g__Alloscardovia	0	0	0	0	0	0.0236607055	0	0	0	0	0	0.1222469783	0	0	0	0	0	0	0	0	0	0	0	0	0	0	0	0	0	0	0	0	0.0197172546	0	0	0	0	0	0	0	0	0	0	0	0	6.7472445137	0	0	0
k__Bacteria|p__Actinobacteria|c__Actinobacteria|o__Bifidobacteriales|f__Bifidobacteriaceae|g__Alloscardovia|s__Unassigned	0	0	0	0	0	0.0236607055	0	0	0	0	0	0.1222469783	0	0	0	0	0	0	0	0	0	0	0	0	0	0	0	0	0	0	0	0	0.0197172546	0	0	0	0	0	0	0	0	0	0	0	0	6.7472445137	0	0	0
k__Bacteria|p__Actinobacteria|c__Actinobacteria|o__Bifidobacteriales|f__Bifidobacteriaceae|g__Bifidobacterium	0.0078869018	0	0.0059151764	0	0	0	0.0118303527	0.0078869018	0	0	0	0	0	0	0	0.0039434509	0.0157738037	0	0	0	0	0.0177455291	0.0611234892	0	0	0	0.0177455291	0.0118303527	0	0.0098586273	0	0	0	0.0295758819	0.0059151764	0	0	0	0	0	0.0138020782	0.1991442712	0.0157738037	0.0256324309	0.0059151764	0.0197172546	0.0098586273	0	0
k__Bacteria|p__Actinobacteria|c__Actinobacteria|o__Bifidobacteriales|f__Bifidobacteriaceae|g__Bifidobacterium|s__Bifidobacterium_adolescentis	0	0	0	0	0	0	0	0	0	0	0	0	0	0	0	0	0	0	0	0	0	0	0	0	0	0	0	0	0	0	0	0	0	0	0.0059151764	0	0	0	0	0	0	0	0	0	0	0	0	0	0
k__Bacteria|p__Actinobacteria|c__Actinobacteria|o__Bifidobacteriales|f__Bifidobacteriaceae|g__Bifidobacterium|s__Bifidobacterium_longum	0.0059151764	0	0.0059151764	0	0	0	0.0098586273	0	0	0	0	0	0	0	0	0.0039434509	0	0	0	0	0	0	0	0	0	0	0.0177455291	0	0	0.0098586273	0	0	0	0.0295758819	0	0	0	0	0	0	0	0	0.0157738037	0.0256324309	0.0059151764	0	0	0	0
k__Bacteria|p__Actinobacteria|c__Actinobacteria|o__Bifidobacteriales|f__Bifidobacteriaceae|g__Bifidobacterium|s__Unassigned	0	0	0	0	0	0	0	0.0078869018	0	0	0	0	0	0	0	0	0.0157738037	0	0	0	0	0.0177455291	0.0611234892	0	0	0	0	0.0118303527	0	0	0	0	0	0	0	0	0	0	0	0	0.0138020782	0.1991442712	0	0	0	0.0197172546	0.0098586273	0	0
k__Bacteria|p__Actinobacteria|c__Actinobacteria|o__Bifidobacteriales|f__Bifidobacteriaceae|g__Bifidobacterium|s__uncultured_bacterium	0.0019717255	0	0	0	0	0	0.0019717255	0	0	0	0	0	0	0	0	0	0	0	0	0	0	0	0	0	0	0	0	0	0	0	0	0	0	0	0	0	0	0	0	0	0	0	0	0	0	0	0	0	0
k__Bacteria|p__Actinobacteria|c__Actinobacteria|o__Bifidobacteriales|f__Bifidobacteriaceae|g__Gardnerella	0.0808407437	0.483072737	0.2997022695	0.0768972928	0.0552083128	0	2.2043890609	9.3006289804	26.8056075872	0.0256324309	0.0374627837	0.0532365873	5.8323639017	56.1172782302	63.8208095905	0.3746278368	0	59.1576788848	0.0414062346	66.3012402153	0.0039434509	0.1183035274	0.8793895538	1.2796498216	0.1439359584	0.0394345091	4.672989333	83.0116134629	0.0118303527	3.1449021038	0.0630952146	20.2259597374	0.0847841946	86.4601612871	0.2563243094	82.0849024982	0.0157738037	54.8750911923	49.691424966	0.2208332512	10.8208293077	0.069010391	0.2642112112	92.9905160006	0.1084449001	0.1005579983	16.44024686	0.8754461029	0.0571800383
k__Bacteria|p__Actinobacteria|c__Actinobacteria|o__Bifidobacteriales|f__Bifidobacteriaceae|g__Gardnerella|s__Unassigned	0.0808407437	0.483072737	0.2997022695	0.0768972928	0.0552083128	0	2.2043890609	9.2966855295	26.8056075872	0.0256324309	0.0374627837	0.0532365873	5.8323639017	56.1172782302	63.8208095905	0.3706843859	0	59.1576788848	0.0414062346	66.3012402153	0.0039434509	0.1183035274	0.8793895538	1.2796498216	0.1439359584	0.0394345091	4.672989333	83.0116134629	0.0118303527	3.1449021038	0.0630952146	20.2259597374	0.0847841946	86.4601612871	0.2563243094	82.0849024982	0.0157738037	54.8750911923	49.691424966	0.2208332512	10.8208293077	0.069010391	0.2642112112	92.9905160006	0.1084449001	0.1005579983	16.44024686	0.8754461029	0.0571800383
k__Bacteria|p__Actinobacteria|c__Actinobacteria|o__Bifidobacteriales|f__Bifidobacteriaceae|g__Gardnerella|s__uncultured_bacterium	0	0	0	0	0	0	0	0.0039434509	0	0	0	0	0	0	0	0.0039434509	0	0	0	0	0	0	0	0	0	0	0	0	0	0	0	0	0	0	0	0	0	0	0	0	0	0	0	0	0	0	0	0	0
k__Bacteria|p__Actinobacteria|c__Actinobacteria|o__Bifidobacteriales|f__Bifidobacteriaceae|g__Scardovia	0	0	0	0	0	0	0	0	0	0	0	0	0	0	0	0	0	0	0	0	0	0	0	0	0	0	0	0	0	0	0	0	0	0	0	0	0	0	0	0	0	0	0	0	0	0	0	0	0
k__Bacteria|p__Actinobacteria|c__Actinobacteria|o__Bifidobacteriales|f__Bifidobacteriaceae|g__Scardovia|s__Unassigned	0	0	0	0	0	0	0	0	0	0	0	0	0	0	0	0	0	0	0	0	0	0	0	0	0	0	0	0	0	0	0	0	0	0	0	0	0	0	0	0	0	0	0	0	0	0	0	0	0
k__Bacteria|p__Actinobacteria|c__Actinobacteria|o__Bifidobacteriales|f__Bifidobacteriaceae|g__Scardovia|s__uncultured_bacterium	0	0	0	0	0	0	0	0	0	0	0	0	0	0	0	0	0	0	0	0	0	0	0	0	0	0	0	0	0	0	0	0	0	0	0	0	0	0	0	0	0	0	0	0	0	0	0	0	0
k__Bacteria|p__Actinobacteria|c__Actinobacteria|o__Coriobacteriales	0	0.0059151764	0.0078869018	0.0019717255	0.0118303527	0	0.0059151764	0.0611234892	0	0.0098586273	0	0	0.0039434509	0	1.3151408798	0.0295758819	0	6.8379438847	0.0039434509	23.9919553601	0.0098586273	0.0118303527	0.0236607055	0.0059151764	0	0.0059151764	0.1143600765	8.1846323718	0	0.0039434509	0.0059151764	0.0039434509	0.0118303527	0.0157738037	0	16.5368614074	0	0	1.7075142457	0	0.0138020782	0.0098586273	0.1833704675	4.5625727074	0	0.2839284658	0.0019717255	0.0078869018	0
k__Bacteria|p__Actinobacteria|c__Actinobacteria|o__Coriobacteriales|f__Coriobacteriaceae	0	0.0059151764	0.0078869018	0.0019717255	0.0118303527	0	0.0059151764	0.0611234892	0	0.0098586273	0	0	0.0039434509	0	1.3151408798	0.0295758819	0	6.8379438847	0.0039434509	23.9919553601	0.0098586273	0.0118303527	0.0236607055	0.0059151764	0	0.0059151764	0.1143600765	8.1846323718	0	0.0039434509	0.0059151764	0.0039434509	0.0118303527	0.0157738037	0	16.5368614074	0	0	1.7075142457	0	0.0138020782	0.0098586273	0.1833704675	4.5625727074	0	0.2839284658	0.0019717255	0.0078869018	0
k__Bacteria|p__Actinobacteria|c__Actinobacteria|o__Coriobacteriales|f__Coriobacteriaceae|g__Atopobium	0	0.0059151764	0.0078869018	0.0019717255	0.0078869018	0	0.0059151764	0.0611234892	0	0.0098586273	0	0	0.0039434509	0	1.3151408798	0.0295758819	0	6.8379438847	0.0039434509	23.9919553601	0.0098586273	0.0118303527	0.0138020782	0.0059151764	0	0.0059151764	0.1143600765	8.1846323718	0	0	0.0059151764	0.0039434509	0.0118303527	0.0118303527	0	16.5368614074	0	0	1.7075142457	0	0.0138020782	0.0098586273	0	4.5625727074	0	0.0078869018	0	0.0078869018	0
k__Bacteria|p__Actinobacteria|c__Actinobacteria|o__Coriobacteriales|f__Coriobacteriaceae|g__Atopobium|s__Atopobium_deltae	0	0	0	0	0	0	0	0	0	0	0	0	0	0	0	0	0	0.0078869018	0	0	0	0	0	0	0	0	0	0	0	0	0	0	0	0	0	0	0	0	0	0	0	0	0	0	0	0	0	0	0
k__Bacteria|p__Actinobacteria|c__Actinobacteria|o__Coriobacteriales|f__Coriobacteriaceae|g__Atopobium|s__Atopobium_minutum	0	0	0	0	0	0	0	0	0	0.0098586273	0	0	0	0	0	0	0	0	0	0	0	0	0	0	0	0	0	0	0	0	0	0	0	0	0	0	0	0	0	0	0	0	0	0	0	0	0	0	0
k__Bacteria|p__Actinobacteria|c__Actinobacteria|o__Coriobacteriales|f__Coriobacteriaceae|g__Atopobium|s__Atopobium_rimae	0	0	0	0	0	0	0	0	0	0	0	0	0	0	0	0	0	0	0	0	0	0	0	0	0	0	0	0	0	0	0	0	0	0	0	0	0	0	1.7075142457	0	0	0	0	0	0	0	0	0	0
k__Bacteria|p__Actinobacteria|c__Actinobacteria|o__Coriobacteriales|f__Coriobacteriaceae|g__Atopobium|s__Atopobium_vaginae	0	0.0059151764	0.0078869018	0.0019717255	0.0078869018	0	0.0059151764	0.0611234892	0	0	0	0	0.0039434509	0	1.3151408798	0.0295758819	0	6.6387996135	0.0039434509	23.9919553601	0.0098586273	0.0118303527	0.0138020782	0.0059151764	0	0.0059151764	0.1143600765	8.1846323718	0	0	0.0059151764	0.0039434509	0.0118303527	0.0118303527	0	16.5368614074	0	0	0	0	0.0138020782	0.0098586273	0	4.5625727074	0	0.0078869018	0	0.0078869018	0
k__Bacteria|p__Actinobacteria|c__Actinobacteria|o__Coriobacteriales|f__Coriobacteriaceae|g__Atopobium|s__Unassigned	0	0	0	0	0	0	0	0	0	0	0	0	0	0	0	0	0	0.1912573693	0	0	0	0	0	0	0	0	0	0	0	0	0	0	0	0	0	0	0	0	0	0	0	0	0	0	0	0	0	0	0
k__Bacteria|p__Actinobacteria|c__Actinobacteria|o__Coriobacteriales|f__Coriobacteriaceae|g__Collinsella	0	0	0	0	0.0039434509	0	0	0	0	0	0	0	0	0	0	0	0	0	0	0	0	0	0.0098586273	0	0	0	0	0	0	0.0039434509	0	0	0	0	0	0	0	0	0	0	0	0	0	0	0	0	0	0	0
k__Bacteria|p__Actinobacteria|c__Actinobacteria|o__Coriobacteriales|f__Coriobacteriaceae|g__Collinsella|s__Unassigned	0	0	0	0	0.0039434509	0	0	0	0	0	0	0	0	0	0	0	0	0	0	0	0	0	0.0098586273	0	0	0	0	0	0	0.0039434509	0	0	0	0	0	0	0	0	0	0	0	0	0	0	0	0	0	0	0
k__Bacteria|p__Actinobacteria|c__Actinobacteria|o__Coriobacteriales|f__Coriobacteriaceae|g__Cryptobacterium	0	0	0	0	0	0	0	0	0	0	0	0	0	0	0	0	0	0	0	0	0	0	0	0	0	0	0	0	0	0	0	0	0	0	0	0	0	0	0	0	0	0	0	0	0	0.2701263876	0	0	0
k__Bacteria|p__Actinobacteria|c__Actinobacteria|o__Coriobacteriales|f__Coriobacteriaceae|g__Cryptobacterium|s__Unassigned	0	0	0	0	0	0	0	0	0	0	0	0	0	0	0	0	0	0	0	0	0	0	0	0	0	0	0	0	0	0	0	0	0	0	0	0	0	0	0	0	0	0	0	0	0	0.2701263876	0	0	0
k__Bacteria|p__Actinobacteria|c__Actinobacteria|o__Coriobacteriales|f__Coriobacteriaceae|g__Olsenella	0	0	0	0	0	0	0	0	0	0	0	0	0	0	0	0	0	0	0	0	0	0	0	0	0	0	0	0	0	0	0	0	0	0	0	0	0	0	0	0	0	0	0	0	0	0.0059151764	0	0	0
k__Bacteria|p__Actinobacteria|c__Actinobacteria|o__Coriobacteriales|f__Coriobacteriaceae|g__Olsenella|s__Olsenella_uli	0	0	0	0	0	0	0	0	0	0	0	0	0	0	0	0	0	0	0	0	0	0	0	0	0	0	0	0	0	0	0	0	0	0	0	0	0	0	0	0	0	0	0	0	0	0.0059151764	0	0	0
k__Bacteria|p__Actinobacteria|c__Actinobacteria|o__Coriobacteriales|f__Coriobacteriaceae|g__Slackia	0	0	0	0	0	0	0	0	0	0	0	0	0	0	0	0	0	0	0	0	0	0	0	0	0	0	0	0	0	0	0	0	0	0	0	0	0	0	0	0	0	0	0	0	0	0	0.0019717255	0	0
k__Bacteria|p__Actinobacteria|c__Actinobacteria|o__Coriobacteriales|f__Coriobacteriaceae|g__Slackia|s__Slackia_exigua	0	0	0	0	0	0	0	0	0	0	0	0	0	0	0	0	0	0	0	0	0	0	0	0	0	0	0	0	0	0	0	0	0	0	0	0	0	0	0	0	0	0	0	0	0	0	0.0019717255	0	0
k__Bacteria|p__Actinobacteria|c__Actinobacteria|o__Gaiellales	0	0	0	0	0	0	0	0	0	0	0.0039434509	0.0039434509	0	0.0019717255	0	0	0	0	0	0	0	0	0	0	0	0	0	0.0118303527	0	0	0	0	0	0	0	0	0	0.0039434509	0	0.0276041564	0.1321056056	0.0039434509	0	0.0157738037	0	0	0	0.0197172546	0
k__Bacteria|p__Actinobacteria|c__Actinobacteria|o__Gaiellales|f__Gaiellaceae	0	0	0	0	0	0	0	0	0	0	0.0039434509	0.0039434509	0	0.0019717255	0	0	0	0	0	0	0	0	0	0	0	0	0	0.0118303527	0	0	0	0	0	0	0	0	0	0.0039434509	0	0.0276041564	0.1321056056	0.0039434509	0	0.0157738037	0	0	0	0.0197172546	0
k__Bacteria|p__Actinobacteria|c__Actinobacteria|o__Gaiellales|f__Gaiellaceae|g__Gaiella	0	0	0	0	0	0	0	0	0	0	0.0039434509	0.0039434509	0	0.0019717255	0	0	0	0	0	0	0	0	0	0	0	0	0	0.0118303527	0	0	0	0	0	0	0	0	0	0.0039434509	0	0.0276041564	0.1321056056	0.0039434509	0	0.0157738037	0	0	0	0.0197172546	0
k__Bacteria|p__Actinobacteria|c__Actinobacteria|o__Gaiellales|f__Gaiellaceae|g__Gaiella|s__Unassigned	0	0	0	0	0	0	0	0	0	0	0.0039434509	0.0039434509	0	0	0	0	0	0	0	0	0	0	0	0	0	0	0	0.0118303527	0	0	0	0	0	0	0	0	0	0.0039434509	0	0.0276041564	0.0709821165	0.0039434509	0	0.0157738037	0	0	0	0.0197172546	0
k__Bacteria|p__Actinobacteria|c__Actinobacteria|o__Gaiellales|f__Gaiellaceae|g__Gaiella|s__bacterium_Ellin6510	0	0	0	0	0	0	0	0	0	0	0	0	0	0	0	0	0	0	0	0	0	0	0	0	0	0	0	0	0	0	0	0	0	0	0	0	0	0	0	0	0.0157738037	0	0	0	0	0	0	0	0
k__Bacteria|p__Actinobacteria|c__Actinobacteria|o__Gaiellales|f__Gaiellaceae|g__Gaiella|s__uncultured_alpha_proteobacterium	0	0	0	0	0	0	0	0	0	0	0	0	0	0.0019717255	0	0	0	0	0	0	0	0	0	0	0	0	0	0	0	0	0	0	0	0	0	0	0	0	0	0	0	0	0	0	0	0	0	0	0
k__Bacteria|p__Actinobacteria|c__Actinobacteria|o__Gaiellales|f__Gaiellaceae|g__Gaiella|s__uncultured_bacterium_5G12	0	0	0	0	0	0	0	0	0	0	0	0	0	0	0	0	0	0	0	0	0	0	0	0	0	0	0	0	0	0	0	0	0	0	0	0	0	0	0	0	0.0453496855	0	0	0	0	0	0	0	0
k__Bacteria|p__Actinobacteria|c__Actinobacteria|o__Solirubrobacterales	0	0	0	0	0	0	0	0	0	0	0	0	0	0	0	0	0	0	0	0	0	0	0	0	0	0	0	0	0	0	0	0	0	0	0	0	0	0	0	0	0.0138020782	0	0	0	0	0	0.0059151764	0.0118303527	0
k__Bacteria|p__Actinobacteria|c__Actinobacteria|o__Solirubrobacterales|f__Conexibacteraceae	0	0	0	0	0	0	0	0	0	0	0	0	0	0	0	0	0	0	0	0	0	0	0	0	0	0	0	0	0	0	0	0	0	0	0	0	0	0	0	0	0.0138020782	0	0	0	0	0	0	0.0118303527	0
k__Bacteria|p__Actinobacteria|c__Actinobacteria|o__Solirubrobacterales|f__Conexibacteraceae|g__Conexibacter	0	0	0	0	0	0	0	0	0	0	0	0	0	0	0	0	0	0	0	0	0	0	0	0	0	0	0	0	0	0	0	0	0	0	0	0	0	0	0	0	0.0138020782	0	0	0	0	0	0	0.0118303527	0
k__Bacteria|p__Actinobacteria|c__Actinobacteria|o__Solirubrobacterales|f__Conexibacteraceae|g__Conexibacter|s__Unassigned	0	0	0	0	0	0	0	0	0	0	0	0	0	0	0	0	0	0	0	0	0	0	0	0	0	0	0	0	0	0	0	0	0	0	0	0	0	0	0	0	0	0	0	0	0	0	0	0.0118303527	0
k__Bacteria|p__Actinobacteria|c__Actinobacteria|o__Solirubrobacterales|f__Conexibacteraceae|g__Conexibacter|s__uncultured_Conexibacter_sp.	0	0	0	0	0	0	0	0	0	0	0	0	0	0	0	0	0	0	0	0	0	0	0	0	0	0	0	0	0	0	0	0	0	0	0	0	0	0	0	0	0.0039434509	0	0	0	0	0	0	0	0
k__Bacteria|p__Actinobacteria|c__Actinobacteria|o__Solirubrobacterales|f__Conexibacteraceae|g__Conexibacter|s__uncultured_bacterium	0	0	0	0	0	0	0	0	0	0	0	0	0	0	0	0	0	0	0	0	0	0	0	0	0	0	0	0	0	0	0	0	0	0	0	0	0	0	0	0	0.0098586273	0	0	0	0	0	0	0	0
k__Bacteria|p__Actinobacteria|c__Actinobacteria|o__Solirubrobacterales|f__Unassigned	0	0	0	0	0	0	0	0	0	0	0	0	0	0	0	0	0	0	0	0	0	0	0	0	0	0	0	0	0	0	0	0	0	0	0	0	0	0	0	0	0	0	0	0	0	0	0.0059151764	0	0
k__Bacteria|p__Actinobacteria|c__Actinobacteria|o__Solirubrobacterales|f__Unassigned|g__Unassigned	0	0	0	0	0	0	0	0	0	0	0	0	0	0	0	0	0	0	0	0	0	0	0	0	0	0	0	0	0	0	0	0	0	0	0	0	0	0	0	0	0	0	0	0	0	0	0.0059151764	0	0
k__Bacteria|p__Actinobacteria|c__Actinobacteria|o__Solirubrobacterales|f__Unassigned|g__Unassigned|s__Unassigned	0	0	0	0	0	0	0	0	0	0	0	0	0	0	0	0	0	0	0	0	0	0	0	0	0	0	0	0	0	0	0	0	0	0	0	0	0	0	0	0	0	0	0	0	0	0	0.0059151764	0	0
k__Bacteria|p__Actinobacteria|c__Actinobacteria|o__Unassigned	0	0	0	0	0	0	0	0	0	0	0	0	0	0	0	0	0	0	0	0	0	0	0	0	0	0	0	0	0	0	0	0	0	0	0	0	0	0	0	0.0098586273	0.0078869018	0	0	0	0	0	0	0	0
k__Bacteria|p__Actinobacteria|c__Actinobacteria|o__Unassigned|f__Unassigned	0	0	0	0	0	0	0	0	0	0	0	0	0	0	0	0	0	0	0	0	0	0	0	0	0	0	0	0	0	0	0	0	0	0	0	0	0	0	0	0.0098586273	0.0078869018	0	0	0	0	0	0	0	0
k__Bacteria|p__Actinobacteria|c__Actinobacteria|o__Unassigned|f__Unassigned|g__Unassigned	0	0	0	0	0	0	0	0	0	0	0	0	0	0	0	0	0	0	0	0	0	0	0	0	0	0	0	0	0	0	0	0	0	0	0	0	0	0	0	0.0098586273	0.0078869018	0	0	0	0	0	0	0	0
k__Bacteria|p__Actinobacteria|c__Actinobacteria|o__Unassigned|f__Unassigned|g__Unassigned|s__Unassigned	0	0	0	0	0	0	0	0	0	0	0	0	0	0	0	0	0	0	0	0	0	0	0	0	0	0	0	0	0	0	0	0	0	0	0	0	0	0	0	0.0098586273	0.0078869018	0	0	0	0	0	0	0	0
k__Bacteria|p__Actinobacteria|c__Unassigned	0	0	0	0	0	0	0	0	0	0	0	0	0	0	0	0	0	0	0	0	0	0	0	0	0	0	0	0	0	0	0	0	0	0	0	0	0	0	0	0.0039434509	0	0	0	0	0	0	0	0	0
k__Bacteria|p__Actinobacteria|c__Unassigned|o__Unassigned	0	0	0	0	0	0	0	0	0	0	0	0	0	0	0	0	0	0	0	0	0	0	0	0	0	0	0	0	0	0	0	0	0	0	0	0	0	0	0	0.0039434509	0	0	0	0	0	0	0	0	0
k__Bacteria|p__Actinobacteria|c__Unassigned|o__Unassigned|f__Unassigned	0	0	0	0	0	0	0	0	0	0	0	0	0	0	0	0	0	0	0	0	0	0	0	0	0	0	0	0	0	0	0	0	0	0	0	0	0	0	0	0.0039434509	0	0	0	0	0	0	0	0	0
k__Bacteria|p__Actinobacteria|c__Unassigned|o__Unassigned|f__Unassigned|g__Unassigned	0	0	0	0	0	0	0	0	0	0	0	0	0	0	0	0	0	0	0	0	0	0	0	0	0	0	0	0	0	0	0	0	0	0	0	0	0	0	0	0.0039434509	0	0	0	0	0	0	0	0	0
k__Bacteria|p__Actinobacteria|c__Unassigned|o__Unassigned|f__Unassigned|g__Unassigned|s__Unassigned	0	0	0	0	0	0	0	0	0	0	0	0	0	0	0	0	0	0	0	0	0	0	0	0	0	0	0	0	0	0	0	0	0	0	0	0	0	0	0	0.0039434509	0	0	0	0	0	0	0	0	0
k__Bacteria|p__Armatimonadetes	0	0	0.0039434509	0	0	0	0	0	0	0	0	0	0	0	0	0	0	0	0	0	0	0	0	0	0	0	0	0	0	0	0	0.0078869018	0	0.0039434509	0	0	0	0	0	0	0.0078869018	0.0039434509	0	0.0039434509	0	0	0	0.0019717255	0
k__Bacteria|p__Armatimonadetes|c__Armatimonadia	0	0	0	0	0	0	0	0	0	0	0	0	0	0	0	0	0	0	0	0	0	0	0	0	0	0	0	0	0	0	0	0.0078869018	0	0	0	0	0	0	0	0	0	0	0	0	0	0	0	0	0
k__Bacteria|p__Armatimonadetes|c__Armatimonadia|o__Armatimonadales	0	0	0	0	0	0	0	0	0	0	0	0	0	0	0	0	0	0	0	0	0	0	0	0	0	0	0	0	0	0	0	0.0078869018	0	0	0	0	0	0	0	0	0	0	0	0	0	0	0	0	0
k__Bacteria|p__Armatimonadetes|c__Armatimonadia|o__Armatimonadales|f__Armatimonadaceae	0	0	0	0	0	0	0	0	0	0	0	0	0	0	0	0	0	0	0	0	0	0	0	0	0	0	0	0	0	0	0	0.0078869018	0	0	0	0	0	0	0	0	0	0	0	0	0	0	0	0	0
k__Bacteria|p__Armatimonadetes|c__Armatimonadia|o__Armatimonadales|f__Armatimonadaceae|g__Armatimonas/Armatimonadetes_gp1	0	0	0	0	0	0	0	0	0	0	0	0	0	0	0	0	0	0	0	0	0	0	0	0	0	0	0	0	0	0	0	0.0078869018	0	0	0	0	0	0	0	0	0	0	0	0	0	0	0	0	0
k__Bacteria|p__Armatimonadetes|c__Armatimonadia|o__Armatimonadales|f__Armatimonadaceae|g__Armatimonas/Armatimonadetes_gp1|s__uncultured_bacterium	0	0	0	0	0	0	0	0	0	0	0	0	0	0	0	0	0	0	0	0	0	0	0	0	0	0	0	0	0	0	0	0.0078869018	0	0	0	0	0	0	0	0	0	0	0	0	0	0	0	0	0
k__Bacteria|p__Armatimonadetes|c__Chthonomonadetes	0	0	0	0	0	0	0	0	0	0	0	0	0	0	0	0	0	0	0	0	0	0	0	0	0	0	0	0	0	0	0	0	0	0	0	0	0	0	0	0	0.0078869018	0	0	0	0	0	0	0	0
k__Bacteria|p__Armatimonadetes|c__Chthonomonadetes|o__Chthonomonadales	0	0	0	0	0	0	0	0	0	0	0	0	0	0	0	0	0	0	0	0	0	0	0	0	0	0	0	0	0	0	0	0	0	0	0	0	0	0	0	0	0.0078869018	0	0	0	0	0	0	0	0
k__Bacteria|p__Armatimonadetes|c__Chthonomonadetes|o__Chthonomonadales|f__Chthonomonadaceae	0	0	0	0	0	0	0	0	0	0	0	0	0	0	0	0	0	0	0	0	0	0	0	0	0	0	0	0	0	0	0	0	0	0	0	0	0	0	0	0	0.0078869018	0	0	0	0	0	0	0	0
k__Bacteria|p__Armatimonadetes|c__Chthonomonadetes|o__Chthonomonadales|f__Chthonomonadaceae|g__Chthonomonas/Armatimonadetes_gp3	0	0	0	0	0	0	0	0	0	0	0	0	0	0	0	0	0	0	0	0	0	0	0	0	0	0	0	0	0	0	0	0	0	0	0	0	0	0	0	0	0.0078869018	0	0	0	0	0	0	0	0
k__Bacteria|p__Armatimonadetes|c__Chthonomonadetes|o__Chthonomonadales|f__Chthonomonadaceae|g__Chthonomonas/Armatimonadetes_gp3|s__Unassigned	0	0	0	0	0	0	0	0	0	0	0	0	0	0	0	0	0	0	0	0	0	0	0	0	0	0	0	0	0	0	0	0	0	0	0	0	0	0	0	0	0.0078869018	0	0	0	0	0	0	0	0
k__Bacteria|p__BRC1	0	0	0	0	0	0	0	0	0	0	0	0	0	0	0	0	0	0	0	0	0	0	0	0	0	0	0	0	0	0	0	0	0	0	0	0	0	0	0	0.0118303527	0.0078869018	0	0	0	0	0	0	0	0
k__Bacteria|p__Bacteroidetes	0.047321411	0.0236607055	0.2030877221	5.8875722144	0.0335193328	0.0414062346	1.6345604038	0.0492931364	0.0926710965	1.5221720528	0.0138020782	1.303310527	0.2208332512	8.9023404381	4.0164047558	0.069010391	4.1721710669	14.5493621468	0.2366070548	2.1629828263	0.0197172546	0.0197172546	0.138020782	0.0177455291	0.0157738037	0.0118303527	0.1695683893	0.1695683893	1.009523434	0.2642112112	0.0492931364	0.0177455291	0.0256324309	0.2602677603	17.4103357848	0.0492931364	0.6546128517	0.0335193328	0.0276041564	0.2602677603	0.5225072461	0.1675966638	22.2627521344	0.1774552911	0.0315476073	2.0131316915	2.1077745135	0.1301338802	0.1695683893
k__Bacteria|p__Bacteroidetes|c__Bacteroidia	0.047321411	0.0236607055	0.1833704675	5.8678549599	0.0335193328	0.0414062346	1.6345604038	0.0492931364	0.0611234892	1.5182286018	0.0138020782	1.303310527	0.2208332512	8.9023404381	4.0164047558	0.0650669401	4.1721710669	14.5493621468	0.2366070548	2.1629828263	0.0197172546	0.0197172546	0.1340773311	0.0177455291	0.0118303527	0.0118303527	0.1577380366	0.1695683893	1.009523434	0.2642112112	0.0453496855	0.0098586273	0.0078869018	0.1557663111	17.4103357848	0.0374627837	0.6506694008	0.0335193328	0.0276041564	0.1005579983	0.1754835657	0.159709762	22.256836958	0.1360490565	0.0177455291	2.0131316915	2.1038310626	0.0611234892	0.1695683893
k__Bacteria|p__Bacteroidetes|c__Bacteroidia|o__Bacteroidales	0.047321411	0.0236607055	0.1833704675	5.8678549599	0.0335193328	0.0414062346	1.6345604038	0.0492931364	0.0611234892	1.5182286018	0.0138020782	1.303310527	0.2208332512	8.9023404381	4.0164047558	0.0650669401	4.1721710669	14.5493621468	0.2366070548	2.1629828263	0.0197172546	0.0197172546	0.1340773311	0.0177455291	0.0118303527	0.0118303527	0.1577380366	0.1695683893	1.009523434	0.2642112112	0.0453496855	0.0098586273	0.0078869018	0.1557663111	17.4103357848	0.0374627837	0.6506694008	0.0335193328	0.0276041564	0.1005579983	0.1754835657	0.159709762	22.256836958	0.1360490565	0.0177455291	2.0131316915	2.1038310626	0.0611234892	0.1695683893
k__Bacteria|p__Bacteroidetes|c__Bacteroidia|o__Bacteroidales|f__Bacteroidaceae	0.0394345091	0.0236607055	0.0256324309	0	0.0335193328	0	0.0335193328	0.02168898	0.0118303527	0	0.0059151764	0	0	0.0236607055	0.0098586273	0.0650669401	0	0.0670386655	0	0	0	0.0157738037	0.090699371	0.0157738037	0	0.0078869018	0.0197172546	0	0	0	0.0276041564	0.0098586273	0	0.1261904292	0.0078869018	0.0059151764	0	0.0098586273	0.0078869018	0	0.1459076838	0.02168898	0.0078869018	0.1222469783	0.0177455291	0.1045014492	0.0138020782	0.0433779601	0.0335193328
k__Bacteria|p__Bacteroidetes|c__Bacteroidia|o__Bacteroidales|f__Bacteroidaceae|g__Bacteroides	0.0394345091	0.0236607055	0.0256324309	0	0.0335193328	0	0.0335193328	0.02168898	0.0118303527	0	0.0059151764	0	0	0.0236607055	0.0098586273	0.0650669401	0	0.0670386655	0	0	0	0.0157738037	0.090699371	0.0157738037	0	0.0078869018	0.0197172546	0	0	0	0.0276041564	0.0098586273	0	0.1261904292	0.0078869018	0.0059151764	0	0.0098586273	0.0078869018	0	0.1459076838	0.02168898	0.0078869018	0.1222469783	0.0177455291	0.1045014492	0.0138020782	0.0433779601	0.0335193328
k__Bacteria|p__Bacteroidetes|c__Bacteroidia|o__Bacteroidales|f__Bacteroidaceae|g__Bacteroides|s__Bacteroides_caccae	0.0078869018	0	0	0	0	0	0	0	0	0	0	0	0	0	0	0	0	0	0	0	0	0	0	0	0	0	0	0	0	0	0	0	0	0	0	0	0	0	0	0	0	0	0	0	0	0	0	0	0
k__Bacteria|p__Bacteroidetes|c__Bacteroidia|o__Bacteroidales|f__Bacteroidaceae|g__Bacteroides|s__Bacteroides_coprocola	0	0	0	0	0	0	0	0	0	0	0	0	0	0	0	0	0	0	0	0	0	0	0	0	0	0.0039434509	0	0	0	0	0	0	0	0	0	0	0	0	0.0078869018	0	0	0	0	0	0	0.0157738037	0	0	0.0157738037
k__Bacteria|p__Bacteroidetes|c__Bacteroidia|o__Bacteroidales|f__Bacteroidaceae|g__Bacteroides|s__Bacteroides_dorei	0	0	0	0	0	0	0	0	0	0	0	0	0	0	0	0	0	0	0	0	0	0.0098586273	0	0	0	0	0	0	0	0	0	0	0	0	0.0059151764	0	0	0	0	0	0.0709821165	0	0	0	0	0	0	0	0
k__Bacteria|p__Bacteroidetes|c__Bacteroidia|o__Bacteroidales|f__Bacteroidaceae|g__Bacteroides|s__Bacteroides_fragilis	0	0	0	0	0	0	0	0	0	0	0	0	0	0	0	0	0	0	0	0	0	0	0	0	0	0	0	0	0	0	0	0	0	0	0	0	0	0	0	0	0.0197172546	0	0	0	0	0	0	0	0
k__Bacteria|p__Bacteroidetes|c__Bacteroidia|o__Bacteroidales|f__Bacteroidaceae|g__Bacteroides|s__Bacteroides_massiliensis	0	0	0	0	0	0	0	0	0	0	0	0	0	0	0	0	0	0	0	0	0	0	0	0	0	0	0	0	0	0	0	0	0	0	0	0	0	0	0	0	0.0118303527	0	0	0	0	0	0	0	0
k__Bacteria|p__Bacteroidetes|c__Bacteroidia|o__Bacteroidales|f__Bacteroidaceae|g__Bacteroides|s__Bacteroides_paurosaccharolyticus	0	0	0	0	0	0	0	0	0	0	0	0	0	0	0	0	0	0	0	0	0	0	0	0	0	0	0	0	0	0	0	0	0	0	0	0	0	0	0	0	0	0	0	0	0	0	0	0	0
k__Bacteria|p__Bacteroidetes|c__Bacteroidia|o__Bacteroidales|f__Bacteroidaceae|g__Bacteroides|s__Bacteroides_plebeius	0	0	0	0	0	0	0	0	0	0	0	0	0	0.0059151764	0	0	0	0	0	0	0	0	0	0	0	0	0	0	0	0	0	0	0	0	0	0	0	0	0	0	0.0039434509	0.02168898	0.0078869018	0	0	0	0	0	0.0138020782
k__Bacteria|p__Bacteroidetes|c__Bacteroidia|o__Bacteroidales|f__Bacteroidaceae|g__Bacteroides|s__Bacteroides_stercoris	0	0	0	0	0.0138020782	0	0	0	0	0	0	0	0	0	0	0	0	0.0098586273	0	0	0	0	0	0	0	0	0	0	0	0	0	0.0098586273	0	0.0256324309	0	0	0	0	0	0	0.0394345091	0	0	0	0	0	0	0	0
k__Bacteria|p__Bacteroidetes|c__Bacteroidia|o__Bacteroidales|f__Bacteroidaceae|g__Bacteroides|s__Bacteroides_uniformis	0	0.0078869018	0	0	0	0	0	0	0	0	0	0	0	0	0	0	0	0	0	0	0	0.0059151764	0	0	0	0	0	0	0	0	0	0	0	0	0	0.0059151764	0	0	0	0	0	0	0	0	0	0	0	0	0.0039434509
k__Bacteria|p__Bacteroidetes|c__Bacteroidia|o__Bacteroidales|f__Bacteroidaceae|g__Bacteroides|s__Bacteroides_vulgatus	0.0315476073	0.0157738037	0	0	0.0098586273	0	0.0295758819	0.0118303527	0.0118303527	0	0	0	0	0	0.0039434509	0.0492931364	0	0.0453496855	0	0	0	0	0.0591517637	0.0078869018	0	0	0.0118303527	0	0	0	0.0276041564	0	0	0.090699371	0	0	0	0.0098586273	0	0	0	0	0	0	0	0	0	0.0354910582	0
k__Bacteria|p__Bacteroidetes|c__Bacteroidia|o__Bacteroidales|f__Bacteroidaceae|g__Bacteroides|s__Unassigned	0	0	0.0256324309	0	0.0098586273	0	0.0039434509	0.0098586273	0	0	0.0059151764	0	0	0.0177455291	0.0059151764	0.0157738037	0	0.0118303527	0	0	0	0	0.0315476073	0.0078869018	0	0.0039434509	0.0078869018	0	0	0	0	0	0	0.0098586273	0.0019717255	0	0	0	0	0	0	0	0	0.1222469783	0.0177455291	0.0887276456	0.0138020782	0.0078869018	0
k__Bacteria|p__Bacteroidetes|c__Bacteroidia|o__Bacteroidales|f__Porphyromonadaceae	0.0059151764	0	0.0138020782	0.0039434509	0	0	0.0788690183	0	0	0.0059151764	0	0.0571800383	0	0.3351933277	0.2326636039	0	1.372320918	0.410118895	0.0078869018	0	0	0	0.0039434509	0	0	0	0	0.0118303527	0.1754835657	0	0	0	0	0	0	0	0	0	0	0.0138020782	0.0078869018	0.0098586273	0	0	0	0	0.0039434509	0	0
k__Bacteria|p__Bacteroidetes|c__Bacteroidia|o__Bacteroidales|f__Porphyromonadaceae|g__Barnesiella	0	0	0	0	0	0	0	0	0	0	0	0	0	0	0	0	0	0	0	0	0	0	0	0	0	0	0	0	0	0	0	0	0	0	0	0	0	0	0	0	0	0	0	0	0	0	0	0	0
k__Bacteria|p__Bacteroidetes|c__Bacteroidia|o__Bacteroidales|f__Porphyromonadaceae|g__Barnesiella|s__Unassigned	0	0	0	0	0	0	0	0	0	0	0	0	0	0	0	0	0	0	0	0	0	0	0	0	0	0	0	0	0	0	0	0	0	0	0	0	0	0	0	0	0	0	0	0	0	0	0	0	0
k__Bacteria|p__Bacteroidetes|c__Bacteroidia|o__Bacteroidales|f__Porphyromonadaceae|g__Barnesiella|s__uncultured_Bacteroidales_bacterium	0	0	0	0	0	0	0	0	0	0	0	0	0	0	0	0	0	0	0	0	0	0	0	0	0	0	0	0	0	0	0	0	0	0	0	0	0	0	0	0	0	0	0	0	0	0	0	0	0
k__Bacteria|p__Bacteroidetes|c__Bacteroidia|o__Bacteroidales|f__Porphyromonadaceae|g__Butyricimonas	0	0	0	0	0	0	0	0	0	0	0	0	0	0	0	0	0	0	0	0	0	0	0	0	0	0	0	0	0	0	0	0	0	0	0	0	0	0	0	0	0	0	0	0	0	0	0	0	0
k__Bacteria|p__Bacteroidetes|c__Bacteroidia|o__Bacteroidales|f__Porphyromonadaceae|g__Butyricimonas|s__Unassigned	0	0	0	0	0	0	0	0	0	0	0	0	0	0	0	0	0	0	0	0	0	0	0	0	0	0	0	0	0	0	0	0	0	0	0	0	0	0	0	0	0	0	0	0	0	0	0	0	0
k__Bacteria|p__Bacteroidetes|c__Bacteroidia|o__Bacteroidales|f__Porphyromonadaceae|g__Microbacter	0	0	0.0059151764	0	0	0	0	0	0	0	0	0	0	0	0	0	0	0	0	0	0	0	0	0	0	0	0	0	0	0	0	0	0	0	0	0	0	0	0	0	0	0	0	0	0	0	0	0	0
k__Bacteria|p__Bacteroidetes|c__Bacteroidia|o__Bacteroidales|f__Porphyromonadaceae|g__Microbacter|s__Porphyromonadaceae_bacterium_NM7	0	0	0.0059151764	0	0	0	0	0	0	0	0	0	0	0	0	0	0	0	0	0	0	0	0	0	0	0	0	0	0	0	0	0	0	0	0	0	0	0	0	0	0	0	0	0	0	0	0	0	0
k__Bacteria|p__Bacteroidetes|c__Bacteroidia|o__Bacteroidales|f__Porphyromonadaceae|g__Odoribacter	0	0	0	0	0	0	0	0	0	0	0	0	0	0	0	0	0	0	0	0	0	0	0	0	0	0	0	0	0	0	0	0	0	0	0	0	0	0	0	0	0	0	0	0	0	0	0	0	0
k__Bacteria|p__Bacteroidetes|c__Bacteroidia|o__Bacteroidales|f__Porphyromonadaceae|g__Odoribacter|s__Unassigned	0	0	0	0	0	0	0	0	0	0	0	0	0	0	0	0	0	0	0	0	0	0	0	0	0	0	0	0	0	0	0	0	0	0	0	0	0	0	0	0	0	0	0	0	0	0	0	0	0
k__Bacteria|p__Bacteroidetes|c__Bacteroidia|o__Bacteroidales|f__Porphyromonadaceae|g__Parabacteroides	0.0059151764	0	0	0	0	0	0	0	0	0	0	0	0	0	0	0	0	0.0098586273	0	0	0	0	0.0039434509	0	0	0	0	0	0	0	0	0	0	0	0	0	0	0	0	0.0098586273	0	0.0039434509	0	0	0	0	0.0039434509	0	0
k__Bacteria|p__Bacteroidetes|c__Bacteroidia|o__Bacteroidales|f__Porphyromonadaceae|g__Parabacteroides|s__Parabacteroides_distasonis	0	0	0	0	0	0	0	0	0	0	0	0	0	0	0	0	0	0.0098586273	0	0	0	0	0.0039434509	0	0	0	0	0	0	0	0	0	0	0	0	0	0	0	0	0.0098586273	0	0	0	0	0	0	0	0	0
k__Bacteria|p__Bacteroidetes|c__Bacteroidia|o__Bacteroidales|f__Porphyromonadaceae|g__Parabacteroides|s__Parabacteroides_distasonis_ATCC_8503	0	0	0	0	0	0	0	0	0	0	0	0	0	0	0	0	0	0	0	0	0	0	0	0	0	0	0	0	0	0	0	0	0	0	0	0	0	0	0	0	0	0.0039434509	0	0	0	0	0.0039434509	0	0
k__Bacteria|p__Bacteroidetes|c__Bacteroidia|o__Bacteroidales|f__Porphyromonadaceae|g__Parabacteroides|s__Parabacteroides_merdae	0.0059151764	0	0	0	0	0	0	0	0	0	0	0	0	0	0	0	0	0	0	0	0	0	0	0	0	0	0	0	0	0	0	0	0	0	0	0	0	0	0	0	0	0	0	0	0	0	0	0	0
k__Bacteria|p__Bacteroidetes|c__Bacteroidia|o__Bacteroidales|f__Porphyromonadaceae|g__Petrimonas	0	0	0	0	0	0	0	0	0	0	0	0	0	0	0	0	0	0	0	0	0	0	0	0	0	0	0	0	0	0	0	0	0	0	0	0	0	0	0	0	0.0078869018	0	0	0	0	0	0	0	0
k__Bacteria|p__Bacteroidetes|c__Bacteroidia|o__Bacteroidales|f__Porphyromonadaceae|g__Petrimonas|s__uncultured_prokaryote	0	0	0	0	0	0	0	0	0	0	0	0	0	0	0	0	0	0	0	0	0	0	0	0	0	0	0	0	0	0	0	0	0	0	0	0	0	0	0	0	0.0078869018	0	0	0	0	0	0	0	0
k__Bacteria|p__Bacteroidetes|c__Bacteroidia|o__Bacteroidales|f__Porphyromonadaceae|g__Porphyromonas	0	0	0.0078869018	0	0	0	0.0788690183	0	0	0.0059151764	0	0.0492931364	0	0.3351933277	0.2326636039	0	1.372320918	0.4002602678	0.0078869018	0	0	0	0	0	0	0	0	0.0118303527	0.1754835657	0	0	0	0	0	0	0	0	0	0	0	0	0	0	0	0	0	0	0	0
k__Bacteria|p__Bacteroidetes|c__Bacteroidia|o__Bacteroidales|f__Porphyromonadaceae|g__Porphyromonas|s__Bacteroides_sp._KA00251	0	0	0	0	0	0	0	0	0	0	0	0	0	0	0	0	0	0.2306918785	0	0	0	0	0	0	0	0	0	0	0	0	0	0	0	0	0	0	0	0	0	0	0	0	0	0	0	0	0	0	0
k__Bacteria|p__Bacteroidetes|c__Bacteroidia|o__Bacteroidales|f__Porphyromonadaceae|g__Porphyromonas|s__Porphyromonas_asaccharolytica	0	0	0	0	0	0	0	0	0	0	0	0.0433779601	0	0.0157738037	0	0	0	0	0	0	0	0	0	0	0	0	0	0	0	0	0	0	0	0	0	0	0	0	0	0	0	0	0	0	0	0	0	0	0
k__Bacteria|p__Bacteroidetes|c__Bacteroidia|o__Bacteroidales|f__Porphyromonadaceae|g__Porphyromonas|s__Porphyromonas_bennonis	0	0	0	0	0	0	0	0	0	0	0	0	0	0	0	0	0	0	0	0	0	0	0	0	0	0	0	0	0	0	0	0	0	0	0	0	0	0	0	0	0	0	0	0	0	0	0	0	0
k__Bacteria|p__Bacteroidetes|c__Bacteroidia|o__Bacteroidales|f__Porphyromonadaceae|g__Porphyromonas|s__Porphyromonas_somerae	0	0	0	0	0	0	0	0	0	0	0	0	0	0	0	0	0.6408107735	0	0	0	0	0	0	0	0	0	0	0	0	0	0	0	0	0	0	0	0	0	0	0	0	0	0	0	0	0	0	0	0
k__Bacteria|p__Bacteroidetes|c__Bacteroidia|o__Bacteroidales|f__Porphyromonadaceae|g__Porphyromonas|s__Porphyromonas_uenonis	0	0	0	0	0	0	0	0	0	0	0	0	0	0.319419524	0.1695683893	0	0.3253347004	0	0	0	0	0	0	0	0	0	0	0.0118303527	0	0	0	0	0	0	0	0	0	0	0	0	0	0	0	0	0	0	0	0	0
k__Bacteria|p__Bacteroidetes|c__Bacteroidia|o__Bacteroidales|f__Porphyromonadaceae|g__Porphyromonas|s__Unassigned	0	0	0.0078869018	0	0	0	0.0788690183	0	0	0	0	0.0059151764	0	0	0.0453496855	0	0.3273064259	0.1695683893	0	0	0	0	0	0	0	0	0	0	0	0	0	0	0	0	0	0	0	0	0	0	0	0	0	0	0	0	0	0	0
k__Bacteria|p__Bacteroidetes|c__Bacteroidia|o__Bacteroidales|f__Porphyromonadaceae|g__Porphyromonas|s__uncultured_Bacteroidales_bacterium	0	0	0	0	0	0	0	0	0	0.0059151764	0	0	0	0	0.0177455291	0	0.0788690183	0	0.0078869018	0	0	0	0	0	0	0	0	0	0.1754835657	0	0	0	0	0	0	0	0	0	0	0	0	0	0	0	0	0	0	0	0
k__Bacteria|p__Bacteroidetes|c__Bacteroidia|o__Bacteroidales|f__Porphyromonadaceae|g__Tannerella	0	0	0	0	0	0	0	0	0	0	0	0	0	0	0	0	0	0	0	0	0	0	0	0	0	0	0	0	0	0	0	0	0	0	0	0	0	0	0	0	0	0	0	0	0	0	0	0	0
k__Bacteria|p__Bacteroidetes|c__Bacteroidia|o__Bacteroidales|f__Porphyromonadaceae|g__Tannerella|s__Unassigned	0	0	0	0	0	0	0	0	0	0	0	0	0	0	0	0	0	0	0	0	0	0	0	0	0	0	0	0	0	0	0	0	0	0	0	0	0	0	0	0	0	0	0	0	0	0	0	0	0
k__Bacteria|p__Bacteroidetes|c__Bacteroidia|o__Bacteroidales|f__Porphyromonadaceae|g__Unassigned	0	0	0	0	0	0	0	0	0	0	0	0	0	0	0	0	0	0	0	0	0	0	0	0	0	0	0	0	0	0	0	0	0	0	0	0	0	0	0	0	0	0	0	0	0	0	0	0	0
k__Bacteria|p__Bacteroidetes|c__Bacteroidia|o__Bacteroidales|f__Porphyromonadaceae|g__Unassigned|s__Unassigned	0	0	0	0	0	0	0	0	0	0	0	0	0	0	0	0	0	0	0	0	0	0	0	0	0	0	0	0	0	0	0	0	0	0	0	0	0	0	0	0	0	0	0	0	0	0	0	0	0
k__Bacteria|p__Bacteroidetes|c__Bacteroidia|o__Bacteroidales|f__Prevotellaceae	0.0019717255	0	0.1439359584	5.863911509	0	0.0414062346	1.5221720528	0.0276041564	0.0433779601	1.5123134255	0.0078869018	1.2461304888	0.2208332512	8.543486405	3.7738825246	0	2.7683025416	14.0722045862	0.228720153	2.1629828263	0.0197172546	0.0039434509	0.0394345091	0.0019717255	0.0118303527	0.0039434509	0.138020782	0.1577380366	0.8340398683	0.2642112112	0.0177455291	0	0.0078869018	0.0177455291	17.402448883	0.0315476073	0.6506694008	0.0236607055	0.0197172546	0.0768972928	0.0098586273	0.1281621547	22.2489500562	0.0138020782	0	1.9086302423	2.0860855335	0.0177455291	0.1360490565
k__Bacteria|p__Bacteroidetes|c__Bacteroidia|o__Bacteroidales|f__Prevotellaceae|g__Prevotella	0.0019717255	0	0.1439359584	5.863911509	0	0.0414062346	1.5221720528	0.0276041564	0.0433779601	1.5123134255	0.0078869018	1.2461304888	0.2208332512	8.543486405	3.7482500937	0	2.7683025416	14.0722045862	0.228720153	2.1629828263	0.0197172546	0.0039434509	0.0394345091	0.0019717255	0.0118303527	0.0039434509	0.138020782	0.1577380366	0.8340398683	0.2642112112	0.0177455291	0	0.0078869018	0.0177455291	17.402448883	0.0315476073	0.6506694008	0.0236607055	0.0197172546	0.0768972928	0.0098586273	0.1281621547	22.2489500562	0.0138020782	0	1.9086302423	2.0860855335	0.0177455291	0.1360490565
k__Bacteria|p__Bacteroidetes|c__Bacteroidia|o__Bacteroidales|f__Prevotellaceae|g__Prevotella|s__Prevotella_amnii	0	0	0	0	0	0	0	0	0	0	0	0	0	0	0	0	0	0	0	2.0111599661	0	0	0	0	0	0	0	0.0059151764	0	0	0	0	0	0	0	0	0	0	0	0	0	0	0	0	0	0	0	0	0
k__Bacteria|p__Bacteroidetes|c__Bacteroidia|o__Bacteroidales|f__Prevotellaceae|g__Prevotella|s__Prevotella_bergensis	0	0	0	0	0	0	0	0	0	0	0	0.0138020782	0	0	0	0	0	0	0	0	0	0	0	0	0	0	0	0	0	0	0	0	0	0	0	0	0	0	0	0	0	0	0	0	0	0	0	0	0
k__Bacteria|p__Bacteroidetes|c__Bacteroidia|o__Bacteroidales|f__Prevotellaceae|g__Prevotella|s__Prevotella_bivia	0	0	0.0078869018	4.6670741566	0	0.0098586273	0.0098586273	0	0	0	0.0078869018	0.1222469783	0.1242187038	0	2.2733994519	0	0.0118303527	7.0469467831	0.0512648619	0.069010391	0.0098586273	0.0039434509	0.0394345091	0	0.0118303527	0.0039434509	0.0768972928	0.1281621547	0.1498511347	0.0788690183	0.0078869018	0	0.0078869018	0.0177455291	17.402448883	0	0	0	0	0.0532365873	0.0098586273	0.0236607055	10.9273024824	0.0138020782	0	0	1.9441213006	0.0078869018	0.112388351
k__Bacteria|p__Bacteroidetes|c__Bacteroidia|o__Bacteroidales|f__Prevotellaceae|g__Prevotella|s__Prevotella_buccalis	0	0	0	0.0118303527	0	0	0.1794270166	0	0	0	0	0	0	0.0453496855	0.0374627837	0	0	0	0	0	0	0	0	0	0	0	0	0.0039434509	0.1202752529	0.0177455291	0	0	0	0	0	0	0	0	0	0	0	0	0	0	0	0	0	0	0
k__Bacteria|p__Bacteroidetes|c__Bacteroidia|o__Bacteroidales|f__Prevotellaceae|g__Prevotella|s__Prevotella_corporis	0	0	0	0	0	0	0	0	0	0.7492556736	0	0	0	0.3489954059	0.0492931364	0	0	0	0	0	0	0	0	0	0	0	0	0	0	0	0	0	0	0	0	0	0	0	0	0	0	0	0	0	0	0	0	0	0
k__Bacteria|p__Bacteroidetes|c__Bacteroidia|o__Bacteroidales|f__Prevotellaceae|g__Prevotella|s__Prevotella_disiens	0.0019717255	0	0	0.1005579983	0	0	0	0	0	0	0	0.3568823077	0.0552083128	0	0.0059151764	0	0.1045014492	0.3746278368	0.0414062346	0	0	0	0	0	0	0	0.0118303527	0.0197172546	0	0.0828124692	0	0	0	0	0	0.0059151764	0	0	0	0	0	0.0078869018	1.3861229962	0	0	0	0.090699371	0	0
k__Bacteria|p__Bacteroidetes|c__Bacteroidia|o__Bacteroidales|f__Prevotellaceae|g__Prevotella|s__Prevotella_histicola	0	0	0	0	0	0	0	0	0	0	0	0	0.0197172546	0	0	0	0	0	0	0	0	0	0	0	0	0	0	0	0	0	0	0	0	0	0	0.0157738037	0	0	0	0	0	0	0	0	0	0	0	0	0
k__Bacteria|p__Bacteroidetes|c__Bacteroidia|o__Bacteroidales|f__Prevotellaceae|g__Prevotella|s__Prevotella_melaninogenica	0	0	0	0	0	0	0	0	0	0	0	0	0	0.02168898	0	0	0	0	0.0098586273	0	0	0	0	0	0	0	0	0	0	0	0	0	0	0	0	0	0	0	0	0	0	0	0	0	0	0	0	0	0
k__Bacteria|p__Bacteroidetes|c__Bacteroidia|o__Bacteroidales|f__Prevotellaceae|g__Prevotella|s__Prevotella_nanceiensis	0	0	0	0	0	0	0	0	0	0	0	0	0	0	0	0	0	0	0	0	0	0	0	0	0	0	0	0	0	0	0	0	0	0	0	0	0	0	0	0.0059151764	0	0	0	0	0	0	0	0	0
k__Bacteria|p__Bacteroidetes|c__Bacteroidia|o__Bacteroidales|f__Prevotellaceae|g__Prevotella|s__Prevotella_oulorum	0	0	0	0	0	0	0	0	0	0	0	0	0	0	0	0	0	0	0	0	0	0	0	0	0	0	0	0	0	0	0	0	0	0	0	0	0	0	0	0	0	0	0	0	0	0	0	0	0
k__Bacteria|p__Bacteroidetes|c__Bacteroidia|o__Bacteroidales|f__Prevotellaceae|g__Prevotella|s__Prevotella_salivae	0	0	0	0	0	0	0	0	0	0	0	0	0.0118303527	0.0138020782	0	0	0	0	0	0	0	0	0	0	0	0	0	0	0	0	0	0	0	0	0	0	0	0	0	0	0	0	0	0	0	0	0	0	0
k__Bacteria|p__Bacteroidetes|c__Bacteroidia|o__Bacteroidales|f__Prevotellaceae|g__Prevotella|s__Prevotella_sp._S4-10	0	0	0	0	0	0	0	0	0	0.0019717255	0	0	0	0.0019717255	0.0098586273	0	0	0.0039434509	0	0	0	0	0	0	0	0	0	0	0	0	0	0	0	0	0	0	0	0	0	0	0	0	0	0	0	0	0	0	0
k__Bacteria|p__Bacteroidetes|c__Bacteroidia|o__Bacteroidales|f__Prevotellaceae|g__Prevotella|s__Prevotella_timonensis	0	0	0.1261904292	1.0844490013	0	0.0315476073	1.3309146834	0	0.0197172546	0.7315101445	0	0.7492556736	0.0098586273	2.2043890609	0.9543151212	0	2.5711299959	5.2152138336	0.0650669401	0.0354910582	0.0098586273	0	0	0.0019717255	0	0	0.0492931364	0	0.2346353294	0	0.0098586273	0	0	0	0	0.0098586273	0.6506694008	0.0078869018	0	0	0	0	9.8783445393	0	0	1.9086302423	0.0394345091	0	0.0236607055
k__Bacteria|p__Bacteroidetes|c__Bacteroidia|o__Bacteroidales|f__Prevotellaceae|g__Prevotella|s__Prevotellaceae_bacterium_DNF00733	0	0	0	0	0	0	0	0	0.0236607055	0.0295758819	0	0	0	5.8323639017	0.2878719167	0	0	1.4216140545	0	0	0	0	0	0	0	0	0	0	0	0.0847841946	0	0	0	0	0	0	0	0	0	0	0	0	0	0	0	0	0	0	0
k__Bacteria|p__Bacteroidetes|c__Bacteroidia|o__Bacteroidales|f__Prevotellaceae|g__Prevotella|s__Prevotellaceae_bacterium_S4-A16	0	0	0	0	0	0	0	0	0	0	0	0	0	0	0	0	0.0138020782	0	0	0	0	0	0	0	0	0	0	0	0	0	0	0	0	0	0	0	0	0	0	0	0	0	0	0	0	0	0	0	0
k__Bacteria|p__Bacteroidetes|c__Bacteroidia|o__Bacteroidales|f__Prevotellaceae|g__Prevotella|s__Unassigned	0	0	0.0098586273	0	0	0	0.0019717255	0.0276041564	0	0	0	0.0039434509	0	0.0749255674	0.1301338802	0	0.0670386655	0.0098586273	0.0611234892	0.047321411	0	0	0	0	0	0	0	0	0.3292781513	0	0	0	0	0	0	0	0	0.0157738037	0.0197172546	0.0177455291	0	0.0966145474	0.0571800383	0	0	0	0.0118303527	0.0098586273	0
k__Bacteria|p__Bacteroidetes|c__Bacteroidia|o__Bacteroidales|f__Prevotellaceae|g__Prevotella|s__uncultured_Bacteroidales_bacterium	0	0	0	0	0	0	0	0	0	0	0	0	0	0	0	0	0	0	0	0	0	0	0	0	0	0	0	0	0	0	0	0	0	0	0	0	0	0	0	0	0	0	0	0	0	0	0	0	0
k__Bacteria|p__Bacteroidetes|c__Bacteroidia|o__Bacteroidales|f__Prevotellaceae|g__Prevotella|s__uncultured_Bacteroidetes_bacterium	0	0	0	0	0	0	0	0	0	0	0	0	0	0	0	0	0	0	0	0	0	0	0	0	0	0	0	0	0	0	0	0	0	0	0	0	0	0	0	0	0	0	0	0	0	0	0	0	0
k__Bacteria|p__Bacteroidetes|c__Bacteroidia|o__Bacteroidales|f__Prolixibacteraceae	0	0	0	0	0	0	0	0	0	0	0	0	0	0	0	0	0	0	0	0	0	0	0	0	0	0	0	0	0	0	0	0	0	0.0118303527	0	0	0	0	0	0.0098586273	0	0	0	0	0	0	0	0	0
k__Bacteria|p__Bacteroidetes|c__Bacteroidia|o__Bacteroidales|f__Prolixibacteraceae|g__Unassigned	0	0	0	0	0	0	0	0	0	0	0	0	0	0	0	0	0	0	0	0	0	0	0	0	0	0	0	0	0	0	0	0	0	0.0118303527	0	0	0	0	0	0	0	0	0	0	0	0	0	0	0
k__Bacteria|p__Bacteroidetes|c__Bacteroidia|o__Bacteroidales|f__Prolixibacteraceae|g__Unassigned|s__Unassigned	0	0	0	0	0	0	0	0	0	0	0	0	0	0	0	0	0	0	0	0	0	0	0	0	0	0	0	0	0	0	0	0	0	0.0118303527	0	0	0	0	0	0	0	0	0	0	0	0	0	0	0
k__Bacteria|p__Bacteroidetes|c__Bacteroidia|o__Bacteroidales|f__Rikenellaceae	0	0	0	0	0	0	0	0	0.0059151764	0	0	0	0	0	0	0	0	0	0	0	0	0	0	0	0	0	0	0	0	0	0	0	0	0	0	0	0	0	0	0	0	0	0	0	0	0	0	0	0
k__Bacteria|p__Bacteroidetes|c__Bacteroidia|o__Bacteroidales|f__Rikenellaceae|g__Alistipes	0	0	0	0	0	0	0	0	0.0059151764	0	0	0	0	0	0	0	0	0	0	0	0	0	0	0	0	0	0	0	0	0	0	0	0	0	0	0	0	0	0	0	0	0	0	0	0	0	0	0	0
k__Bacteria|p__Bacteroidetes|c__Bacteroidia|o__Bacteroidales|f__Rikenellaceae|g__Alistipes|s__Alistipes_shahii	0	0	0	0	0	0	0	0	0	0	0	0	0	0	0	0	0	0	0	0	0	0	0	0	0	0	0	0	0	0	0	0	0	0	0	0	0	0	0	0	0	0	0	0	0	0	0	0	0
k__Bacteria|p__Bacteroidetes|c__Bacteroidia|o__Bacteroidales|f__Rikenellaceae|g__Alistipes|s__Unassigned	0	0	0	0	0	0	0	0	0.0059151764	0	0	0	0	0	0	0	0	0	0	0	0	0	0	0	0	0	0	0	0	0	0	0	0	0	0	0	0	0	0	0	0	0	0	0	0	0	0	0	0
k__Bacteria|p__Bacteroidetes|c__Bacteroidia|o__Bacteroidales|f__Unassigned	0	0	0	0	0	0	0	0	0	0	0	0	0	0	0	0	0	0	0	0	0	0	0	0	0	0	0	0	0	0	0	0	0	0	0	0	0	0	0	0	0.0059151764	0	0	0	0	0	0	0	0
k__Bacteria|p__Bacteroidetes|c__Bacteroidia|o__Bacteroidales|f__Unassigned|g__Unassigned	0	0	0	0	0	0	0	0	0	0	0	0	0	0	0	0	0	0	0	0	0	0	0	0	0	0	0	0	0	0	0	0	0	0	0	0	0	0	0	0	0.0059151764	0	0	0	0	0	0	0	0
k__Bacteria|p__Bacteroidetes|c__Bacteroidia|o__Bacteroidales|f__Unassigned|g__Unassigned|s__Unassigned	0	0	0	0	0	0	0	0	0	0	0	0	0	0	0	0	0	0	0	0	0	0	0	0	0	0	0	0	0	0	0	0	0	0	0	0	0	0	0	0	0.0059151764	0	0	0	0	0	0	0	0
k__Bacteria|p__Bacteroidetes|c__Cytophagia	0	0	0.0039434509	0	0	0	0	0	0	0	0	0	0	0	0	0	0	0	0	0	0	0	0	0	0	0	0	0	0	0	0	0	0.0039434509	0.0138020782	0	0	0.0039434509	0	0	0.0039434509	0.0374627837	0	0	0.0059151764	0	0	0	0.0078869018	0
k__Bacteria|p__Bacteroidetes|c__Cytophagia|o__Cytophagales	0	0	0.0039434509	0	0	0	0	0	0	0	0	0	0	0	0	0	0	0	0	0	0	0	0	0	0	0	0	0	0	0	0	0	0.0039434509	0.0138020782	0	0	0.0039434509	0	0	0.0039434509	0.0374627837	0	0	0.0059151764	0	0	0	0.0078869018	0
k__Bacteria|p__Bacteroidetes|c__Cytophagia|o__Cytophagales|f__Cyclobacteriaceae	0	0	0	0	0	0	0	0	0	0	0	0	0	0	0	0	0	0	0	0	0	0	0	0	0	0	0	0	0	0	0	0	0	0.0039434509	0	0	0	0	0	0.0039434509	0.0098586273	0	0	0	0	0	0	0	0
k__Bacteria|p__Bacteroidetes|c__Cytophagia|o__Cytophagales|f__Cytophagaceae	0	0	0	0	0	0	0	0	0	0	0	0	0	0	0	0	0	0	0	0	0	0	0	0	0	0	0	0	0	0	0	0	0	0.0039434509	0	0	0	0	0	0	0.0098586273	0	0	0.0059151764	0	0	0	0.0078869018	0
k__Bacteria|p__Bacteroidetes|c__Cytophagia|o__Cytophagales|f__Cytophagaceae|g__Cytophaga	0	0	0	0	0	0	0	0	0	0	0	0	0	0	0	0	0	0	0	0	0	0	0	0	0	0	0	0	0	0	0	0	0	0.0039434509	0	0	0	0	0	0	0.0039434509	0	0	0	0	0	0	0.0039434509	0
k__Bacteria|p__Bacteroidetes|c__Cytophagia|o__Cytophagales|f__Cytophagaceae|g__Cytophaga|s__Cytophaga_hutchinsonii	0	0	0	0	0	0	0	0	0	0	0	0	0	0	0	0	0	0	0	0	0	0	0	0	0	0	0	0	0	0	0	0	0	0.0039434509	0	0	0	0	0	0	0.0039434509	0	0	0	0	0	0	0.0039434509	0
k__Bacteria|p__Bacteroidetes|c__Cytophagia|o__Cytophagales|f__Cytophagaceae|g__Dyadobacter	0	0	0	0	0	0	0	0	0	0	0	0	0	0	0	0	0	0	0	0	0	0	0	0	0	0	0	0	0	0	0	0	0	0	0	0	0	0	0	0	0.0059151764	0	0	0.0059151764	0	0	0	0	0
k__Bacteria|p__Bacteroidetes|c__Cytophagia|o__Cytophagales|f__Cytophagaceae|g__Dyadobacter|s__Dyadobacter_fermentans	0	0	0	0	0	0	0	0	0	0	0	0	0	0	0	0	0	0	0	0	0	0	0	0	0	0	0	0	0	0	0	0	0	0	0	0	0	0	0	0	0.0059151764	0	0	0	0	0	0	0	0
k__Bacteria|p__Bacteroidetes|c__Cytophagia|o__Cytophagales|f__Cytophagaceae|g__Dyadobacter|s__Unassigned	0	0	0	0	0	0	0	0	0	0	0	0	0	0	0	0	0	0	0	0	0	0	0	0	0	0	0	0	0	0	0	0	0	0	0	0	0	0	0	0	0	0	0	0.0059151764	0	0	0	0	0
k__Bacteria|p__Bacteroidetes|c__Cytophagia|o__Cytophagales|f__Cytophagaceae|g__Pontibacter	0	0	0	0	0	0	0	0	0	0	0	0	0	0	0	0	0	0	0	0	0	0	0	0	0	0	0	0	0	0	0	0	0	0	0	0	0	0	0	0	0	0	0	0	0	0	0	0.0039434509	0
k__Bacteria|p__Bacteroidetes|c__Cytophagia|o__Cytophagales|f__Cytophagaceae|g__Pontibacter|s__Pontibacter_sp._LX8	0	0	0	0	0	0	0	0	0	0	0	0	0	0	0	0	0	0	0	0	0	0	0	0	0	0	0	0	0	0	0	0	0	0	0	0	0	0	0	0	0	0	0	0	0	0	0	0.0039434509	0
k__Bacteria|p__Bacteroidetes|c__Cytophagia|o__Cytophagales|f__Unassigned	0	0	0	0	0	0	0	0	0	0	0	0	0	0	0	0	0	0	0	0	0	0	0	0	0	0	0	0	0	0	0	0	0	0.0039434509	0	0	0	0	0	0	0	0	0	0	0	0	0	0	0
k__Bacteria|p__Bacteroidetes|c__Cytophagia|o__Cytophagales|f__Unassigned|g__Unassigned	0	0	0	0	0	0	0	0	0	0	0	0	0	0	0	0	0	0	0	0	0	0	0	0	0	0	0	0	0	0	0	0	0	0.0039434509	0	0	0	0	0	0	0	0	0	0	0	0	0	0	0
k__Bacteria|p__Bacteroidetes|c__Cytophagia|o__Cytophagales|f__Unassigned|g__Unassigned|s__Unassigned	0	0	0	0	0	0	0	0	0	0	0	0	0	0	0	0	0	0	0	0	0	0	0	0	0	0	0	0	0	0	0	0	0	0.0039434509	0	0	0	0	0	0	0	0	0	0	0	0	0	0	0
k__Bacteria|p__Bacteroidetes|c__Flavobacteriia	0	0	0.0059151764	0.0098586273	0	0	0	0	0.0315476073	0	0	0	0	0	0	0	0	0	0	0	0	0	0	0	0	0	0	0	0	0	0	0	0.0078869018	0	0	0	0	0	0	0.0197172546	0.0295758819	0.0019717255	0	0.0059151764	0	0	0	0.0078869018	0
k__Bacteria|p__Bacteroidetes|c__Flavobacteriia|o__Flavobacteriales	0	0	0.0059151764	0.0098586273	0	0	0	0	0.0315476073	0	0	0	0	0	0	0	0	0	0	0	0	0	0	0	0	0	0	0	0	0	0	0	0.0078869018	0	0	0	0	0	0	0.0197172546	0.0295758819	0.0019717255	0	0.0059151764	0	0	0	0.0078869018	0
k__Bacteria|p__Bacteroidetes|c__Flavobacteriia|o__Flavobacteriales|f__Cryomorphaceae	0	0	0	0	0	0	0	0	0	0	0	0	0	0	0	0	0	0	0	0	0	0	0	0	0	0	0	0	0	0	0	0	0	0	0	0	0	0	0	0.0059151764	0	0	0	0	0	0	0	0	0
k__Bacteria|p__Bacteroidetes|c__Flavobacteriia|o__Flavobacteriales|f__Cryomorphaceae|g__Fluviicola	0	0	0	0	0	0	0	0	0	0	0	0	0	0	0	0	0	0	0	0	0	0	0	0	0	0	0	0	0	0	0	0	0	0	0	0	0	0	0	0.0059151764	0	0	0	0	0	0	0	0	0
k__Bacteria|p__Bacteroidetes|c__Flavobacteriia|o__Flavobacteriales|f__Cryomorphaceae|g__Fluviicola|s__Unassigned	0	0	0	0	0	0	0	0	0	0	0	0	0	0	0	0	0	0	0	0	0	0	0	0	0	0	0	0	0	0	0	0	0	0	0	0	0	0	0	0.0059151764	0	0	0	0	0	0	0	0	0
k__Bacteria|p__Bacteroidetes|c__Flavobacteriia|o__Flavobacteriales|f__Flavobacteriaceae	0	0	0.0059151764	0.0098586273	0	0	0	0	0.0315476073	0	0	0	0	0	0	0	0	0	0	0	0	0	0	0	0	0	0	0	0	0	0	0	0.0078869018	0	0	0	0	0	0	0.0138020782	0.0295758819	0.0019717255	0	0.0059151764	0	0	0	0.0078869018	0
k__Bacteria|p__Bacteroidetes|c__Flavobacteriia|o__Flavobacteriales|f__Flavobacteriaceae|g__Aequorivita	0	0	0	0	0	0	0	0	0	0	0	0	0	0	0	0	0	0	0	0	0	0	0	0	0	0	0	0	0	0	0	0	0	0	0	0	0	0	0	0.0059151764	0	0	0	0	0	0	0	0	0
k__Bacteria|p__Bacteroidetes|c__Flavobacteriia|o__Flavobacteriales|f__Flavobacteriaceae|g__Aequorivita|s__uncultured_bacterium	0	0	0	0	0	0	0	0	0	0	0	0	0	0	0	0	0	0	0	0	0	0	0	0	0	0	0	0	0	0	0	0	0	0	0	0	0	0	0	0.0059151764	0	0	0	0	0	0	0	0	0
k__Bacteria|p__Bacteroidetes|c__Flavobacteriia|o__Flavobacteriales|f__Flavobacteriaceae|g__Bergeyella	0	0	0	0	0	0	0	0	0	0	0	0	0	0	0	0	0	0	0	0	0	0	0	0	0	0	0	0	0	0	0	0	0	0	0	0	0	0	0	0	0	0	0	0	0	0	0	0	0
k__Bacteria|p__Bacteroidetes|c__Flavobacteriia|o__Flavobacteriales|f__Flavobacteriaceae|g__Bergeyella|s__Unassigned	0	0	0	0	0	0	0	0	0	0	0	0	0	0	0	0	0	0	0	0	0	0	0	0	0	0	0	0	0	0	0	0	0	0	0	0	0	0	0	0	0	0	0	0	0	0	0	0	0
k__Bacteria|p__Bacteroidetes|c__Flavobacteriia|o__Flavobacteriales|f__Flavobacteriaceae|g__Capnocytophaga	0	0	0	0	0	0	0	0	0	0	0	0	0	0	0	0	0	0	0	0	0	0	0	0	0	0	0	0	0	0	0	0	0	0	0	0	0	0	0	0	0.0039434509	0	0	0	0	0	0	0	0
k__Bacteria|p__Bacteroidetes|c__Flavobacteriia|o__Flavobacteriales|f__Flavobacteriaceae|g__Capnocytophaga|s__Unassigned	0	0	0	0	0	0	0	0	0	0	0	0	0	0	0	0	0	0	0	0	0	0	0	0	0	0	0	0	0	0	0	0	0	0	0	0	0	0	0	0	0.0039434509	0	0	0	0	0	0	0	0
k__Bacteria|p__Bacteroidetes|c__Flavobacteriia|o__Flavobacteriales|f__Flavobacteriaceae|g__Chryseobacterium	0	0	0	0	0	0	0	0	0	0	0	0	0	0	0	0	0	0	0	0	0	0	0	0	0	0	0	0	0	0	0	0	0	0	0	0	0	0	0	0.0039434509	0.0078869018	0.0019717255	0	0.0059151764	0	0	0	0	0
k__Bacteria|p__Bacteroidetes|c__Flavobacteriia|o__Flavobacteriales|f__Flavobacteriaceae|g__Chryseobacterium|s__Unassigned	0	0	0	0	0	0	0	0	0	0	0	0	0	0	0	0	0	0	0	0	0	0	0	0	0	0	0	0	0	0	0	0	0	0	0	0	0	0	0	0.0039434509	0.0078869018	0.0019717255	0	0.0059151764	0	0	0	0	0
k__Bacteria|p__Bacteroidetes|c__Flavobacteriia|o__Flavobacteriales|f__Flavobacteriaceae|g__Flavobacterium	0	0	0.0059151764	0.0059151764	0	0	0	0	0	0	0	0	0	0	0	0	0	0	0	0	0	0	0	0	0	0	0	0	0	0	0	0	0.0078869018	0	0	0	0	0	0	0.0039434509	0.0177455291	0	0	0	0	0	0	0.0078869018	0
k__Bacteria|p__Bacteroidetes|c__Flavobacteriia|o__Flavobacteriales|f__Flavobacteriaceae|g__Flavobacterium|s__Flavobacterium_johnsoniae_UW101	0	0	0	0.0059151764	0	0	0	0	0	0	0	0	0	0	0	0	0	0	0	0	0	0	0	0	0	0	0	0	0	0	0	0	0	0	0	0	0	0	0	0	0	0	0	0	0	0	0	0	0
k__Bacteria|p__Bacteroidetes|c__Flavobacteriia|o__Flavobacteriales|f__Flavobacteriaceae|g__Flavobacterium|s__Unassigned	0	0	0.0059151764	0	0	0	0	0	0	0	0	0	0	0	0	0	0	0	0	0	0	0	0	0	0	0	0	0	0	0	0	0	0.0078869018	0	0	0	0	0	0	0.0039434509	0.0177455291	0	0	0	0	0	0	0.0078869018	0
k__Bacteria|p__Bacteroidetes|c__Flavobacteriia|o__Flavobacteriales|f__Flavobacteriaceae|g__Galbibacter	0	0	0	0.0039434509	0	0	0	0	0	0	0	0	0	0	0	0	0	0	0	0	0	0	0	0	0	0	0	0	0	0	0	0	0	0	0	0	0	0	0	0	0	0	0	0	0	0	0	0	0
k__Bacteria|p__Bacteroidetes|c__Flavobacteriia|o__Flavobacteriales|f__Flavobacteriaceae|g__Galbibacter|s__Galbibacter_marinus	0	0	0	0.0039434509	0	0	0	0	0	0	0	0	0	0	0	0	0	0	0	0	0	0	0	0	0	0	0	0	0	0	0	0	0	0	0	0	0	0	0	0	0	0	0	0	0	0	0	0	0
k__Bacteria|p__Bacteroidetes|c__Sphingobacteriia	0	0	0.0098586273	0.0098586273	0	0	0	0	0	0.0039434509	0	0	0	0	0	0.0039434509	0	0	0	0	0	0	0	0	0.0039434509	0	0.0118303527	0	0	0	0.0039434509	0.0078869018	0.0059151764	0.0749255674	0	0.0098586273	0	0	0	0.1281621547	0.2523808585	0.0059151764	0.0059151764	0.0177455291	0.0138020782	0	0.0039434509	0.047321411	0
k__Bacteria|p__Bacteroidetes|c__Sphingobacteriia|o__Sphingobacteriales	0	0	0.0098586273	0.0098586273	0	0	0	0	0	0.0039434509	0	0	0	0	0	0.0039434509	0	0	0	0	0	0	0	0	0.0039434509	0	0.0118303527	0	0	0	0.0039434509	0.0078869018	0.0059151764	0.0749255674	0	0.0098586273	0	0	0	0.1281621547	0.2523808585	0.0059151764	0.0059151764	0.0177455291	0.0138020782	0	0.0039434509	0.047321411	0
k__Bacteria|p__Bacteroidetes|c__Sphingobacteriia|o__Sphingobacteriales|f__Chitinophagaceae	0	0	0	0.0098586273	0	0	0	0	0	0.0039434509	0	0	0	0	0	0.0039434509	0	0	0	0	0	0	0	0	0.0039434509	0	0.0118303527	0	0	0	0.0039434509	0.0078869018	0	0.0492931364	0	0.0098586273	0	0	0	0.0985862728	0.1892856439	0.0039434509	0.0019717255	0.0019717255	0.0098586273	0	0.0039434509	0.0394345091	0
k__Bacteria|p__Bacteroidetes|c__Sphingobacteriia|o__Sphingobacteriales|f__Chitinophagaceae|g__Arachidicoccus	0	0	0	0	0	0	0	0	0	0	0	0	0	0	0	0	0	0	0	0	0	0	0	0	0	0	0	0	0	0	0	0	0	0.0098586273	0	0	0	0	0	0	0	0	0.0019717255	0	0	0	0	0.0059151764	0
k__Bacteria|p__Bacteroidetes|c__Sphingobacteriia|o__Sphingobacteriales|f__Chitinophagaceae|g__Arachidicoccus|s__Unassigned	0	0	0	0	0	0	0	0	0	0	0	0	0	0	0	0	0	0	0	0	0	0	0	0	0	0	0	0	0	0	0	0	0	0.0098586273	0	0	0	0	0	0	0	0	0.0019717255	0	0	0	0	0.0059151764	0
k__Bacteria|p__Bacteroidetes|c__Sphingobacteriia|o__Sphingobacteriales|f__Chitinophagaceae|g__Chitinophaga	0	0	0	0	0	0	0	0	0	0	0	0	0	0	0	0	0	0	0	0	0	0	0	0	0	0	0	0	0	0	0	0.0039434509	0	0	0	0.0039434509	0	0	0	0.0098586273	0.0059151764	0	0	0	0	0	0	0	0
k__Bacteria|p__Bacteroidetes|c__Sphingobacteriia|o__Sphingobacteriales|f__Chitinophagaceae|g__Chitinophaga|s__Chitinophaga_terrae_Kim_and_Jung_2007	0	0	0	0	0	0	0	0	0	0	0	0	0	0	0	0	0	0	0	0	0	0	0	0	0	0	0	0	0	0	0	0	0	0	0	0	0	0	0	0	0	0	0	0	0	0	0	0	0
k__Bacteria|p__Bacteroidetes|c__Sphingobacteriia|o__Sphingobacteriales|f__Chitinophagaceae|g__Chitinophaga|s__Unassigned	0	0	0	0	0	0	0	0	0	0	0	0	0	0	0	0	0	0	0	0	0	0	0	0	0	0	0	0	0	0	0	0.0039434509	0	0	0	0.0039434509	0	0	0	0.0098586273	0.0059151764	0	0	0	0	0	0	0	0
k__Bacteria|p__Bacteroidetes|c__Sphingobacteriia|o__Sphingobacteriales|f__Chitinophagaceae|g__Chitinophaga|s__uncultured_Chitinophaga_sp.	0	0	0	0	0	0	0	0	0	0	0	0	0	0	0	0	0	0	0	0	0	0	0	0	0	0	0	0	0	0	0	0	0	0	0	0	0	0	0	0	0	0	0	0	0	0	0	0	0
k__Bacteria|p__Bacteroidetes|c__Sphingobacteriia|o__Sphingobacteriales|f__Chitinophagaceae|g__Flavisolibacter	0	0	0	0	0	0	0	0	0	0	0	0	0	0	0	0.0039434509	0	0	0	0	0	0	0	0	0	0	0	0	0	0	0.0039434509	0	0	0	0	0	0	0	0	0.0157738037	0.0276041564	0	0	0	0.0098586273	0	0	0.0039434509	0
k__Bacteria|p__Bacteroidetes|c__Sphingobacteriia|o__Sphingobacteriales|f__Chitinophagaceae|g__Flavisolibacter|s__Unassigned	0	0	0	0	0	0	0	0	0	0	0	0	0	0	0	0.0039434509	0	0	0	0	0	0	0	0	0	0	0	0	0	0	0.0039434509	0	0	0	0	0	0	0	0	0.0157738037	0.0276041564	0	0	0	0.0098586273	0	0	0.0039434509	0
k__Bacteria|p__Bacteroidetes|c__Sphingobacteriia|o__Sphingobacteriales|f__Chitinophagaceae|g__Hydrotalea	0	0	0	0	0	0	0	0	0	0	0	0	0	0	0	0	0	0	0	0	0	0	0	0	0	0	0	0	0	0	0	0	0	0	0	0	0	0	0	0.0197172546	0	0	0	0	0	0	0.0039434509	0	0
k__Bacteria|p__Bacteroidetes|c__Sphingobacteriia|o__Sphingobacteriales|f__Chitinophagaceae|g__Hydrotalea|s__Unassigned	0	0	0	0	0	0	0	0	0	0	0	0	0	0	0	0	0	0	0	0	0	0	0	0	0	0	0	0	0	0	0	0	0	0	0	0	0	0	0	0.0197172546	0	0	0	0	0	0	0.0039434509	0	0
k__Bacteria|p__Bacteroidetes|c__Sphingobacteriia|o__Sphingobacteriales|f__Chitinophagaceae|g__Niabella	0	0	0	0	0	0	0	0	0	0	0	0	0	0	0	0	0	0	0	0	0	0	0	0	0	0	0	0	0	0	0	0	0	0	0	0	0	0	0	0	0	0	0	0	0	0	0	0	0
k__Bacteria|p__Bacteroidetes|c__Sphingobacteriia|o__Sphingobacteriales|f__Chitinophagaceae|g__Niabella|s__Unassigned	0	0	0	0	0	0	0	0	0	0	0	0	0	0	0	0	0	0	0	0	0	0	0	0	0	0	0	0	0	0	0	0	0	0	0	0	0	0	0	0	0	0	0	0	0	0	0	0	0
k__Bacteria|p__Bacteroidetes|c__Sphingobacteriia|o__Sphingobacteriales|f__Chitinophagaceae|g__Niastella	0	0	0	0	0	0	0	0	0	0	0	0	0	0	0	0	0	0	0	0	0	0	0	0	0	0	0	0	0	0	0	0.0039434509	0	0	0	0	0	0	0	0	0	0	0	0	0	0	0	0	0
k__Bacteria|p__Bacteroidetes|c__Sphingobacteriia|o__Sphingobacteriales|f__Chitinophagaceae|g__Niastella|s__Unassigned	0	0	0	0	0	0	0	0	0	0	0	0	0	0	0	0	0	0	0	0	0	0	0	0	0	0	0	0	0	0	0	0.0039434509	0	0	0	0	0	0	0	0	0	0	0	0	0	0	0	0	0
k__Bacteria|p__Bacteroidetes|c__Sphingobacteriia|o__Sphingobacteriales|f__Chitinophagaceae|g__Sediminibacterium	0	0	0	0.0039434509	0	0	0	0	0	0	0	0	0	0	0	0	0	0	0	0	0	0	0	0	0	0	0	0	0	0	0	0	0	0	0	0	0	0	0	0	0	0	0	0	0	0	0	0	0
k__Bacteria|p__Bacteroidetes|c__Sphingobacteriia|o__Sphingobacteriales|f__Chitinophagaceae|g__Sediminibacterium|s__Unassigned	0	0	0	0.0039434509	0	0	0	0	0	0	0	0	0	0	0	0	0	0	0	0	0	0	0	0	0	0	0	0	0	0	0	0	0	0	0	0	0	0	0	0	0	0	0	0	0	0	0	0	0
k__Bacteria|p__Bacteroidetes|c__Sphingobacteriia|o__Sphingobacteriales|f__Chitinophagaceae|g__Taibaiella	0	0	0	0	0	0	0	0	0	0	0	0	0	0	0	0	0	0	0	0	0	0	0	0	0	0	0.0039434509	0	0	0	0	0	0	0	0	0	0	0	0	0	0.0039434509	0	0	0	0	0	0	0	0
k__Bacteria|p__Bacteroidetes|c__Sphingobacteriia|o__Sphingobacteriales|f__Chitinophagaceae|g__Taibaiella|s__Unassigned	0	0	0	0	0	0	0	0	0	0	0	0	0	0	0	0	0	0	0	0	0	0	0	0	0	0	0	0	0	0	0	0	0	0	0	0	0	0	0	0	0.0039434509	0	0	0	0	0	0	0	0
k__Bacteria|p__Bacteroidetes|c__Sphingobacteriia|o__Sphingobacteriales|f__Chitinophagaceae|g__Taibaiella|s__uncultured_bacterium	0	0	0	0	0	0	0	0	0	0	0	0	0	0	0	0	0	0	0	0	0	0	0	0	0	0	0.0039434509	0	0	0	0	0	0	0	0	0	0	0	0	0	0	0	0	0	0	0	0	0	0
k__Bacteria|p__Bacteroidetes|c__Sphingobacteriia|o__Sphingobacteriales|f__Chitinophagaceae|g__Terrimonas	0	0	0	0	0	0	0	0	0	0	0	0	0	0	0	0	0	0	0	0	0	0	0	0	0	0	0	0	0	0	0	0	0	0	0	0	0	0	0	0	0.0098586273	0	0	0	0	0	0	0	0
k__Bacteria|p__Bacteroidetes|c__Sphingobacteriia|o__Sphingobacteriales|f__Chitinophagaceae|g__Terrimonas|s__Unassigned	0	0	0	0	0	0	0	0	0	0	0	0	0	0	0	0	0	0	0	0	0	0	0	0	0	0	0	0	0	0	0	0	0	0	0	0	0	0	0	0	0.0098586273	0	0	0	0	0	0	0	0
k__Bacteria|p__Bacteroidetes|c__Sphingobacteriia|o__Sphingobacteriales|f__Chitinophagaceae|g__Unassigned	0	0	0	0	0	0	0	0	0	0.0039434509	0	0	0	0	0	0	0	0	0	0	0	0	0	0	0.0039434509	0	0	0	0	0	0	0	0	0.0354910582	0	0.0059151764	0	0	0	0.0532365873	0.1143600765	0	0	0	0	0	0	0.0197172546	0
k__Bacteria|p__Bacteroidetes|c__Sphingobacteriia|o__Sphingobacteriales|f__Chitinophagaceae|g__Unassigned|s__Unassigned	0	0	0	0	0	0	0	0	0	0.0039434509	0	0	0	0	0	0	0	0	0	0	0	0	0	0	0.0039434509	0	0	0	0	0	0	0	0	0.0354910582	0	0.0059151764	0	0	0	0.0532365873	0.1143600765	0	0	0	0	0	0	0.0197172546	0
k__Bacteria|p__Bacteroidetes|c__Sphingobacteriia|o__Sphingobacteriales|f__Rhodothermaceae	0	0	0	0	0	0	0	0	0	0	0	0	0	0	0	0	0	0	0	0	0	0	0	0	0	0	0	0	0	0	0	0	0	0	0	0	0	0	0	0	0	0	0	0	0	0	0	0	0
k__Bacteria|p__Bacteroidetes|c__Sphingobacteriia|o__Sphingobacteriales|f__Saprospiraceae	0	0	0	0	0	0	0	0	0	0	0	0	0	0	0	0	0	0	0	0	0	0	0	0	0	0	0	0	0	0	0	0	0	0	0	0	0	0	0	0	0	0	0	0	0	0	0	0	0
k__Bacteria|p__Bacteroidetes|c__Sphingobacteriia|o__Sphingobacteriales|f__Sphingobacteriaceae	0	0	0.0098586273	0	0	0	0	0	0	0	0	0	0	0	0	0	0	0	0	0	0	0	0	0	0	0	0	0	0	0	0	0	0.0059151764	0.0256324309	0	0	0	0	0	0.0295758819	0.0630952146	0.0019717255	0.0039434509	0.0157738037	0.0039434509	0	0	0.0078869018	0
k__Bacteria|p__Bacteroidetes|c__Sphingobacteriia|o__Sphingobacteriales|f__Sphingobacteriaceae|g__Mucilaginibacter	0	0	0.0039434509	0	0	0	0	0	0	0	0	0	0	0	0	0	0	0	0	0	0	0	0	0	0	0	0	0	0	0	0	0	0	0	0	0	0	0	0	0.0039434509	0.0197172546	0	0	0.0039434509	0	0	0	0.0059151764	0
k__Bacteria|p__Bacteroidetes|c__Sphingobacteriia|o__Sphingobacteriales|f__Sphingobacteriaceae|g__Mucilaginibacter|s__Unassigned	0	0	0.0039434509	0	0	0	0	0	0	0	0	0	0	0	0	0	0	0	0	0	0	0	0	0	0	0	0	0	0	0	0	0	0	0	0	0	0	0	0	0.0039434509	0.0197172546	0	0	0.0039434509	0	0	0	0.0059151764	0
k__Bacteria|p__Bacteroidetes|c__Sphingobacteriia|o__Sphingobacteriales|f__Sphingobacteriaceae|g__Pedobacter	0	0	0.0059151764	0	0	0	0	0	0	0	0	0	0	0	0	0	0	0	0	0	0	0	0	0	0	0	0	0	0	0	0	0	0.0059151764	0.0118303527	0	0	0	0	0	0.0098586273	0.0256324309	0	0.0039434509	0.0059151764	0	0	0	0	0
k__Bacteria|p__Bacteroidetes|c__Sphingobacteriia|o__Sphingobacteriales|f__Sphingobacteriaceae|g__Pedobacter|s__Pedobacter_bauzanensis	0	0	0	0	0	0	0	0	0	0	0	0	0	0	0	0	0	0	0	0	0	0	0	0	0	0	0	0	0	0	0	0	0	0.0118303527	0	0	0	0	0	0	0	0	0	0	0	0	0	0	0
k__Bacteria|p__Bacteroidetes|c__Sphingobacteriia|o__Sphingobacteriales|f__Sphingobacteriaceae|g__Pedobacter|s__Pedobacter_sp._p2_2011	0	0	0	0	0	0	0	0	0	0	0	0	0	0	0	0	0	0	0	0	0	0	0	0	0	0	0	0	0	0	0	0	0	0	0	0	0	0	0	0	0.0039434509	0	0	0	0	0	0	0	0
k__Bacteria|p__Bacteroidetes|c__Sphingobacteriia|o__Sphingobacteriales|f__Sphingobacteriaceae|g__Pedobacter|s__Unassigned	0	0	0.0059151764	0	0	0	0	0	0	0	0	0	0	0	0	0	0	0	0	0	0	0	0	0	0	0	0	0	0	0	0	0	0.0059151764	0	0	0	0	0	0	0.0098586273	0.02168898	0	0.0039434509	0.0059151764	0	0	0	0	0
k__Bacteria|p__Bacteroidetes|c__Sphingobacteriia|o__Sphingobacteriales|f__Sphingobacteriaceae|g__Sphingobacterium	0	0	0	0	0	0	0	0	0	0	0	0	0	0	0	0	0	0	0	0	0	0	0	0	0	0	0	0	0	0	0	0	0	0.0059151764	0	0	0	0	0	0.0157738037	0.0177455291	0.0019717255	0	0.0059151764	0	0	0	0.0019717255	0
k__Bacteria|p__Bacteroidetes|c__Sphingobacteriia|o__Sphingobacteriales|f__Sphingobacteriaceae|g__Sphingobacterium|s__Unassigned	0	0	0	0	0	0	0	0	0	0	0	0	0	0	0	0	0	0	0	0	0	0	0	0	0	0	0	0	0	0	0	0	0	0	0	0	0	0	0	0.0157738037	0.0177455291	0.0019717255	0	0	0	0	0	0	0
k__Bacteria|p__Bacteroidetes|c__Sphingobacteriia|o__Sphingobacteriales|f__Sphingobacteriaceae|g__Sphingobacterium|s__uncultured_bacterium	0	0	0	0	0	0	0	0	0	0	0	0	0	0	0	0	0	0	0	0	0	0	0	0	0	0	0	0	0	0	0	0	0	0	0	0	0	0	0	0	0	0	0	0.0059151764	0	0	0	0	0
k__Bacteria|p__Bacteroidetes|c__Sphingobacteriia|o__Sphingobacteriales|f__Sphingobacteriaceae|g__Sphingobacterium|s__uncultured_compost_bacterium	0	0	0	0	0	0	0	0	0	0	0	0	0	0	0	0	0	0	0	0	0	0	0	0	0	0	0	0	0	0	0	0	0	0.0059151764	0	0	0	0	0	0	0	0	0	0	0	0	0	0.0019717255	0
k__Bacteria|p__Bacteroidetes|c__Sphingobacteriia|o__Sphingobacteriales|f__Sphingobacteriaceae|g__Unassigned	0	0	0	0	0	0	0	0	0	0	0	0	0	0	0	0	0	0	0	0	0	0	0	0	0	0	0	0	0	0	0	0	0	0.0078869018	0	0	0	0	0	0	0	0	0	0	0.0039434509	0	0	0	0
k__Bacteria|p__Bacteroidetes|c__Sphingobacteriia|o__Sphingobacteriales|f__Sphingobacteriaceae|g__Unassigned|s__Unassigned	0	0	0	0	0	0	0	0	0	0	0	0	0	0	0	0	0	0	0	0	0	0	0	0	0	0	0	0	0	0	0	0	0	0.0078869018	0	0	0	0	0	0	0	0	0	0	0.0039434509	0	0	0	0
k__Bacteria|p__Bacteroidetes|c__Sphingobacteriia|o__Sphingobacteriales|f__Unassigned	0	0	0	0	0	0	0	0	0	0	0	0	0	0	0	0	0	0	0	0	0	0	0	0	0	0	0	0	0	0	0	0	0	0	0	0	0	0	0	0	0	0	0	0	0	0	0	0	0
k__Bacteria|p__Bacteroidetes|c__Sphingobacteriia|o__Sphingobacteriales|f__Unassigned|g__Unassigned	0	0	0	0	0	0	0	0	0	0	0	0	0	0	0	0	0	0	0	0	0	0	0	0	0	0	0	0	0	0	0	0	0	0	0	0	0	0	0	0	0	0	0	0	0	0	0	0	0
k__Bacteria|p__Bacteroidetes|c__Sphingobacteriia|o__Sphingobacteriales|f__Unassigned|g__Unassigned|s__Unassigned	0	0	0	0	0	0	0	0	0	0	0	0	0	0	0	0	0	0	0	0	0	0	0	0	0	0	0	0	0	0	0	0	0	0	0	0	0	0	0	0	0	0	0	0	0	0	0	0	0
k__Bacteria|p__Bacteroidetes|c__Unassigned	0	0	0	0	0	0	0	0	0	0	0	0	0	0	0	0	0	0	0	0	0	0	0.0039434509	0	0	0	0	0	0	0	0	0	0	0.0118303527	0	0.0019717255	0	0	0	0	0.0059151764	0	0	0.0039434509	0	0	0	0.0059151764	0
k__Bacteria|p__Bacteroidetes|c__Unassigned|o__Unassigned	0	0	0	0	0	0	0	0	0	0	0	0	0	0	0	0	0	0	0	0	0	0	0.0039434509	0	0	0	0	0	0	0	0	0	0	0.0118303527	0	0.0019717255	0	0	0	0	0.0059151764	0	0	0.0039434509	0	0	0	0.0059151764	0
k__Bacteria|p__Bacteroidetes|c__Unassigned|o__Unassigned|f__Unassigned	0	0	0	0	0	0	0	0	0	0	0	0	0	0	0	0	0	0	0	0	0	0	0.0039434509	0	0	0	0	0	0	0	0	0	0	0.0118303527	0	0.0019717255	0	0	0	0	0.0059151764	0	0	0.0039434509	0	0	0	0.0059151764	0
k__Bacteria|p__Bacteroidetes|c__Unassigned|o__Unassigned|f__Unassigned|g__Unassigned	0	0	0	0	0	0	0	0	0	0	0	0	0	0	0	0	0	0	0	0	0	0	0.0039434509	0	0	0	0	0	0	0	0	0	0	0.0118303527	0	0.0019717255	0	0	0	0	0.0059151764	0	0	0.0039434509	0	0	0	0.0059151764	0
k__Bacteria|p__Bacteroidetes|c__Unassigned|o__Unassigned|f__Unassigned|g__Unassigned|s__Unassigned	0	0	0	0	0	0	0	0	0	0	0	0	0	0	0	0	0	0	0	0	0	0	0.0039434509	0	0	0	0	0	0	0	0	0	0	0.0118303527	0	0.0019717255	0	0	0	0	0.0059151764	0	0	0.0039434509	0	0	0	0.0059151764	0
k__Bacteria|p__Candidatus_Saccharibacteria	0	0	0.0039434509	0	0	0	0	0	0	0.0059151764	0	0.0039434509	0	0	0	0	0	0	0	0	0	0	0	0	0	0	0	0	0	0	0	0	0	0	0	0	0	0	0	0.0177455291	0.02168898	0	0	0	0	0	0	0.0039434509	0
k__Bacteria|p__Chlamydiae	0	0	0.2957588185	0	0	0	0	0	0	0	0	0	0	0	0	0	0	0	0	0	0	0	0	0	0	0	0	0	0	0	0	0	0	0	0	0	0	0	0	0	0	0	0	0.0078869018	0	0	0	0	0
k__Bacteria|p__Chlamydiae|c__Chlamydiia	0	0	0.2957588185	0	0	0	0	0	0	0	0	0	0	0	0	0	0	0	0	0	0	0	0	0	0	0	0	0	0	0	0	0	0	0	0	0	0	0	0	0	0	0	0	0.0078869018	0	0	0	0	0
k__Bacteria|p__Chlamydiae|c__Chlamydiia|o__Chlamydiales	0	0	0.2957588185	0	0	0	0	0	0	0	0	0	0	0	0	0	0	0	0	0	0	0	0	0	0	0	0	0	0	0	0	0	0	0	0	0	0	0	0	0	0	0	0	0.0078869018	0	0	0	0	0
k__Bacteria|p__Chlamydiae|c__Chlamydiia|o__Chlamydiales|f__Chlamydiaceae	0	0	0.2918153676	0	0	0	0	0	0	0	0	0	0	0	0	0	0	0	0	0	0	0	0	0	0	0	0	0	0	0	0	0	0	0	0	0	0	0	0	0	0	0	0	0	0	0	0	0	0
k__Bacteria|p__Chlamydiae|c__Chlamydiia|o__Chlamydiales|f__Chlamydiaceae|g__Chlamydia	0	0	0.2918153676	0	0	0	0	0	0	0	0	0	0	0	0	0	0	0	0	0	0	0	0	0	0	0	0	0	0	0	0	0	0	0	0	0	0	0	0	0	0	0	0	0	0	0	0	0	0
k__Bacteria|p__Chlamydiae|c__Chlamydiia|o__Chlamydiales|f__Chlamydiaceae|g__Chlamydia|s__Unassigned	0	0	0.2918153676	0	0	0	0	0	0	0	0	0	0	0	0	0	0	0	0	0	0	0	0	0	0	0	0	0	0	0	0	0	0	0	0	0	0	0	0	0	0	0	0	0	0	0	0	0	0
k__Bacteria|p__Chlamydiae|c__Chlamydiia|o__Chlamydiales|f__Parachlamydiaceae	0	0	0.0039434509	0	0	0	0	0	0	0	0	0	0	0	0	0	0	0	0	0	0	0	0	0	0	0	0	0	0	0	0	0	0	0	0	0	0	0	0	0	0	0	0	0.0078869018	0	0	0	0	0
k__Bacteria|p__Chlamydiae|c__Chlamydiia|o__Chlamydiales|f__Parachlamydiaceae|g__Neochlamydia	0	0	0.0039434509	0	0	0	0	0	0	0	0	0	0	0	0	0	0	0	0	0	0	0	0	0	0	0	0	0	0	0	0	0	0	0	0	0	0	0	0	0	0	0	0	0	0	0	0	0	0
k__Bacteria|p__Chlamydiae|c__Chlamydiia|o__Chlamydiales|f__Parachlamydiaceae|g__Neochlamydia|s__uncultured_bacterium	0	0	0.0039434509	0	0	0	0	0	0	0	0	0	0	0	0	0	0	0	0	0	0	0	0	0	0	0	0	0	0	0	0	0	0	0	0	0	0	0	0	0	0	0	0	0	0	0	0	0	0
k__Bacteria|p__Chlamydiae|c__Chlamydiia|o__Chlamydiales|f__Parachlamydiaceae|g__Unassigned	0	0	0	0	0	0	0	0	0	0	0	0	0	0	0	0	0	0	0	0	0	0	0	0	0	0	0	0	0	0	0	0	0	0	0	0	0	0	0	0	0	0	0	0.0039434509	0	0	0	0	0
k__Bacteria|p__Chlamydiae|c__Chlamydiia|o__Chlamydiales|f__Parachlamydiaceae|g__Unassigned|s__Unassigned	0	0	0	0	0	0	0	0	0	0	0	0	0	0	0	0	0	0	0	0	0	0	0	0	0	0	0	0	0	0	0	0	0	0	0	0	0	0	0	0	0	0	0	0.0039434509	0	0	0	0	0
k__Bacteria|p__Chlamydiae|c__Chlamydiia|o__Chlamydiales|f__Unassigned	0	0	0	0	0	0	0	0	0	0	0	0	0	0	0	0	0	0	0	0	0	0	0	0	0	0	0	0	0	0	0	0	0	0	0	0	0	0	0	0	0	0	0	0	0	0	0	0	0
k__Bacteria|p__Chlamydiae|c__Chlamydiia|o__Chlamydiales|f__Unassigned|g__Unassigned	0	0	0	0	0	0	0	0	0	0	0	0	0	0	0	0	0	0	0	0	0	0	0	0	0	0	0	0	0	0	0	0	0	0	0	0	0	0	0	0	0	0	0	0	0	0	0	0	0
k__Bacteria|p__Chlamydiae|c__Chlamydiia|o__Chlamydiales|f__Unassigned|g__Unassigned|s__Unassigned	0	0	0	0	0	0	0	0	0	0	0	0	0	0	0	0	0	0	0	0	0	0	0	0	0	0	0	0	0	0	0	0	0	0	0	0	0	0	0	0	0	0	0	0	0	0	0	0	0
k__Bacteria|p__Chloroflexi	0.0039434509	0	0.0197172546	0	0	0	0	0	0	0.0039434509	0	0	0	0.0197172546	0	0.0019717255	0	0	0	0.0098586273	0	0	0	0	0	0.0059151764	0	0.0039434509	0	0	0	0	0	0.0295758819	0	0.0078869018	0	0	0	0.1478794093	0.2425222312	0.0059151764	0.0039434509	0.047321411	0.0098586273	0	0	0.0512648619	0
k__Bacteria|p__Chloroflexi|c__Anaerolineae	0.0039434509	0	0.0078869018	0	0	0	0	0	0	0	0	0	0	0.0078869018	0	0	0	0	0	0.0039434509	0	0	0	0	0	0	0	0	0	0	0	0	0	0.0157738037	0	0	0	0	0	0.0276041564	0.0276041564	0.0039434509	0	0.0118303527	0	0	0	0	0
k__Bacteria|p__Chloroflexi|c__Anaerolineae|o__Anaerolineales	0.0039434509	0	0.0078869018	0	0	0	0	0	0	0	0	0	0	0.0078869018	0	0	0	0	0	0.0039434509	0	0	0	0	0	0	0	0	0	0	0	0	0	0.0157738037	0	0	0	0	0	0.0276041564	0.0276041564	0.0039434509	0	0.0118303527	0	0	0	0	0
k__Bacteria|p__Chloroflexi|c__Anaerolineae|o__Anaerolineales|f__Anaerolineaceae	0.0039434509	0	0.0078869018	0	0	0	0	0	0	0	0	0	0	0.0078869018	0	0	0	0	0	0.0039434509	0	0	0	0	0	0	0	0	0	0	0	0	0	0.0157738037	0	0	0	0	0	0.0276041564	0.0276041564	0.0039434509	0	0.0118303527	0	0	0	0	0
k__Bacteria|p__Chloroflexi|c__Anaerolineae|o__Anaerolineales|f__Anaerolineaceae|g__Ornatilinea	0.0039434509	0	0.0059151764	0	0	0	0	0	0	0	0	0	0	0	0	0	0	0	0	0	0	0	0	0	0	0	0	0	0	0	0	0	0	0	0	0	0	0	0	0	0	0	0	0.0039434509	0	0	0	0	0
k__Bacteria|p__Chloroflexi|c__Anaerolineae|o__Anaerolineales|f__Anaerolineaceae|g__Ornatilinea|s__uncultured_Chloroflexi_bacterium	0.0039434509	0	0.0059151764	0	0	0	0	0	0	0	0	0	0	0	0	0	0	0	0	0	0	0	0	0	0	0	0	0	0	0	0	0	0	0	0	0	0	0	0	0	0	0	0	0.0039434509	0	0	0	0	0
k__Bacteria|p__Chloroflexi|c__Anaerolineae|o__Anaerolineales|f__Anaerolineaceae|g__Pelolinea	0	0	0	0	0	0	0	0	0	0	0	0	0	0	0	0	0	0	0	0	0	0	0	0	0	0	0	0	0	0	0	0	0	0.0039434509	0	0	0	0	0	0	0	0	0	0	0	0	0	0	0
k__Bacteria|p__Chloroflexi|c__Anaerolineae|o__Anaerolineales|f__Anaerolineaceae|g__Pelolinea|s__uncultured_Bellilinea_sp.	0	0	0	0	0	0	0	0	0	0	0	0	0	0	0	0	0	0	0	0	0	0	0	0	0	0	0	0	0	0	0	0	0	0.0039434509	0	0	0	0	0	0	0	0	0	0	0	0	0	0	0
k__Bacteria|p__Chloroflexi|c__Anaerolineae|o__Anaerolineales|f__Anaerolineaceae|g__Unassigned	0	0	0	0	0	0	0	0	0	0	0	0	0	0	0	0	0	0	0	0.0039434509	0	0	0	0	0	0	0	0	0	0	0	0	0	0	0	0	0	0	0	0.0039434509	0	0	0	0	0	0	0	0	0
k__Bacteria|p__Chloroflexi|c__Anaerolineae|o__Anaerolineales|f__Anaerolineaceae|g__Unassigned|s__Unassigned	0	0	0	0	0	0	0	0	0	0	0	0	0	0	0	0	0	0	0	0.0039434509	0	0	0	0	0	0	0	0	0	0	0	0	0	0	0	0	0	0	0	0.0039434509	0	0	0	0	0	0	0	0	0
k__Bacteria|p__Chloroflexi|c__Caldilineae	0	0	0	0	0	0	0	0	0	0	0	0	0	0	0	0	0	0	0	0	0	0	0	0	0	0	0	0	0	0	0	0	0	0	0	0	0	0	0	0	0.0059151764	0	0	0	0	0	0	0	0
k__Bacteria|p__Chloroflexi|c__Caldilineae|o__Caldilineales	0	0	0	0	0	0	0	0	0	0	0	0	0	0	0	0	0	0	0	0	0	0	0	0	0	0	0	0	0	0	0	0	0	0	0	0	0	0	0	0	0.0059151764	0	0	0	0	0	0	0	0
k__Bacteria|p__Chloroflexi|c__Caldilineae|o__Caldilineales|f__Caldilineaceae	0	0	0	0	0	0	0	0	0	0	0	0	0	0	0	0	0	0	0	0	0	0	0	0	0	0	0	0	0	0	0	0	0	0	0	0	0	0	0	0	0.0059151764	0	0	0	0	0	0	0	0
k__Bacteria|p__Chloroflexi|c__Chloroflexia	0	0	0	0	0	0	0	0	0	0	0	0	0	0	0	0	0	0	0	0	0	0	0	0	0	0	0	0	0	0	0	0	0	0	0	0	0	0	0	0.0098586273	0	0	0	0.0098586273	0	0	0	0	0
k__Bacteria|p__Chloroflexi|c__Ktedonobacteria	0	0	0.0118303527	0	0	0	0	0	0	0.0039434509	0	0	0	0.0118303527	0	0.0019717255	0	0	0	0.0059151764	0	0	0	0	0	0	0	0.0039434509	0	0	0	0	0	0.0138020782	0	0.0078869018	0	0	0	0.0926710965	0.1439359584	0.0019717255	0.0039434509	0.0197172546	0.0059151764	0	0	0.0414062346	0
k__Bacteria|p__Chloroflexi|c__Ktedonobacteria|o__Ktedonobacterales	0	0	0.0118303527	0	0	0	0	0	0	0.0039434509	0	0	0	0.0118303527	0	0.0019717255	0	0	0	0.0059151764	0	0	0	0	0	0	0	0.0039434509	0	0	0	0	0	0.0138020782	0	0.0078869018	0	0	0	0.0926710965	0.1439359584	0.0019717255	0.0039434509	0.0197172546	0.0059151764	0	0	0.0414062346	0
k__Bacteria|p__Chloroflexi|c__Ktedonobacteria|o__Ktedonobacterales|f__Ktedonobacteraceae	0	0	0	0	0	0	0	0	0	0	0	0	0	0	0	0	0	0	0	0	0	0	0	0	0	0	0	0	0	0	0	0	0	0	0	0.0019717255	0	0	0	0	0.0236607055	0	0	0	0	0	0	0.0059151764	0
k__Bacteria|p__Chloroflexi|c__Ktedonobacteria|o__Ktedonobacterales|f__Ktedonobacteraceae|g__Ktedonobacter	0	0	0	0	0	0	0	0	0	0	0	0	0	0	0	0	0	0	0	0	0	0	0	0	0	0	0	0	0	0	0	0	0	0	0	0.0019717255	0	0	0	0	0.0236607055	0	0	0	0	0	0	0.0059151764	0
k__Bacteria|p__Chloroflexi|c__Ktedonobacteria|o__Ktedonobacterales|f__Ktedonobacteraceae|g__Ktedonobacter|s__Unassigned	0	0	0	0	0	0	0	0	0	0	0	0	0	0	0	0	0	0	0	0	0	0	0	0	0	0	0	0	0	0	0	0	0	0	0	0.0019717255	0	0	0	0	0.0236607055	0	0	0	0	0	0	0	0
k__Bacteria|p__Chloroflexi|c__Ktedonobacteria|o__Ktedonobacterales|f__Ktedonobacteraceae|g__Ktedonobacter|s__uncultured_Firmicutes_bacterium	0	0	0	0	0	0	0	0	0	0	0	0	0	0	0	0	0	0	0	0	0	0	0	0	0	0	0	0	0	0	0	0	0	0	0	0	0	0	0	0	0	0	0	0	0	0	0	0.0039434509	0
k__Bacteria|p__Chloroflexi|c__Ktedonobacteria|o__Ktedonobacterales|f__Ktedonobacteraceae|g__Ktedonobacter|s__uncultured_soil_bacterium	0	0	0	0	0	0	0	0	0	0	0	0	0	0	0	0	0	0	0	0	0	0	0	0	0	0	0	0	0	0	0	0	0	0	0	0	0	0	0	0	0	0	0	0	0	0	0	0.0019717255	0
k__Bacteria|p__Chloroflexi|c__Ktedonobacteria|o__Ktedonobacterales|f__Thermosporotrichaceae	0	0	0.0118303527	0	0	0	0	0	0	0	0	0	0	0	0	0	0	0	0	0	0	0	0	0	0	0	0	0	0	0	0	0	0	0	0	0	0	0	0	0.0019717255	0.0039434509	0	0	0	0	0	0	0.0039434509	0
k__Bacteria|p__Chloroflexi|c__Ktedonobacteria|o__Ktedonobacterales|f__Thermosporotrichaceae|g__Thermosporothrix	0	0	0.0118303527	0	0	0	0	0	0	0	0	0	0	0	0	0	0	0	0	0	0	0	0	0	0	0	0	0	0	0	0	0	0	0	0	0	0	0	0	0.0019717255	0.0039434509	0	0	0	0	0	0	0.0039434509	0
k__Bacteria|p__Chloroflexi|c__Ktedonobacteria|o__Ktedonobacterales|f__Thermosporotrichaceae|g__Thermosporothrix|s__Unassigned	0	0	0.0118303527	0	0	0	0	0	0	0	0	0	0	0	0	0	0	0	0	0	0	0	0	0	0	0	0	0	0	0	0	0	0	0	0	0	0	0	0	0	0	0	0	0	0	0	0	0	0
k__Bacteria|p__Chloroflexi|c__Ktedonobacteria|o__Ktedonobacterales|f__Thermosporotrichaceae|g__Thermosporothrix|s__uncultured_actinobacterium	0	0	0	0	0	0	0	0	0	0	0	0	0	0	0	0	0	0	0	0	0	0	0	0	0	0	0	0	0	0	0	0	0	0	0	0	0	0	0	0	0	0	0	0	0	0	0	0.0039434509	0
k__Bacteria|p__Chloroflexi|c__Ktedonobacteria|o__Ktedonobacterales|f__Thermosporotrichaceae|g__Thermosporothrix|s__uncultured_bacterium	0	0	0	0	0	0	0	0	0	0	0	0	0	0	0	0	0	0	0	0	0	0	0	0	0	0	0	0	0	0	0	0	0	0	0	0	0	0	0	0.0019717255	0.0039434509	0	0	0	0	0	0	0	0
k__Bacteria|p__Chloroflexi|c__Ktedonobacteria|o__Ktedonobacterales|f__Unassigned	0	0	0	0	0	0	0	0	0	0.0039434509	0	0	0	0	0	0.0019717255	0	0	0	0	0	0	0	0	0	0	0	0	0	0	0	0	0	0.0138020782	0	0	0	0	0	0.0394345091	0.0098586273	0	0.0039434509	0.0059151764	0	0	0	0	0
k__Bacteria|p__Chloroflexi|c__Ktedonobacteria|o__Ktedonobacterales|f__Unassigned|g__Unassigned	0	0	0	0	0	0	0	0	0	0.0039434509	0	0	0	0	0	0.0019717255	0	0	0	0	0	0	0	0	0	0	0	0	0	0	0	0	0	0.0138020782	0	0	0	0	0	0.0394345091	0.0098586273	0	0.0039434509	0.0059151764	0	0	0	0	0
k__Bacteria|p__Chloroflexi|c__Ktedonobacteria|o__Ktedonobacterales|f__Unassigned|g__Unassigned|s__Unassigned	0	0	0	0	0	0	0	0	0	0.0039434509	0	0	0	0	0	0.0019717255	0	0	0	0	0	0	0	0	0	0	0	0	0	0	0	0	0	0.0138020782	0	0	0	0	0	0.0394345091	0.0098586273	0	0.0039434509	0.0059151764	0	0	0	0	0
k__Bacteria|p__Chloroflexi|c__Thermomicrobia	0	0	0	0	0	0	0	0	0	0	0	0	0	0	0	0	0	0	0	0	0	0	0	0	0	0.0059151764	0	0	0	0	0	0	0	0	0	0	0	0	0	0	0.0315476073	0	0	0	0.0039434509	0	0	0.0059151764	0
k__Bacteria|p__Chloroflexi|c__Thermomicrobia|o__Sphaerobacterales	0	0	0	0	0	0	0	0	0	0	0	0	0	0	0	0	0	0	0	0	0	0	0	0	0	0.0059151764	0	0	0	0	0	0	0	0	0	0	0	0	0	0	0.0315476073	0	0	0	0.0039434509	0	0	0.0059151764	0
k__Bacteria|p__Chloroflexi|c__Thermomicrobia|o__Sphaerobacterales|f__Sphaerobacteraceae	0	0	0	0	0	0	0	0	0	0	0	0	0	0	0	0	0	0	0	0	0	0	0	0	0	0.0059151764	0	0	0	0	0	0	0	0	0	0	0	0	0	0	0.0315476073	0	0	0	0.0039434509	0	0	0.0059151764	0
k__Bacteria|p__Chloroflexi|c__Thermomicrobia|o__Sphaerobacterales|f__Sphaerobacteraceae|g__Unassigned	0	0	0	0	0	0	0	0	0	0	0	0	0	0	0	0	0	0	0	0	0	0	0	0	0	0	0	0	0	0	0	0	0	0	0	0	0	0	0	0	0.0197172546	0	0	0	0	0	0	0.0059151764	0
k__Bacteria|p__Chloroflexi|c__Thermomicrobia|o__Sphaerobacterales|f__Sphaerobacteraceae|g__Unassigned|s__Unassigned	0	0	0	0	0	0	0	0	0	0	0	0	0	0	0	0	0	0	0	0	0	0	0	0	0	0	0	0	0	0	0	0	0	0	0	0	0	0	0	0	0.0197172546	0	0	0	0	0	0	0.0059151764	0
k__Bacteria|p__Chloroflexi|c__Unassigned	0	0	0	0	0	0	0	0	0	0	0	0	0	0	0	0	0	0	0	0	0	0	0	0	0	0	0	0	0	0	0	0	0	0	0	0	0	0	0	0	0.0098586273	0	0	0	0	0	0	0	0
k__Bacteria|p__Chloroflexi|c__Unassigned|o__Unassigned	0	0	0	0	0	0	0	0	0	0	0	0	0	0	0	0	0	0	0	0	0	0	0	0	0	0	0	0	0	0	0	0	0	0	0	0	0	0	0	0	0.0098586273	0	0	0	0	0	0	0	0
k__Bacteria|p__Chloroflexi|c__Unassigned|o__Unassigned|f__Unassigned	0	0	0	0	0	0	0	0	0	0	0	0	0	0	0	0	0	0	0	0	0	0	0	0	0	0	0	0	0	0	0	0	0	0	0	0	0	0	0	0	0.0098586273	0	0	0	0	0	0	0	0
k__Bacteria|p__Chloroflexi|c__Unassigned|o__Unassigned|f__Unassigned|g__Unassigned	0	0	0	0	0	0	0	0	0	0	0	0	0	0	0	0	0	0	0	0	0	0	0	0	0	0	0	0	0	0	0	0	0	0	0	0	0	0	0	0	0.0098586273	0	0	0	0	0	0	0	0
k__Bacteria|p__Chloroflexi|c__Unassigned|o__Unassigned|f__Unassigned|g__Unassigned|s__Unassigned	0	0	0	0	0	0	0	0	0	0	0	0	0	0	0	0	0	0	0	0	0	0	0	0	0	0	0	0	0	0	0	0	0	0	0	0	0	0	0	0	0.0098586273	0	0	0	0	0	0	0	0
k__Bacteria|p__Cyanobacteria/Chloroplast	0	0	0	0	0	0	0	0	0	0	0.0039434509	0	0	0	0	0.0078869018	0	0	0.0039434509	0	0	0	0	0	0	0	0	0	0	0	0	0	0	0.0138020782	0	0.0019717255	0	0	0	0	0.0394345091	0.0059151764	0	0.0039434509	0	0	0	0.0039434509	0
k__Bacteria|p__Cyanobacteria/Chloroplast|c__Chloroplast	0	0	0	0	0	0	0	0	0	0	0	0	0	0	0	0.0078869018	0	0	0.0039434509	0	0	0	0	0	0	0	0	0	0	0	0	0	0	0.0138020782	0	0.0019717255	0	0	0	0	0.0335193328	0.0059151764	0	0	0	0	0	0.0039434509	0
k__Bacteria|p__Cyanobacteria/Chloroplast|c__Cyanobacteria	0	0	0	0	0	0	0	0	0	0	0.0039434509	0	0	0	0	0	0	0	0	0	0	0	0	0	0	0	0	0	0	0	0	0	0	0	0	0	0	0	0	0	0.0059151764	0	0	0.0039434509	0	0	0	0	0
k__Bacteria|p__Deinococcus-Thermus	0	0	0	0	0	0	0	0	0	0	0	0	0	0	0	0	0	0	0	0	0	0	0	0	0	0	0	0	0	0	0	0	0	0	0	0	0	0	0	0.0039434509	0	0	0	0	0	0	0	0	0
k__Bacteria|p__Deinococcus-Thermus|c__Deinococci	0	0	0	0	0	0	0	0	0	0	0	0	0	0	0	0	0	0	0	0	0	0	0	0	0	0	0	0	0	0	0	0	0	0	0	0	0	0	0	0.0039434509	0	0	0	0	0	0	0	0	0
k__Bacteria|p__Deinococcus-Thermus|c__Deinococci|o__Deinococcales	0	0	0	0	0	0	0	0	0	0	0	0	0	0	0	0	0	0	0	0	0	0	0	0	0	0	0	0	0	0	0	0	0	0	0	0	0	0	0	0.0039434509	0	0	0	0	0	0	0	0	0
k__Bacteria|p__Deinococcus-Thermus|c__Deinococci|o__Deinococcales|f__Deinococcaceae	0	0	0	0	0	0	0	0	0	0	0	0	0	0	0	0	0	0	0	0	0	0	0	0	0	0	0	0	0	0	0	0	0	0	0	0	0	0	0	0.0039434509	0	0	0	0	0	0	0	0	0
k__Bacteria|p__Deinococcus-Thermus|c__Deinococci|o__Deinococcales|f__Deinococcaceae|g__Deinococcus	0	0	0	0	0	0	0	0	0	0	0	0	0	0	0	0	0	0	0	0	0	0	0	0	0	0	0	0	0	0	0	0	0	0	0	0	0	0	0	0.0039434509	0	0	0	0	0	0	0	0	0
k__Bacteria|p__Deinococcus-Thermus|c__Deinococci|o__Deinococcales|f__Deinococcaceae|g__Deinococcus|s__Unassigned	0	0	0	0	0	0	0	0	0	0	0	0	0	0	0	0	0	0	0	0	0	0	0	0	0	0	0	0	0	0	0	0	0	0	0	0	0	0	0	0.0039434509	0	0	0	0	0	0	0	0	0
k__Bacteria|p__Elusimicrobia	0	0	0	0	0	0	0	0	0	0	0	0	0	0	0	0	0	0	0	0	0	0	0	0	0	0	0	0	0	0	0	0	0	0	0	0	0	0	0	0.0118303527	0	0.0039434509	0	0	0	0	0	0	0
k__Bacteria|p__Elusimicrobia|c__Elusimicrobia	0	0	0	0	0	0	0	0	0	0	0	0	0	0	0	0	0	0	0	0	0	0	0	0	0	0	0	0	0	0	0	0	0	0	0	0	0	0	0	0.0118303527	0	0.0039434509	0	0	0	0	0	0	0
k__Bacteria|p__Elusimicrobia|c__Elusimicrobia|o__Elusimicrobiales	0	0	0	0	0	0	0	0	0	0	0	0	0	0	0	0	0	0	0	0	0	0	0	0	0	0	0	0	0	0	0	0	0	0	0	0	0	0	0	0.0118303527	0	0.0039434509	0	0	0	0	0	0	0
k__Bacteria|p__Elusimicrobia|c__Elusimicrobia|o__Elusimicrobiales|f__Elusimicrobiaceae	0	0	0	0	0	0	0	0	0	0	0	0	0	0	0	0	0	0	0	0	0	0	0	0	0	0	0	0	0	0	0	0	0	0	0	0	0	0	0	0.0118303527	0	0.0039434509	0	0	0	0	0	0	0
k__Bacteria|p__Elusimicrobia|c__Elusimicrobia|o__Elusimicrobiales|f__Elusimicrobiaceae|g__Elusimicrobium	0	0	0	0	0	0	0	0	0	0	0	0	0	0	0	0	0	0	0	0	0	0	0	0	0	0	0	0	0	0	0	0	0	0	0	0	0	0	0	0.0118303527	0	0.0039434509	0	0	0	0	0	0	0
k__Bacteria|p__Elusimicrobia|c__Elusimicrobia|o__Elusimicrobiales|f__Elusimicrobiaceae|g__Elusimicrobium|s__uncultured_bacterium	0	0	0	0	0	0	0	0	0	0	0	0	0	0	0	0	0	0	0	0	0	0	0	0	0	0	0	0	0	0	0	0	0	0	0	0	0	0	0	0	0	0.0039434509	0	0	0	0	0	0	0
k__Bacteria|p__Elusimicrobia|c__Elusimicrobia|o__Elusimicrobiales|f__Elusimicrobiaceae|g__Elusimicrobium|s__uncultured_soil_bacterium	0	0	0	0	0	0	0	0	0	0	0	0	0	0	0	0	0	0	0	0	0	0	0	0	0	0	0	0	0	0	0	0	0	0	0	0	0	0	0	0.0118303527	0	0	0	0	0	0	0	0	0
k__Bacteria|p__Firmicutes	99.8107143561	99.2546877773	98.0617938758	93.359228661	99.8047991798	99.9033854526	94.9661849084	90.5258591794	73.0287674744	97.7147701954	99.5819942031	97.0088924818	93.838357947	33.2294891259	30.5301969754	98.9569572333	94.3253741349	18.6268903918	99.1422994262	0.4337796005	99.5819942031	99.5465031449	98.6868308457	98.6296508074	99.7397322397	99.8462054144	94.4771969951	8.3049076247	97.915886192	96.358223081	99.5997397322	79.5196876787	98.5764142201	12.1911785003	82.2958771221	0.3253347004	98.8918902932	44.4288897214	48.1495356587	95.5222114873	84.7526470414	98.6592266893	46.8481968571	0.7926336337	99.5543900467	50.9316402784	76.2407082438	84.6580042195	98.9983634679
k__Bacteria|p__Firmicutes|c__Bacilli	99.7653646706	99.2389139736	97.4722479642	91.525523986	99.7180432597	99.8738095708	92.2747796597	90.4371315338	72.9637005343	97.3480292604	99.5760790268	91.4032770077	93.8028668888	25.4293432183	0.3312498768	98.921466175	86.7953546148	0.2306918785	98.8406254313	0.2208332512	99.5800224777	99.5149555376	98.3969872035	96.6362363704	99.7180432597	99.8462054144	94.2129857839	8.1668868427	96.1097856734	96.1018987716	99.5760790268	79.4999704241	98.5764142201	11.8638720745	82.1203935564	0.2819567403	98.1643235996	44.3993138395	47.9602500148	95.4315121163	84.33661297	96.2911844155	39.1959303587	0.5974328135	99.473549303	48.681901532	75.8424197015	84.4805489284	98.8879468423
k__Bacteria|p__Firmicutes|c__Bacilli|o__Bacillales	0.0078869018	0.0039434509	10.5349291165	0.0098586273	0.0039434509	0	0	0	0	0.0591517637	0.1952008202	0.02168898	0	0.0571800383	0	0.0453496855	0.0059151764	0.0039434509	0.0157738037	0.0118303527	0	0.0059151764	0	0	0	0.0019717255	0.0118303527	0.0335193328	0.0039434509	0.0118303527	0	0	0.0019717255	0.116331802	0.0039434509	0.0039434509	0.02168898	0.0039434509	0	0.2385787803	0.4594120315	0.1518228602	0	0.0650669401	0.3036457204	0.0354910582	0.1498511347	0.0394345091	0.0059151764
k__Bacteria|p__Firmicutes|c__Bacilli|o__Bacillales|f__Alicyclobacillaceae	0.0039434509	0	0	0	0	0	0	0	0	0	0	0	0	0	0	0	0	0	0	0	0	0	0	0	0	0.0019717255	0.0039434509	0	0	0	0	0	0	0	0	0	0	0	0	0.0078869018	0.0059151764	0.0078869018	0	0.0059151764	0	0	0	0	0
k__Bacteria|p__Firmicutes|c__Bacilli|o__Bacillales|f__Alicyclobacillaceae|g__Alicyclobacillus	0.0039434509	0	0	0	0	0	0	0	0	0	0	0	0	0	0	0	0	0	0	0	0	0	0	0	0	0	0	0	0	0	0	0	0	0	0	0	0	0	0	0	0	0.0039434509	0	0	0	0	0	0	0
k__Bacteria|p__Firmicutes|c__Bacilli|o__Bacillales|f__Alicyclobacillaceae|g__Alicyclobacillus|s__Unassigned	0.0039434509	0	0	0	0	0	0	0	0	0	0	0	0	0	0	0	0	0	0	0	0	0	0	0	0	0	0	0	0	0	0	0	0	0	0	0	0	0	0	0	0	0.0039434509	0	0	0	0	0	0	0
k__Bacteria|p__Firmicutes|c__Bacilli|o__Bacillales|f__Alicyclobacillaceae|g__Tumebacillus	0	0	0	0	0	0	0	0	0	0	0	0	0	0	0	0	0	0	0	0	0	0	0	0	0	0.0019717255	0.0039434509	0	0	0	0	0	0	0	0	0	0	0	0	0	0.0059151764	0.0039434509	0	0.0059151764	0	0	0	0	0
k__Bacteria|p__Firmicutes|c__Bacilli|o__Bacillales|f__Alicyclobacillaceae|g__Tumebacillus|s__Unassigned	0	0	0	0	0	0	0	0	0	0	0	0	0	0	0	0	0	0	0	0	0	0	0	0	0	0.0019717255	0.0039434509	0	0	0	0	0	0	0	0	0	0	0	0	0	0.0059151764	0.0039434509	0	0.0059151764	0	0	0	0	0
k__Bacteria|p__Firmicutes|c__Bacilli|o__Bacillales|f__Alicyclobacillaceae|g__Unassigned	0	0	0	0	0	0	0	0	0	0	0	0	0	0	0	0	0	0	0	0	0	0	0	0	0	0	0	0	0	0	0	0	0	0	0	0	0	0	0	0.0078869018	0	0	0	0	0	0	0	0	0
k__Bacteria|p__Firmicutes|c__Bacilli|o__Bacillales|f__Alicyclobacillaceae|g__Unassigned|s__Unassigned	0	0	0	0	0	0	0	0	0	0	0	0	0	0	0	0	0	0	0	0	0	0	0	0	0	0	0	0	0	0	0	0	0	0	0	0	0	0	0	0.0078869018	0	0	0	0	0	0	0	0	0
k__Bacteria|p__Firmicutes|c__Bacilli|o__Bacillales|f__Bacillaceae_1	0	0	0.0078869018	0	0	0	0	0	0	0	0	0	0	0	0	0	0.0059151764	0.0039434509	0	0	0	0	0	0	0	0	0	0	0	0	0	0	0	0.0867559201	0	0	0	0.0039434509	0	0.1695683893	0.3213912495	0.0098586273	0	0.0591517637	0	0	0.0078869018	0.0394345091	0
k__Bacteria|p__Firmicutes|c__Bacilli|o__Bacillales|f__Bacillaceae_1|g__Bacillus	0	0	0	0	0	0	0	0	0	0	0	0	0	0	0	0	0	0.0039434509	0	0	0	0	0	0	0	0	0	0	0	0	0	0	0	0.0867559201	0	0	0	0.0039434509	0	0.1695683893	0.3213912495	0.0098586273	0	0.0591517637	0	0	0.0078869018	0.0394345091	0
k__Bacteria|p__Firmicutes|c__Bacilli|o__Bacillales|f__Bacillaceae_1|g__Bacillus|s__Unassigned	0	0	0	0	0	0	0	0	0	0	0	0	0	0	0	0	0	0.0039434509	0	0	0	0	0	0	0	0	0	0	0	0	0	0	0	0.0867559201	0	0	0	0.0039434509	0	0.1695683893	0.3213912495	0.0098586273	0	0.0591517637	0	0	0.0078869018	0.0394345091	0
k__Bacteria|p__Firmicutes|c__Bacilli|o__Bacillales|f__Bacillaceae_1|g__Fictibacillus	0	0	0.0078869018	0	0	0	0	0	0	0	0	0	0	0	0	0	0	0	0	0	0	0	0	0	0	0	0	0	0	0	0	0	0	0	0	0	0	0	0	0	0	0	0	0	0	0	0	0	0
k__Bacteria|p__Firmicutes|c__Bacilli|o__Bacillales|f__Bacillaceae_1|g__Fictibacillus|s__Unassigned	0	0	0.0078869018	0	0	0	0	0	0	0	0	0	0	0	0	0	0	0	0	0	0	0	0	0	0	0	0	0	0	0	0	0	0	0	0	0	0	0	0	0	0	0	0	0	0	0	0	0	0
k__Bacteria|p__Firmicutes|c__Bacilli|o__Bacillales|f__Bacillaceae_1|g__Unassigned	0	0	0	0	0	0	0	0	0	0	0	0	0	0	0	0	0.0059151764	0	0	0	0	0	0	0	0	0	0	0	0	0	0	0	0	0	0	0	0	0	0	0	0	0	0	0	0	0	0	0	0
k__Bacteria|p__Firmicutes|c__Bacilli|o__Bacillales|f__Bacillaceae_1|g__Unassigned|s__Unassigned	0	0	0	0	0	0	0	0	0	0	0	0	0	0	0	0	0.0059151764	0	0	0	0	0	0	0	0	0	0	0	0	0	0	0	0	0	0	0	0	0	0	0	0	0	0	0	0	0	0	0	0
k__Bacteria|p__Firmicutes|c__Bacilli|o__Bacillales|f__Bacillaceae_2	0	0	0	0	0	0	0	0	0	0	0	0	0	0	0	0	0	0	0	0	0	0	0	0	0	0	0	0	0	0	0	0	0	0	0	0	0	0	0	0.0295758819	0.0295758819	0	0	0	0	0	0	0	0
k__Bacteria|p__Firmicutes|c__Bacilli|o__Bacillales|f__Bacillaceae_2|g__Unassigned	0	0	0	0	0	0	0	0	0	0	0	0	0	0	0	0	0	0	0	0	0	0	0	0	0	0	0	0	0	0	0	0	0	0	0	0	0	0	0	0.0295758819	0.0295758819	0	0	0	0	0	0	0	0
k__Bacteria|p__Firmicutes|c__Bacilli|o__Bacillales|f__Bacillaceae_2|g__Unassigned|s__Unassigned	0	0	0	0	0	0	0	0	0	0	0	0	0	0	0	0	0	0	0	0	0	0	0	0	0	0	0	0	0	0	0	0	0	0	0	0	0	0	0	0.0295758819	0.0295758819	0	0	0	0	0	0	0	0
k__Bacteria|p__Firmicutes|c__Bacilli|o__Bacillales|f__Bacillales_Incertae_Sedis_XI	0	0	0	0	0	0	0	0	0	0	0	0	0	0	0	0	0	0	0	0	0	0	0	0	0	0	0	0	0	0.0039434509	0	0	0	0	0	0	0	0	0	0	0	0	0	0	0	0	0	0	0
k__Bacteria|p__Firmicutes|c__Bacilli|o__Bacillales|f__Bacillales_Incertae_Sedis_XI|g__Gemella	0	0	0	0	0	0	0	0	0	0	0	0	0	0	0	0	0	0	0	0	0	0	0	0	0	0	0	0	0	0.0039434509	0	0	0	0	0	0	0	0	0	0	0	0	0	0	0	0	0	0	0
k__Bacteria|p__Firmicutes|c__Bacilli|o__Bacillales|f__Bacillales_Incertae_Sedis_XI|g__Gemella|s__Gemella_asaccharolytica	0	0	0	0	0	0	0	0	0	0	0	0	0	0	0	0	0	0	0	0	0	0	0	0	0	0	0	0	0	0.0039434509	0	0	0	0	0	0	0	0	0	0	0	0	0	0	0	0	0	0	0
k__Bacteria|p__Firmicutes|c__Bacilli|o__Bacillales|f__Paenibacillaceae_1	0	0	0	0	0	0	0	0	0	0	0	0	0	0	0	0	0	0	0	0	0	0	0	0	0	0	0	0	0	0.0039434509	0	0	0	0.0157738037	0	0	0	0	0	0.02168898	0.0197172546	0	0	0	0	0	0.0059151764	0	0
k__Bacteria|p__Firmicutes|c__Bacilli|o__Bacillales|f__Paenibacillaceae_1|g__Brevibacillus	0	0	0	0	0	0	0	0	0	0	0	0	0	0	0	0	0	0	0	0	0	0	0	0	0	0	0	0	0	0.0039434509	0	0	0	0	0	0	0	0	0	0	0	0	0	0	0	0	0	0	0
k__Bacteria|p__Firmicutes|c__Bacilli|o__Bacillales|f__Paenibacillaceae_1|g__Brevibacillus|s__Unassigned	0	0	0	0	0	0	0	0	0	0	0	0	0	0	0	0	0	0	0	0	0	0	0	0	0	0	0	0	0	0.0039434509	0	0	0	0	0	0	0	0	0	0	0	0	0	0	0	0	0	0	0
k__Bacteria|p__Firmicutes|c__Bacilli|o__Bacillales|f__Paenibacillaceae_1|g__Paenibacillus	0	0	0	0	0	0	0	0	0	0	0	0	0	0	0	0	0	0	0	0	0	0	0	0	0	0	0	0	0	0	0	0	0	0.0157738037	0	0	0	0	0	0.0138020782	0	0	0	0	0	0	0.0059151764	0	0
k__Bacteria|p__Firmicutes|c__Bacilli|o__Bacillales|f__Paenibacillaceae_1|g__Paenibacillus|s__Unassigned	0	0	0	0	0	0	0	0	0	0	0	0	0	0	0	0	0	0	0	0	0	0	0	0	0	0	0	0	0	0	0	0	0	0.0157738037	0	0	0	0	0	0.0138020782	0	0	0	0	0	0	0.0059151764	0	0
k__Bacteria|p__Firmicutes|c__Bacilli|o__Bacillales|f__Paenibacillaceae_1|g__Unassigned	0	0	0	0	0	0	0	0	0	0	0	0	0	0	0	0	0	0	0	0	0	0	0	0	0	0	0	0	0	0	0	0	0	0	0	0	0	0	0	0.0078869018	0.0197172546	0	0	0	0	0	0	0	0
k__Bacteria|p__Firmicutes|c__Bacilli|o__Bacillales|f__Paenibacillaceae_1|g__Unassigned|s__Unassigned	0	0	0	0	0	0	0	0	0	0	0	0	0	0	0	0	0	0	0	0	0	0	0	0	0	0	0	0	0	0	0	0	0	0	0	0	0	0	0	0.0078869018	0.0197172546	0	0	0	0	0	0	0	0
k__Bacteria|p__Firmicutes|c__Bacilli|o__Bacillales|f__Paenibacillaceae_2	0.0039434509	0	0	0	0	0	0	0	0	0	0	0	0	0	0	0	0	0	0	0	0	0	0	0	0	0	0	0.0019717255	0.0039434509	0	0	0	0	0	0	0	0	0	0	0	0.0098586273	0	0	0	0	0	0	0	0
k__Bacteria|p__Firmicutes|c__Bacilli|o__Bacillales|f__Paenibacillaceae_2|g__Ammoniphilus	0	0	0	0	0	0	0	0	0	0	0	0	0	0	0	0	0	0	0	0	0	0	0	0	0	0	0	0	0.0039434509	0	0	0	0	0	0	0	0	0	0	0	0	0	0	0	0	0	0	0	0
k__Bacteria|p__Firmicutes|c__Bacilli|o__Bacillales|f__Paenibacillaceae_2|g__Ammoniphilus|s__Unassigned	0	0	0	0	0	0	0	0	0	0	0	0	0	0	0	0	0	0	0	0	0	0	0	0	0	0	0	0	0.0039434509	0	0	0	0	0	0	0	0	0	0	0	0	0	0	0	0	0	0	0	0
k__Bacteria|p__Firmicutes|c__Bacilli|o__Bacillales|f__Paenibacillaceae_2|g__Unassigned	0.0039434509	0	0	0	0	0	0	0	0	0	0	0	0	0	0	0	0	0	0	0	0	0	0	0	0	0	0	0.0019717255	0	0	0	0	0	0	0	0	0	0	0	0	0.0098586273	0	0	0	0	0	0	0	0
k__Bacteria|p__Firmicutes|c__Bacilli|o__Bacillales|f__Paenibacillaceae_2|g__Unassigned|s__Unassigned	0.0039434509	0	0	0	0	0	0	0	0	0	0	0	0	0	0	0	0	0	0	0	0	0	0	0	0	0	0	0.0019717255	0	0	0	0	0	0	0	0	0	0	0	0	0.0098586273	0	0	0	0	0	0	0	0
k__Bacteria|p__Firmicutes|c__Bacilli|o__Bacillales|f__Planococcaceae	0	0	0	0	0	0	0	0	0	0	0	0	0	0	0	0	0	0	0	0	0	0	0	0	0	0	0	0	0	0	0	0	0	0	0	0	0	0	0	0	0	0	0	0	0	0	0	0	0
k__Bacteria|p__Firmicutes|c__Bacilli|o__Bacillales|f__Planococcaceae|g__Lysinibacillus	0	0	0	0	0	0	0	0	0	0	0	0	0	0	0	0	0	0	0	0	0	0	0	0	0	0	0	0	0	0	0	0	0	0	0	0	0	0	0	0	0	0	0	0	0	0	0	0	0
k__Bacteria|p__Firmicutes|c__Bacilli|o__Bacillales|f__Planococcaceae|g__Lysinibacillus|s__Unassigned	0	0	0	0	0	0	0	0	0	0	0	0	0	0	0	0	0	0	0	0	0	0	0	0	0	0	0	0	0	0	0	0	0	0	0	0	0	0	0	0	0	0	0	0	0	0	0	0	0
k__Bacteria|p__Firmicutes|c__Bacilli|o__Bacillales|f__Staphylococcaceae	0	0.0039434509	10.5270422146	0.0098586273	0.0039434509	0	0	0	0	0.0591517637	0.1952008202	0.02168898	0	0.0571800383	0	0.0414062346	0	0	0.0157738037	0.0118303527	0	0.0059151764	0	0	0	0	0	0.0315476073	0	0.0039434509	0	0	0.0019717255	0.0138020782	0.0039434509	0.0039434509	0.02168898	0	0	0	0.047321411	0.1340773311	0	0	0.3036457204	0.0354910582	0.1321056056	0	0.0059151764
k__Bacteria|p__Firmicutes|c__Bacilli|o__Bacillales|f__Staphylococcaceae|g__Staphylococcus	0	0.0039434509	10.5270422146	0.0098586273	0.0039434509	0	0	0	0	0.0591517637	0.1952008202	0.02168898	0	0.0571800383	0	0.0414062346	0	0	0.0157738037	0.0118303527	0	0.0059151764	0	0	0	0	0	0.0315476073	0	0.0039434509	0	0	0.0019717255	0.0138020782	0.0039434509	0.0039434509	0.02168898	0	0	0	0.047321411	0.1340773311	0	0	0.3036457204	0.0354910582	0.1321056056	0	0.0059151764
k__Bacteria|p__Firmicutes|c__Bacilli|o__Bacillales|f__Staphylococcaceae|g__Staphylococcus|s__Unassigned	0	0.0039434509	10.5270422146	0.0098586273	0.0039434509	0	0	0	0	0.0591517637	0.1952008202	0.02168898	0	0.0571800383	0	0.0414062346	0	0	0.0157738037	0.0118303527	0	0.0059151764	0	0	0	0	0	0.0315476073	0	0.0039434509	0	0	0.0019717255	0.0138020782	0.0039434509	0.0039434509	0.02168898	0	0	0	0.047321411	0.1340773311	0	0	0.3036457204	0.0354910582	0.1321056056	0	0.0059151764
k__Bacteria|p__Firmicutes|c__Bacilli|o__Bacillales|f__Thermoactinomycetaceae_1	0	0	0	0	0	0	0	0	0	0	0	0	0	0	0	0	0	0	0	0	0	0	0	0	0	0	0	0	0	0	0	0	0	0	0	0	0	0	0	0	0.0118303527	0	0	0	0	0	0	0	0
k__Bacteria|p__Firmicutes|c__Bacilli|o__Bacillales|f__Thermoactinomycetaceae_1|g__Shimazuella	0	0	0	0	0	0	0	0	0	0	0	0	0	0	0	0	0	0	0	0	0	0	0	0	0	0	0	0	0	0	0	0	0	0	0	0	0	0	0	0	0.0039434509	0	0	0	0	0	0	0	0
k__Bacteria|p__Firmicutes|c__Bacilli|o__Bacillales|f__Thermoactinomycetaceae_1|g__Shimazuella|s__uncultured_bacterium	0	0	0	0	0	0	0	0	0	0	0	0	0	0	0	0	0	0	0	0	0	0	0	0	0	0	0	0	0	0	0	0	0	0	0	0	0	0	0	0	0.0039434509	0	0	0	0	0	0	0	0
k__Bacteria|p__Firmicutes|c__Bacilli|o__Bacillales|f__Thermoactinomycetaceae_1|g__Thermoactinomyces	0	0	0	0	0	0	0	0	0	0	0	0	0	0	0	0	0	0	0	0	0	0	0	0	0	0	0	0	0	0	0	0	0	0	0	0	0	0	0	0	0.0078869018	0	0	0	0	0	0	0	0
k__Bacteria|p__Firmicutes|c__Bacilli|o__Bacillales|f__Thermoactinomycetaceae_1|g__Thermoactinomyces|s__Unassigned	0	0	0	0	0	0	0	0	0	0	0	0	0	0	0	0	0	0	0	0	0	0	0	0	0	0	0	0	0	0	0	0	0	0	0	0	0	0	0	0	0.0078869018	0	0	0	0	0	0	0	0
k__Bacteria|p__Firmicutes|c__Bacilli|o__Bacillales|f__Thermoactinomycetaceae_2	0	0	0	0	0	0	0	0	0	0	0	0	0	0	0	0	0	0	0	0	0	0	0	0	0	0	0	0	0	0	0	0	0	0	0	0	0	0	0	0	0	0	0	0	0	0	0.0039434509	0	0
k__Bacteria|p__Firmicutes|c__Bacilli|o__Bacillales|f__Thermoactinomycetaceae_2|g__Planifilum	0	0	0	0	0	0	0	0	0	0	0	0	0	0	0	0	0	0	0	0	0	0	0	0	0	0	0	0	0	0	0	0	0	0	0	0	0	0	0	0	0	0	0	0	0	0	0.0039434509	0	0
k__Bacteria|p__Firmicutes|c__Bacilli|o__Bacillales|f__Thermoactinomycetaceae_2|g__Planifilum|s__Unassigned	0	0	0	0	0	0	0	0	0	0	0	0	0	0	0	0	0	0	0	0	0	0	0	0	0	0	0	0	0	0	0	0	0	0	0	0	0	0	0	0	0	0	0	0	0	0	0.0039434509	0	0
k__Bacteria|p__Firmicutes|c__Bacilli|o__Bacillales|f__Unassigned	0	0	0	0	0	0	0	0	0	0	0	0	0	0	0	0.0039434509	0	0	0	0	0	0	0	0	0	0	0.0078869018	0	0	0	0	0	0	0	0	0	0	0	0	0.0098586273	0.0138020782	0	0	0	0	0	0	0	0
k__Bacteria|p__Firmicutes|c__Bacilli|o__Bacillales|f__Unassigned|g__Unassigned	0	0	0	0	0	0	0	0	0	0	0	0	0	0	0	0.0039434509	0	0	0	0	0	0	0	0	0	0	0.0078869018	0	0	0	0	0	0	0	0	0	0	0	0	0.0098586273	0.0138020782	0	0	0	0	0	0	0	0
k__Bacteria|p__Firmicutes|c__Bacilli|o__Bacillales|f__Unassigned|g__Unassigned|s__Unassigned	0	0	0	0	0	0	0	0	0	0	0	0	0	0	0	0.0039434509	0	0	0	0	0	0	0	0	0	0	0.0078869018	0	0	0	0	0	0	0	0	0	0	0	0	0.0098586273	0.0138020782	0	0	0	0	0	0	0	0
k__Bacteria|p__Firmicutes|c__Bacilli|o__Lactobacillales	99.7574777688	99.2349705227	86.9373188477	91.5156653588	99.7140998087	99.8738095708	92.2747796597	90.4371315338	72.9637005343	97.2888774967	99.3808782065	91.3815880277	93.8028668888	25.37216318	0.3312498768	98.8761164895	86.7894394385	0.2267484275	98.8248516277	0.2090028984	99.5800224777	99.5090403612	98.3969872035	96.6362363704	99.7180432597	99.8442336889	94.2011554311	8.1333675099	96.1058422225	96.0900684189	99.5760790268	79.4999704241	98.5744424946	11.7475402725	82.1164501055	0.2780132894	98.1426346196	44.3953703886	47.9602500148	95.192933336	83.8693140367	96.1393615553	39.1959303587	0.5323658734	99.1699035826	48.6464104738	75.6925685668	84.4411144192	98.8820316659
k__Bacteria|p__Firmicutes|c__Bacilli|o__Lactobacillales|f__Aerococcaceae	0	0	0.0078869018	0	0	0	0.1064731747	0.0078869018	0.0552083128	0	0	42.1121123095	0.2681546621	0.1518228602	0	0.0098586273	0.0098586273	0	0.02168898	0.0177455291	0	0	0.0157738037	0.0453496855	0	0	0.2168898003	0	0.0946428219	0.0256324309	0	0.7255949682	0	0	0	0.0236607055	0	0	0	0	0.0078869018	0	0	0.0059151764	0	0	0	0.207031173	0
k__Bacteria|p__Firmicutes|c__Bacilli|o__Lactobacillales|f__Aerococcaceae|g__Aerococcus	0	0	0	0	0	0	0.1005579983	0.0078869018	0.0552083128	0	0	42.1061971331	0.2681546621	0	0	0.0098586273	0.0098586273	0	0.0059151764	0.0177455291	0	0	0.0157738037	0.0453496855	0	0	0.2168898003	0	0	0.0256324309	0	0.7255949682	0	0	0	0.0236607055	0	0	0	0	0.0078869018	0	0	0.0059151764	0	0	0	0.207031173	0
k__Bacteria|p__Firmicutes|c__Bacilli|o__Lactobacillales|f__Aerococcaceae|g__Aerococcus|s__Aerococcus_christensenii	0	0	0	0	0	0	0.1005579983	0.0078869018	0.0552083128	0	0	42.1061971331	0.2681546621	0	0	0.0098586273	0.0098586273	0	0.0059151764	0.0177455291	0	0	0.0157738037	0.0453496855	0	0	0.2168898003	0	0	0.0256324309	0	0.7255949682	0	0	0	0.0236607055	0	0	0	0	0.0078869018	0	0	0.0059151764	0	0	0	0.207031173	0
k__Bacteria|p__Firmicutes|c__Bacilli|o__Lactobacillales|f__Aerococcaceae|g__Facklamia	0	0	0.0078869018	0	0	0	0.0059151764	0	0	0	0	0.0059151764	0	0.1518228602	0	0	0	0	0.0157738037	0	0	0	0	0	0	0	0	0	0.0946428219	0	0	0	0	0	0	0	0	0	0	0	0	0	0	0	0	0	0	0	0
k__Bacteria|p__Firmicutes|c__Bacilli|o__Lactobacillales|f__Aerococcaceae|g__Facklamia|s__Unassigned	0	0	0.0078869018	0	0	0	0.0059151764	0	0	0	0	0.0059151764	0	0.1518228602	0	0	0	0	0.0157738037	0	0	0	0	0	0	0	0	0	0.0946428219	0	0	0	0	0	0	0	0	0	0	0	0	0	0	0	0	0	0	0	0
k__Bacteria|p__Firmicutes|c__Bacilli|o__Lactobacillales|f__Carnobacteriaceae	0	0	0	0	0	0	0	0	0	0	0	0	0	0	0	0	0	0	0	0	0	0	0	0	0	0	0	0	0	0	0	0	0	0	0	0	0	0	0	0	0	0	0	0	0	0	0	0	0
k__Bacteria|p__Firmicutes|c__Bacilli|o__Lactobacillales|f__Carnobacteriaceae|g__Granulicatella	0	0	0	0	0	0	0	0	0	0	0	0	0	0	0	0	0	0	0	0	0	0	0	0	0	0	0	0	0	0	0	0	0	0	0	0	0	0	0	0	0	0	0	0	0	0	0	0	0
k__Bacteria|p__Firmicutes|c__Bacilli|o__Lactobacillales|f__Carnobacteriaceae|g__Granulicatella|s__Unassigned	0	0	0	0	0	0	0	0	0	0	0	0	0	0	0	0	0	0	0	0	0	0	0	0	0	0	0	0	0	0	0	0	0	0	0	0	0	0	0	0	0	0	0	0	0	0	0	0	0
k__Bacteria|p__Firmicutes|c__Bacilli|o__Lactobacillales|f__Enterococcaceae	0.0295758819	0.0098586273	0.0867559201	0.0059151764	0	0	0.0276041564	0.0157738037	0.0078869018	0.0019717255	0.0177455291	0	0	0.0512648619	0.0078869018	0.0078869018	0	0.0078869018	0	0.0335193328	0.0098586273	0	0.1735118402	0.0315476073	0	0	0.0177455291	0.0138020782	0.0512648619	0	0.0078869018	78.6166374194	0.0552083128	0.047321411	80.970877615	0	0.0966145474	0	0.0985862728	0.0828124692	0.0138020782	0.02168898	0.228720153	0.0374627837	0.1321056056	48.4472662027	0	0	0.0059151764
k__Bacteria|p__Firmicutes|c__Bacilli|o__Lactobacillales|f__Enterococcaceae|g__Enterococcus	0.0295758819	0.0098586273	0.0867559201	0.0059151764	0	0	0.0276041564	0.0157738037	0.0078869018	0.0019717255	0.0177455291	0	0	0.0512648619	0.0078869018	0.0078869018	0	0.0078869018	0	0.0335193328	0.0098586273	0	0.1735118402	0.0315476073	0	0	0.0177455291	0.0138020782	0.0512648619	0	0.0078869018	78.6166374194	0.0552083128	0.047321411	80.970877615	0	0.0966145474	0	0.0985862728	0.0828124692	0.0138020782	0.02168898	0.228720153	0.0374627837	0.1321056056	48.4472662027	0	0	0.0059151764
k__Bacteria|p__Firmicutes|c__Bacilli|o__Lactobacillales|f__Enterococcaceae|g__Enterococcus|s__Unassigned	0.0295758819	0.0098586273	0.0867559201	0.0059151764	0	0	0.0276041564	0.0157738037	0.0078869018	0.0019717255	0.0177455291	0	0	0.0512648619	0.0078869018	0.0078869018	0	0.0078869018	0	0.0335193328	0.0098586273	0	0.1735118402	0.0315476073	0	0	0.0177455291	0.0138020782	0.0512648619	0	0.0078869018	78.6166374194	0.0552083128	0.047321411	80.970877615	0	0.0966145474	0	0.0985862728	0.0828124692	0.0138020782	0.02168898	0.228720153	0.0374627837	0.1321056056	48.4472662027	0	0	0.0059151764
k__Bacteria|p__Firmicutes|c__Bacilli|o__Lactobacillales|f__Lactobacillaceae	99.7279018869	99.2251118954	28.0576532524	88.0178243981	99.702269456	99.8383185125	92.1150698977	90.4134708283	72.841453556	97.2593016148	99.3631326774	0.4929313642	93.5071080703	24.7116351519	0.2622394858	98.8485123331	86.7638070075	0.2188615257	97.6359011771	0.1557663111	99.5701638504	99.5070686358	98.1978429324	96.5534239013	99.7140998087	99.8383185125	93.9152552399	0.3864581896	95.6267129365	96.038803557	99.5681921249	0.1459076838	98.5192341818	11.6726147051	0.3963168168	0.1833704675	98.0460200722	44.3953703886	47.8616637419	95.1042056904	83.8279078021	93.1482540371	1.4334444072	0.4633554824	99.037797977	0.1281621547	75.6669361358	84.2340832462	98.5468383382
k__Bacteria|p__Firmicutes|c__Bacilli|o__Lactobacillales|f__Lactobacillaceae|g__Lactobacillus	99.7279018869	99.2251118954	28.0576532524	88.0178243981	99.702269456	99.8383185125	92.1150698977	90.4134708283	72.841453556	97.2593016148	99.3631326774	0.4929313642	93.5071080703	24.7116351519	0.2622394858	98.8485123331	86.7638070075	0.2188615257	97.6359011771	0.1557663111	99.5701638504	99.5070686358	98.1978429324	96.5534239013	99.7140998087	99.8383185125	93.9152552399	0.3864581896	95.6267129365	96.038803557	99.5681921249	0.1459076838	98.5192341818	11.6726147051	0.3963168168	0.1833704675	98.0460200722	44.3953703886	47.8616637419	95.1042056904	83.8279078021	93.1482540371	1.4334444072	0.4633554824	99.037797977	0.1281621547	75.6669361358	84.2340832462	98.5468383382
k__Bacteria|p__Firmicutes|c__Bacilli|o__Lactobacillales|f__Lactobacillaceae|g__Lactobacillus|s__Lactobacillus_coleohominis	1.4847092691	0	0	0	0	0	0	0	0	0	0	0	0	0	0	0	0	0	0	0	0	0	0	0	0	0	0.388429915	0	0	0	0	0	0	0	0	0	0	0	0	0	0	0	0	0	0	0	0	0	0
k__Bacteria|p__Firmicutes|c__Bacilli|o__Lactobacillales|f__Lactobacillaceae|g__Lactobacillus|s__Lactobacillus_iners	80.9176410277	0.0828124692	27.982727685	0.2642112112	0.228720153	99.8028274543	0.4515251296	90.1867224008	0.1202752529	97.1686022438	61.4862866494	0.3213912495	69.7478163141	0.1360490565	0.1261904292	81.6728118777	86.7105704202	0.1656249384	0.2523808585	0.0788690183	0.2780132894	99.2980657373	98.1347477177	96.0230297533	99.6391742414	99.7870536506	87.7141786778	0.2425222312	0.3154760731	95.5991087801	91.093716111	0.0828124692	98.4364217126	0.871502652	0.1281621547	0.1419642329	0.1675966638	0.1498511347	0.0611234892	0.1656249384	83.650452511	0.185342193	0.5185637952	0.2898436422	99.0023069188	0.069010391	75.6038409212	84.1157797188	98.4975452018
k__Bacteria|p__Firmicutes|c__Bacilli|o__Lactobacillales|f__Lactobacillaceae|g__Lactobacillus|s__Lactobacillus_jensenii	17.2802019047	0.02168898	0.0118303527	87.3277204882	0.0315476073	0.0118303527	91.0109036418	0.0256324309	72.5772423448	0.0453496855	18.2660646332	0.0354910582	23.5956385433	0.0098586273	0.0315476073	15.0521521383	0.0236607055	0.02168898	0.0433779601	0.0138020782	99.2468008754	0.0256324309	0.0315476073	0.0295758819	0.0138020782	0.0492931364	5.6470217087	0.0276041564	0.0276041564	0.0236607055	8.427154603	0.0138020782	0.02168898	0.0512648619	0.0256324309	0.02168898	0.0118303527	0.0236607055	27.9787842341	0.0236607055	0.0433779601	0.0394345091	0.0197172546	0.0552083128	0.0098586273	0.0098586273	0.0157738037	0.0276041564	0.0098586273
k__Bacteria|p__Firmicutes|c__Bacilli|o__Lactobacillales|f__Lactobacillaceae|g__Lactobacillus|s__Unassigned	0.0453496855	99.1206104462	0.0630952146	0.4258926987	99.4420016957	0.0236607055	0.6526411262	0.2011159966	0.1439359584	0.0453496855	19.5989510421	0.1360490565	0.1636532129	24.5657274681	0.1045014492	2.1235483171	0.0295758819	0.0315476073	97.3401423586	0.0630952146	0.0453496855	0.1833704675	0.0315476073	0.5008182661	0.0611234892	0.0019717255	0.1656249384	0.116331802	95.283632707	0.4160340714	0.047321411	0.0492931364	0.0611234892	10.7498471913	0.2425222312	0.0197172546	97.8665930556	44.2218585484	19.8217560187	94.9149200465	0.1340773311	92.923477335	0.8951633575	0.1183035274	0.0256324309	0.0492931364	0.047321411	0.090699371	0.0394345091
k__Bacteria|p__Firmicutes|c__Bacilli|o__Lactobacillales|f__Lactobacillaceae|g__Lactobacillus|s__uncultured_bacterium	0	0	0	0	0	0	0	0	0	0	0.0118303527	0	0	0	0	0	0	0	0	0	0	0	0	0	0	0	0	0	0	0	0	0	0	0	0	0	0	0	0	0	0	0	0	0	0	0	0	0	0
k__Bacteria|p__Firmicutes|c__Bacilli|o__Lactobacillales|f__Lactobacillaceae|g__Pediococcus	0	0	0	0	0	0	0	0	0	0	0	0	0	0	0	0	0	0	0	0	0	0	0	0	0	0	0	0	0	0	0	0	0	0	0	0	0	0	0	0	0	0	0	0	0	0	0	0	0
k__Bacteria|p__Firmicutes|c__Bacilli|o__Lactobacillales|f__Lactobacillaceae|g__Pediococcus|s__Unassigned	0	0	0	0	0	0	0	0	0	0	0	0	0	0	0	0	0	0	0	0	0	0	0	0	0	0	0	0	0	0	0	0	0	0	0	0	0	0	0	0	0	0	0	0	0	0	0	0	0
k__Bacteria|p__Firmicutes|c__Bacilli|o__Lactobacillales|f__Leuconostocaceae	0	0	58.7672772443	0.0177455291	0.0039434509	0	0	0	0	0	0	0	0	0	0	0	0	0	0	0	0	0	0	0	0	0.0059151764	0	0	0	0.0059151764	0	0	0	0	0	0	0	0	0	0	0	0	0	0	0	0	0	0	0
k__Bacteria|p__Firmicutes|c__Bacilli|o__Lactobacillales|f__Leuconostocaceae|g__Weissella	0	0	58.7672772443	0.0177455291	0.0039434509	0	0	0	0	0	0	0	0	0	0	0	0	0	0	0	0	0	0	0	0	0.0059151764	0	0	0	0.0059151764	0	0	0	0	0	0	0	0	0	0	0	0	0	0	0	0	0	0	0
k__Bacteria|p__Firmicutes|c__Bacilli|o__Lactobacillales|f__Leuconostocaceae|g__Weissella|s__Unassigned	0	0	58.7672772443	0.0177455291	0.0039434509	0	0	0	0	0	0	0	0	0	0	0	0	0	0	0	0	0	0	0	0	0.0059151764	0	0	0	0.0059151764	0	0	0	0	0	0	0	0	0	0	0	0	0	0	0	0	0	0	0
k__Bacteria|p__Firmicutes|c__Bacilli|o__Lactobacillales|f__Streptococcaceae	0	0	0.0177455291	3.4741802551	0.0078869018	0.0315476073	0.0256324309	0	0.0591517637	0.0236607055	0	48.7666857267	0.0276041564	0.457440306	0.0611234892	0.0098586273	0.0157738037	0	1.1672614705	0.0019717255	0	0	0.0098586273	0.0059151764	0.0039434509	0	0.0512648619	7.7331072421	0.3332216022	0.0197172546	0	0.0118303527	0	0.0276041564	0.7453122227	0.0709821165	0	0	0	0.0059151764	0.0197172546	2.9694185382	37.5337657985	0.0256324309	0	0.0709821165	0.0256324309	0	0.3292781513
k__Bacteria|p__Firmicutes|c__Bacilli|o__Lactobacillales|f__Streptococcaceae|g__Lactococcus	0	0	0	0	0	0	0	0	0	0	0	0	0	0	0	0	0	0	0	0	0	0	0	0	0	0	0	0	0	0	0	0.0039434509	0	0	0	0	0	0	0	0	0	0.0059151764	0	0	0	0	0	0	0
k__Bacteria|p__Firmicutes|c__Bacilli|o__Lactobacillales|f__Streptococcaceae|g__Lactococcus|s__Unassigned	0	0	0	0	0	0	0	0	0	0	0	0	0	0	0	0	0	0	0	0	0	0	0	0	0	0	0	0	0	0	0	0.0039434509	0	0	0	0	0	0	0	0	0	0.0059151764	0	0	0	0	0	0	0
k__Bacteria|p__Firmicutes|c__Bacilli|o__Lactobacillales|f__Streptococcaceae|g__Streptococcus	0	0	0.0177455291	3.4741802551	0.0078869018	0.0315476073	0.0256324309	0	0.0591517637	0.0236607055	0	48.7666857267	0.0276041564	0.457440306	0.0611234892	0.0098586273	0.0157738037	0	1.1672614705	0.0019717255	0	0	0.0098586273	0.0059151764	0.0039434509	0	0.0512648619	7.7331072421	0.3332216022	0.0197172546	0	0.0078869018	0	0.0276041564	0.7453122227	0.0709821165	0	0	0	0.0059151764	0.0197172546	2.9635033618	37.5337657985	0.0256324309	0	0.0709821165	0.0256324309	0	0.3292781513
k__Bacteria|p__Firmicutes|c__Bacilli|o__Lactobacillales|f__Streptococcaceae|g__Streptococcus|s__Streptococcus_anginosus	0	0	0.0177455291	2.8629453635	0.0078869018	0.0315476073	0.02168898	0	0.0591517637	0.0236607055	0	0.3509671313	0	0	0.0611234892	0	0.0157738037	0	1.1554311178	0	0	0	0	0.0059151764	0.0039434509	0	0.0512648619	0.0571800383	0.1222469783	0	0	0	0	0.0177455291	0.73348187	0.0709821165	0	0	0	0	0	2.9635033618	37.4805292111	0.0256324309	0	0.0709821165	0.0197172546	0	0.276041564
k__Bacteria|p__Firmicutes|c__Bacilli|o__Lactobacillales|f__Streptococcaceae|g__Streptococcus|s__Unassigned	0	0	0	0.6112348917	0	0	0.0039434509	0	0	0	0	48.4157185953	0.0276041564	0.457440306	0	0.0098586273	0	0	0.0118303527	0	0	0	0.0098586273	0	0	0	0	7.6759272039	0.2109746239	0.0197172546	0	0.0078869018	0	0.0098586273	0.0118303527	0	0	0	0	0.0059151764	0.0197172546	0	0.0532365873	0	0	0	0.0059151764	0	0.0532365873
k__Bacteria|p__Firmicutes|c__Bacilli|o__Lactobacillales|f__Streptococcaceae|g__Streptococcus|s__uncultured_Streptococcaceae_bacterium	0	0	0	0	0	0	0	0	0	0	0	0	0	0	0	0	0	0	0	0.0019717255	0	0	0	0	0	0	0	0	0	0	0	0	0	0	0	0	0	0	0	0	0	0	0	0	0	0	0	0	0
k__Bacteria|p__Firmicutes|c__Bacilli|o__Lactobacillales|f__Unassigned	0	0	0	0	0	0.0039434509	0	0	0	0.0039434509	0	0.0098586273	0	0	0	0	0	0	0	0	0	0	0	0	0	0	0	0	0	0	0	0	0	0	0	0	0	0	0	0	0	0	0	0	0	0	0	0	0
k__Bacteria|p__Firmicutes|c__Bacilli|o__Lactobacillales|f__Unassigned|g__Unassigned	0	0	0	0	0	0.0039434509	0	0	0	0.0039434509	0	0.0098586273	0	0	0	0	0	0	0	0	0	0	0	0	0	0	0	0	0	0	0	0	0	0	0	0	0	0	0	0	0	0	0	0	0	0	0	0	0
k__Bacteria|p__Firmicutes|c__Bacilli|o__Lactobacillales|f__Unassigned|g__Unassigned|s__Unassigned	0	0	0	0	0	0.0039434509	0	0	0	0.0039434509	0	0.0098586273	0	0	0	0	0	0	0	0	0	0	0	0	0	0	0	0	0	0	0	0	0	0	0	0	0	0	0	0	0	0	0	0	0	0	0	0	0
k__Bacteria|p__Firmicutes|c__Bacilli|o__Unassigned	0	0	0	0	0	0	0	0	0	0	0	0	0	0	0	0	0	0	0	0	0	0	0	0	0	0	0	0	0	0	0	0	0	0	0	0	0	0	0	0	0.0078869018	0	0	0	0	0	0	0	0
k__Bacteria|p__Firmicutes|c__Bacilli|o__Unassigned|f__Unassigned	0	0	0	0	0	0	0	0	0	0	0	0	0	0	0	0	0	0	0	0	0	0	0	0	0	0	0	0	0	0	0	0	0	0	0	0	0	0	0	0	0.0078869018	0	0	0	0	0	0	0	0
k__Bacteria|p__Firmicutes|c__Bacilli|o__Unassigned|f__Unassigned|g__Unassigned	0	0	0	0	0	0	0	0	0	0	0	0	0	0	0	0	0	0	0	0	0	0	0	0	0	0	0	0	0	0	0	0	0	0	0	0	0	0	0	0	0.0078869018	0	0	0	0	0	0	0	0
k__Bacteria|p__Firmicutes|c__Bacilli|o__Unassigned|f__Unassigned|g__Unassigned|s__Unassigned	0	0	0	0	0	0	0	0	0	0	0	0	0	0	0	0	0	0	0	0	0	0	0	0	0	0	0	0	0	0	0	0	0	0	0	0	0	0	0	0	0.0078869018	0	0	0	0	0	0	0	0
k__Bacteria|p__Firmicutes|c__Clostridia	0.0315476073	0.0157738037	0.4870161879	1.6523059329	0.0729538419	0.0138020782	1.6937121675	0.0591517637	0.0414062346	0.1419642329	0	4.3870891417	0.02168898	4.9746633279	0.7216515172	0.0276041564	6.7985093756	5.0752213262	0.2898436422	0.0453496855	0.0019717255	0.0315476073	0.2622394858	0.0295758819	0.0078869018	0	0.1794270166	0.0966145474	1.2895084488	0.1301338802	0.0177455291	0.0157738037	0	0.2602677603	0.0078869018	0.0394345091	0.0098586273	0	0.185342193	0.0808407437	0.3371650531	0.2208332512	4.030206834	0.1715401148	0.0650669401	1.3131691543	0.2799850149	0.0335193328	0.0887276456
k__Bacteria|p__Firmicutes|c__Clostridia|o__Clostridiales	0.0315476073	0.0157738037	0.4870161879	1.6523059329	0.0729538419	0.0138020782	1.6937121675	0.0591517637	0.0414062346	0.1419642329	0	4.3870891417	0.02168898	4.9746633279	0.7216515172	0.0276041564	6.7985093756	5.0752213262	0.2898436422	0.0453496855	0.0019717255	0.0315476073	0.2622394858	0.0295758819	0.0078869018	0	0.1794270166	0.0966145474	1.2895084488	0.1301338802	0.0177455291	0.0157738037	0	0.2563243094	0.0078869018	0.0394345091	0.0098586273	0	0.185342193	0.0808407437	0.3371650531	0.2208332512	4.030206834	0.1715401148	0.0650669401	1.3131691543	0.2799850149	0.0335193328	0.0887276456
k__Bacteria|p__Firmicutes|c__Clostridia|o__Clostridiales|f__Christensenellaceae	0	0	0	0	0	0	0	0	0	0	0	0	0	0	0	0	0	0	0	0	0	0	0	0	0	0	0	0	0	0	0	0	0	0	0	0	0	0	0	0	0	0	0	0	0	0	0	0.0039434509	0
k__Bacteria|p__Firmicutes|c__Clostridia|o__Clostridiales|f__Christensenellaceae|g__Christensenella	0	0	0	0	0	0	0	0	0	0	0	0	0	0	0	0	0	0	0	0	0	0	0	0	0	0	0	0	0	0	0	0	0	0	0	0	0	0	0	0	0	0	0	0	0	0	0	0.0039434509	0
k__Bacteria|p__Firmicutes|c__Clostridia|o__Clostridiales|f__Christensenellaceae|g__Christensenella|s__Unassigned	0	0	0	0	0	0	0	0	0	0	0	0	0	0	0	0	0	0	0	0	0	0	0	0	0	0	0	0	0	0	0	0	0	0	0	0	0	0	0	0	0	0	0	0	0	0	0	0.0039434509	0
k__Bacteria|p__Firmicutes|c__Clostridia|o__Clostridiales|f__Clostridiaceae_1	0	0	0	0.0078869018	0	0	0	0	0	0	0	0	0	0	0	0	0	0	0.0039434509	0	0	0	0.0039434509	0	0	0	0	0	0	0	0	0	0	0.0019717255	0	0	0	0	0	0.0197172546	0.0512648619	0.0019717255	0	0.0276041564	0.0078869018	0	0	0	0
k__Bacteria|p__Firmicutes|c__Clostridia|o__Clostridiales|f__Clostridiaceae_1|g__Clostridium_sensu_stricto	0	0	0	0.0059151764	0	0	0	0	0	0	0	0	0	0	0	0	0	0	0	0	0	0	0.0039434509	0	0	0	0	0	0	0	0	0	0	0.0019717255	0	0	0	0	0	0.0157738037	0.0157738037	0.0019717255	0	0.0276041564	0.0078869018	0	0	0	0
k__Bacteria|p__Firmicutes|c__Clostridia|o__Clostridiales|f__Clostridiaceae_1|g__Clostridium_sensu_stricto|s__Clostridium_neonatale	0	0	0	0	0	0	0	0	0	0	0	0	0	0	0	0	0	0	0	0	0	0	0	0	0	0	0	0	0	0	0	0	0	0	0	0	0	0	0	0	0	0	0	0.0236607055	0	0	0	0	0
k__Bacteria|p__Firmicutes|c__Clostridia|o__Clostridiales|f__Clostridiaceae_1|g__Clostridium_sensu_stricto|s__Clostridium_sp._ND2	0	0	0	0	0	0	0	0	0	0	0	0	0	0	0	0	0	0	0	0	0	0	0	0	0	0	0	0	0	0	0	0	0	0	0	0	0	0	0	0	0	0	0	0	0	0	0	0	0
k__Bacteria|p__Firmicutes|c__Clostridia|o__Clostridiales|f__Clostridiaceae_1|g__Clostridium_sensu_stricto|s__Unassigned	0	0	0	0.0059151764	0	0	0	0	0	0	0	0	0	0	0	0	0	0	0	0	0	0	0.0039434509	0	0	0	0	0	0	0	0	0	0	0.0019717255	0	0	0	0	0	0.0098586273	0.0157738037	0.0019717255	0	0.0039434509	0.0039434509	0	0	0	0
k__Bacteria|p__Firmicutes|c__Clostridia|o__Clostridiales|f__Clostridiaceae_1|g__Clostridium_sensu_stricto|s__uncultured_Clostridiales_bacterium	0	0	0	0	0	0	0	0	0	0	0	0	0	0	0	0	0	0	0	0	0	0	0	0	0	0	0	0	0	0	0	0	0	0	0	0	0	0	0	0	0	0	0	0	0.0039434509	0	0	0	0
k__Bacteria|p__Firmicutes|c__Clostridia|o__Clostridiales|f__Clostridiaceae_1|g__Clostridium_sensu_stricto|s__uncultured_bacterium_anoxSCC-41	0	0	0	0	0	0	0	0	0	0	0	0	0	0	0	0	0	0	0	0	0	0	0	0	0	0	0	0	0	0	0	0	0	0	0	0	0	0	0	0.0059151764	0	0	0	0	0	0	0	0	0
k__Bacteria|p__Firmicutes|c__Clostridia|o__Clostridiales|f__Clostridiaceae_1|g__Oxobacter	0	0	0	0.0019717255	0	0	0	0	0	0	0	0	0	0	0	0	0	0	0	0	0	0	0	0	0	0	0	0	0	0	0	0	0	0	0	0	0	0	0	0.0039434509	0.0138020782	0	0	0	0	0	0	0	0
k__Bacteria|p__Firmicutes|c__Clostridia|o__Clostridiales|f__Clostridiaceae_1|g__Oxobacter|s__Unassigned	0	0	0	0	0	0	0	0	0	0	0	0	0	0	0	0	0	0	0	0	0	0	0	0	0	0	0	0	0	0	0	0	0	0	0	0	0	0	0	0.0039434509	0.0138020782	0	0	0	0	0	0	0	0
k__Bacteria|p__Firmicutes|c__Clostridia|o__Clostridiales|f__Clostridiaceae_1|g__Oxobacter|s__uncultured_bacterium	0	0	0	0.0019717255	0	0	0	0	0	0	0	0	0	0	0	0	0	0	0	0	0	0	0	0	0	0	0	0	0	0	0	0	0	0	0	0	0	0	0	0	0	0	0	0	0	0	0	0	0
k__Bacteria|p__Firmicutes|c__Clostridia|o__Clostridiales|f__Clostridiaceae_1|g__Unassigned	0	0	0	0	0	0	0	0	0	0	0	0	0	0	0	0	0	0	0.0039434509	0	0	0	0	0	0	0	0	0	0	0	0	0	0	0	0	0	0	0	0	0	0.0157738037	0	0	0	0	0	0	0	0
k__Bacteria|p__Firmicutes|c__Clostridia|o__Clostridiales|f__Clostridiaceae_1|g__Unassigned|s__Unassigned	0	0	0	0	0	0	0	0	0	0	0	0	0	0	0	0	0	0	0.0039434509	0	0	0	0	0	0	0	0	0	0	0	0	0	0	0	0	0	0	0	0	0	0.0157738037	0	0	0	0	0	0	0	0
k__Bacteria|p__Firmicutes|c__Clostridia|o__Clostridiales|f__Clostridiales_Incertae_Sedis_XI	0	0	0.3982885423	1.2540173906	0	0.0059151764	1.3526036635	0.0335193328	0.0098586273	0.1143600765	0	1.0824772759	0.0118303527	2.8313977562	0.5244789715	0.0177455291	5.7810990398	3.5668513516	0.2109746239	0.0157738037	0	0	0.0098586273	0.0078869018	0.0078869018	0	0.0453496855	0.0197172546	0.1340773311	0.0630952146	0.0078869018	0.0157738037	0	0.0078869018	0	0	0	0	0.0019717255	0	0.0078869018	0.0197172546	0.3982885423	0	0.0118303527	0.7453122227	0.0966145474	0	0.069010391
k__Bacteria|p__Firmicutes|c__Clostridia|o__Clostridiales|f__Clostridiales_Incertae_Sedis_XI|g__Anaerococcus	0	0	0.3174477986	1.0805055504	0	0.0059151764	1.2323284106	0.0335193328	0.0039434509	0	0	0.8084074373	0	1.0351558649	0.4712423842	0.0177455291	5.631247905	0.4022319932	0.1439359584	0.0039434509	0	0	0.0059151764	0.0039434509	0	0	0.0098586273	0	0.0059151764	0.0552083128	0.0078869018	0	0	0.0039434509	0	0	0	0	0.0019717255	0	0.0078869018	0	0.159709762	0	0.0019717255	0	0.0512648619	0	0
k__Bacteria|p__Firmicutes|c__Clostridia|o__Clostridiales|f__Clostridiales_Incertae_Sedis_XI|g__Anaerococcus|s__Anaerococcus_lactolyticus	0	0	0	0	0	0	0.4456099533	0	0	0	0	0.228720153	0	0	0.0552083128	0	3.7167024863	0.181398742	0.0256324309	0	0	0	0	0	0	0	0	0	0	0	0	0	0	0.0039434509	0	0	0	0	0	0	0.0078869018	0	0	0	0	0	0	0	0
k__Bacteria|p__Firmicutes|c__Clostridia|o__Clostridiales|f__Clostridiales_Incertae_Sedis_XI|g__Anaerococcus|s__Unassigned	0	0	0.2326636039	0.4219492478	0	0.0059151764	0.069010391	0	0.0039434509	0	0	0.410118895	0	0.9227675139	0.3489954059	0.0177455291	1.7508922058	0	0.1183035274	0.0039434509	0	0	0.0059151764	0.0039434509	0	0	0.0098586273	0	0.0059151764	0.0552083128	0.0078869018	0	0	0	0	0	0	0	0.0019717255	0	0	0	0	0	0.0019717255	0	0.0512648619	0	0
k__Bacteria|p__Firmicutes|c__Clostridia|o__Clostridiales|f__Clostridiales_Incertae_Sedis_XI|g__Anaerococcus|s__uncultured_Clostridia_bacterium	0	0	0	0.5560265789	0	0	0.7177080663	0.0098586273	0	0	0	0.1202752529	0	0	0.0177455291	0	0.0414062346	0.2208332512	0	0	0	0	0	0	0	0	0	0	0	0	0	0	0	0	0	0	0	0	0	0	0	0	0.159709762	0	0	0	0	0	0
k__Bacteria|p__Firmicutes|c__Clostridia|o__Clostridiales|f__Clostridiales_Incertae_Sedis_XI|g__Anaerococcus|s__uncultured_microorganism	0	0	0.0847841946	0.1025297238	0	0	0	0.0236607055	0	0	0	0.0492931364	0	0.112388351	0.0492931364	0	0.1222469783	0	0	0	0	0	0	0	0	0	0	0	0	0	0	0	0	0	0	0	0	0	0	0	0	0	0	0	0	0	0	0	0
k__Bacteria|p__Firmicutes|c__Clostridia|o__Clostridiales|f__Clostridiales_Incertae_Sedis_XI|g__Ezakiella	0	0	0.02168898	0	0	0	0	0	0	0	0	0	0	0.1242187038	0.0374627837	0	0	0.0788690183	0.0157738037	0	0	0	0	0	0	0	0	0	0	0	0	0	0	0	0	0	0	0	0	0	0	0	0	0	0	0	0	0	0
k__Bacteria|p__Firmicutes|c__Clostridia|o__Clostridiales|f__Clostridiales_Incertae_Sedis_XI|g__Ezakiella|s__uncultured_bacterium	0	0	0.02168898	0	0	0	0	0	0	0	0	0	0	0.1242187038	0.0374627837	0	0	0.0788690183	0.0157738037	0	0	0	0	0	0	0	0	0	0	0	0	0	0	0	0	0	0	0	0	0	0	0	0	0	0	0	0	0	0
k__Bacteria|p__Firmicutes|c__Clostridia|o__Clostridiales|f__Clostridiales_Incertae_Sedis_XI|g__Finegoldia	0	0	0.0591517637	0.1735118402	0	0	0.1202752529	0	0.0059151764	0.1143600765	0	0.2740698385	0.0118303527	1.0174103358	0.0078869018	0	0.116331802	0.0335193328	0.0512648619	0.0118303527	0	0	0.0039434509	0.0039434509	0.0078869018	0	0.0354910582	0.0197172546	0.1281621547	0.0078869018	0	0.0157738037	0	0	0	0	0	0	0	0	0	0.0197172546	0.2385787803	0	0.0098586273	0.7453122227	0.0453496855	0	0.069010391
k__Bacteria|p__Firmicutes|c__Clostridia|o__Clostridiales|f__Clostridiales_Incertae_Sedis_XI|g__Finegoldia|s__Unassigned	0	0	0.0591517637	0.1735118402	0	0	0.1202752529	0	0.0059151764	0.1143600765	0	0.2740698385	0.0118303527	1.0174103358	0.0078869018	0	0.116331802	0.0335193328	0.0512648619	0.0118303527	0	0	0.0039434509	0.0039434509	0.0078869018	0	0.0354910582	0.0197172546	0.1281621547	0.0078869018	0	0.0157738037	0	0	0	0	0	0	0	0	0	0.0197172546	0.2385787803	0	0.0098586273	0.7453122227	0.0453496855	0	0.069010391
k__Bacteria|p__Firmicutes|c__Clostridia|o__Clostridiales|f__Clostridiales_Incertae_Sedis_XI|g__Helcococcus	0	0	0	0	0	0	0	0	0	0	0	0	0	0	0	0	0	0	0	0	0	0	0	0	0	0	0	0	0	0	0	0	0	0	0	0	0	0	0	0	0	0	0	0	0	0	0	0	0
k__Bacteria|p__Firmicutes|c__Clostridia|o__Clostridiales|f__Clostridiales_Incertae_Sedis_XI|g__Helcococcus|s__uncultured_bacterium	0	0	0	0	0	0	0	0	0	0	0	0	0	0	0	0	0	0	0	0	0	0	0	0	0	0	0	0	0	0	0	0	0	0	0	0	0	0	0	0	0	0	0	0	0	0	0	0	0
k__Bacteria|p__Firmicutes|c__Clostridia|o__Clostridiales|f__Clostridiales_Incertae_Sedis_XI|g__Murdochiella	0	0	0	0	0	0	0	0	0	0	0	0	0	0.6546128517	0.0078869018	0	0.0039434509	0.0552083128	0	0	0	0	0	0	0	0	0	0	0	0	0	0	0	0	0	0	0	0	0	0	0	0	0	0	0	0	0	0	0
k__Bacteria|p__Firmicutes|c__Clostridia|o__Clostridiales|f__Clostridiales_Incertae_Sedis_XI|g__Murdochiella|s__Unassigned	0	0	0	0	0	0	0	0	0	0	0	0	0	0.6546128517	0.0078869018	0	0	0.0552083128	0	0	0	0	0	0	0	0	0	0	0	0	0	0	0	0	0	0	0	0	0	0	0	0	0	0	0	0	0	0	0
k__Bacteria|p__Firmicutes|c__Clostridia|o__Clostridiales|f__Clostridiales_Incertae_Sedis_XI|g__Murdochiella|s__uncultured_bacterium	0	0	0	0	0	0	0	0	0	0	0	0	0	0	0	0	0.0039434509	0	0	0	0	0	0	0	0	0	0	0	0	0	0	0	0	0	0	0	0	0	0	0	0	0	0	0	0	0	0	0	0
k__Bacteria|p__Firmicutes|c__Clostridia|o__Clostridiales|f__Clostridiales_Incertae_Sedis_XI|g__Parvimonas	0	0	0	0	0	0	0	0	0	0	0	0	0	0	0	0	0	2.9970226946	0	0	0	0	0	0	0	0	0	0	0	0	0	0	0	0	0	0	0	0	0	0	0	0	0	0	0	0	0	0	0
k__Bacteria|p__Firmicutes|c__Clostridia|o__Clostridiales|f__Clostridiales_Incertae_Sedis_XI|g__Parvimonas|s__Unassigned	0	0	0	0	0	0	0	0	0	0	0	0	0	0	0	0	0	2.9970226946	0	0	0	0	0	0	0	0	0	0	0	0	0	0	0	0	0	0	0	0	0	0	0	0	0	0	0	0	0	0	0
k__Bacteria|p__Firmicutes|c__Clostridia|o__Clostridiales|f__Clostridiales_Incertae_Sedis_XI|g__Tepidimicrobium	0	0	0	0	0	0	0	0	0	0	0	0	0	0	0	0	0	0	0	0	0	0	0	0	0	0	0	0	0	0	0	0	0	0.0039434509	0	0	0	0	0	0	0	0	0	0	0	0	0	0	0
k__Bacteria|p__Firmicutes|c__Clostridia|o__Clostridiales|f__Clostridiales_Incertae_Sedis_XI|g__Tepidimicrobium|s__Unassigned	0	0	0	0	0	0	0	0	0	0	0	0	0	0	0	0	0	0	0	0	0	0	0	0	0	0	0	0	0	0	0	0	0	0.0039434509	0	0	0	0	0	0	0	0	0	0	0	0	0	0	0
k__Bacteria|p__Firmicutes|c__Clostridia|o__Clostridiales|f__Clostridiales_Incertae_Sedis_XIII	0	0	0	0	0	0	0	0.0019717255	0	0	0	0	0	0	0	0	0	0.0236607055	0	0	0	0	0	0	0	0	0	0	0	0	0	0	0	0	0	0	0	0	0	0	0	0	0	0	0	0	0.0078869018	0	0
k__Bacteria|p__Firmicutes|c__Clostridia|o__Clostridiales|f__Clostridiales_Incertae_Sedis_XIII|g__Anaerovorax	0	0	0	0	0	0	0	0.0019717255	0	0	0	0	0	0	0	0	0	0.0236607055	0	0	0	0	0	0	0	0	0	0	0	0	0	0	0	0	0	0	0	0	0	0	0	0	0	0	0	0	0.0078869018	0	0
k__Bacteria|p__Firmicutes|c__Clostridia|o__Clostridiales|f__Clostridiales_Incertae_Sedis_XIII|g__Anaerovorax|s__Unassigned	0	0	0	0	0	0	0	0.0019717255	0	0	0	0	0	0	0	0	0	0.0236607055	0	0	0	0	0	0	0	0	0	0	0	0	0	0	0	0	0	0	0	0	0	0	0	0	0	0	0	0	0.0078869018	0	0
k__Bacteria|p__Firmicutes|c__Clostridia|o__Clostridiales|f__Clostridiales_Incertae_Sedis_XVIII	0	0	0	0	0	0	0	0	0	0	0	0	0	0	0	0	0	0	0	0	0	0	0	0	0	0	0	0	0.0039434509	0	0	0	0	0.0039434509	0	0	0	0	0	0	0.0256324309	0	0	0	0	0	0	0.0039434509	0
k__Bacteria|p__Firmicutes|c__Clostridia|o__Clostridiales|f__Clostridiales_Incertae_Sedis_XVIII|g__Symbiobacterium	0	0	0	0	0	0	0	0	0	0	0	0	0	0	0	0	0	0	0	0	0	0	0	0	0	0	0	0	0.0039434509	0	0	0	0	0.0039434509	0	0	0	0	0	0	0.0256324309	0	0	0	0	0	0	0.0039434509	0
k__Bacteria|p__Firmicutes|c__Clostridia|o__Clostridiales|f__Clostridiales_Incertae_Sedis_XVIII|g__Symbiobacterium|s__Unassigned	0	0	0	0	0	0	0	0	0	0	0	0	0	0	0	0	0	0	0	0	0	0	0	0	0	0	0	0	0.0039434509	0	0	0	0	0.0039434509	0	0	0	0	0	0	0.0177455291	0	0	0	0	0	0	0.0039434509	0
k__Bacteria|p__Firmicutes|c__Clostridia|o__Clostridiales|f__Clostridiales_Incertae_Sedis_XVIII|g__Symbiobacterium|s__uncultured_bacterium	0	0	0	0	0	0	0	0	0	0	0	0	0	0	0	0	0	0	0	0	0	0	0	0	0	0	0	0	0	0	0	0	0	0	0	0	0	0	0	0	0.0078869018	0	0	0	0	0	0	0	0
k__Bacteria|p__Firmicutes|c__Clostridia|o__Clostridiales|f__Eubacteriaceae	0	0	0	0	0	0	0	0	0	0	0	0	0	0	0	0	0	0	0	0	0	0	0	0	0	0	0	0	0	0	0	0	0	0	0	0	0	0	0	0	0.0059151764	0	0	0	0	0	0	0	0
k__Bacteria|p__Firmicutes|c__Clostridia|o__Clostridiales|f__Eubacteriaceae|g__Eubacterium	0	0	0	0	0	0	0	0	0	0	0	0	0	0	0	0	0	0	0	0	0	0	0	0	0	0	0	0	0	0	0	0	0	0	0	0	0	0	0	0	0.0059151764	0	0	0	0	0	0	0	0
k__Bacteria|p__Firmicutes|c__Clostridia|o__Clostridiales|f__Eubacteriaceae|g__Eubacterium|s__Unassigned	0	0	0	0	0	0	0	0	0	0	0	0	0	0	0	0	0	0	0	0	0	0	0	0	0	0	0	0	0	0	0	0	0	0	0	0	0	0	0	0	0.0059151764	0	0	0	0	0	0	0	0
k__Bacteria|p__Firmicutes|c__Clostridia|o__Clostridiales|f__Eubacteriaceae|g__Eubacterium|s__uncultured_Clostridiales_bacterium	0	0	0	0	0	0	0	0	0	0	0	0	0	0	0	0	0	0	0	0	0	0	0	0	0	0	0	0	0	0	0	0	0	0	0	0	0	0	0	0	0	0	0	0	0	0	0	0	0
k__Bacteria|p__Firmicutes|c__Clostridia|o__Clostridiales|f__Gracilibacteraceae	0	0	0	0	0	0	0	0	0	0	0	0	0	0	0	0	0	0	0	0	0	0	0	0	0	0	0	0	0	0	0	0	0	0	0	0	0	0	0	0	0	0	0	0	0	0	0	0	0
k__Bacteria|p__Firmicutes|c__Clostridia|o__Clostridiales|f__Gracilibacteraceae|g__Gracilibacter	0	0	0	0	0	0	0	0	0	0	0	0	0	0	0	0	0	0	0	0	0	0	0	0	0	0	0	0	0	0	0	0	0	0	0	0	0	0	0	0	0	0	0	0	0	0	0	0	0
k__Bacteria|p__Firmicutes|c__Clostridia|o__Clostridiales|f__Gracilibacteraceae|g__Gracilibacter|s__uncultured_bacterium	0	0	0	0	0	0	0	0	0	0	0	0	0	0	0	0	0	0	0	0	0	0	0	0	0	0	0	0	0	0	0	0	0	0	0	0	0	0	0	0	0	0	0	0	0	0	0	0	0
k__Bacteria|p__Firmicutes|c__Clostridia|o__Clostridiales|f__Heliobacteriaceae	0	0	0	0	0	0	0	0	0	0	0	0	0	0	0	0	0	0	0	0	0	0	0	0	0	0	0	0	0	0	0	0	0	0.0118303527	0	0	0	0	0	0.0098586273	0.0059151764	0	0	0	0	0	0	0	0
k__Bacteria|p__Firmicutes|c__Clostridia|o__Clostridiales|f__Heliobacteriaceae|g__Hydrogenispora	0	0	0	0	0	0	0	0	0	0	0	0	0	0	0	0	0	0	0	0	0	0	0	0	0	0	0	0	0	0	0	0	0	0.0118303527	0	0	0	0	0	0.0098586273	0.0059151764	0	0	0	0	0	0	0	0
k__Bacteria|p__Firmicutes|c__Clostridia|o__Clostridiales|f__Heliobacteriaceae|g__Hydrogenispora|s__Unassigned	0	0	0	0	0	0	0	0	0	0	0	0	0	0	0	0	0	0	0	0	0	0	0	0	0	0	0	0	0	0	0	0	0	0.0059151764	0	0	0	0	0	0.0098586273	0	0	0	0	0	0	0	0	0
k__Bacteria|p__Firmicutes|c__Clostridia|o__Clostridiales|f__Heliobacteriaceae|g__Hydrogenispora|s__uncultured_Clostridia_bacterium	0	0	0	0	0	0	0	0	0	0	0	0	0	0	0	0	0	0	0	0	0	0	0	0	0	0	0	0	0	0	0	0	0	0	0	0	0	0	0	0	0.0059151764	0	0	0	0	0	0	0	0
k__Bacteria|p__Firmicutes|c__Clostridia|o__Clostridiales|f__Heliobacteriaceae|g__Hydrogenispora|s__uncultured_Clostridium_sp.	0	0	0	0	0	0	0	0	0	0	0	0	0	0	0	0	0	0	0	0	0	0	0	0	0	0	0	0	0	0	0	0	0	0.0059151764	0	0	0	0	0	0	0	0	0	0	0	0	0	0	0
k__Bacteria|p__Firmicutes|c__Clostridia|o__Clostridiales|f__Lachnospiraceae	0.0295758819	0.0157738037	0	0.2543525839	0.0414062346	0	0.0374627837	0.0098586273	0.0078869018	0	0	2.7683025416	0.0039434509	0.0630952146	0.047321411	0.0059151764	0	0.047321411	0.0197172546	0.0177455291	0	0.0078869018	0.0847841946	0.0098586273	0	0	0.0512648619	0.0670386655	0	0.0118303527	0.0098586273	0	0	0.1557663111	0	0.0157738037	0	0	0.1833704675	0	0.1399925074	0.159709762	0.6467259499	0.0453496855	0.0335193328	0.0098586273	0.0236607055	0.0118303527	0.0019717255
k__Bacteria|p__Firmicutes|c__Clostridia|o__Clostridiales|f__Lachnospiraceae|g__Anaerostipes	0	0	0	0	0	0	0	0	0	0	0	0	0	0	0	0	0	0	0	0	0	0	0	0	0	0	0	0	0	0	0	0	0	0	0	0	0	0	0	0	0	0	0	0	0	0	0	0	0
k__Bacteria|p__Firmicutes|c__Clostridia|o__Clostridiales|f__Lachnospiraceae|g__Anaerostipes|s__Unassigned	0	0	0	0	0	0	0	0	0	0	0	0	0	0	0	0	0	0	0	0	0	0	0	0	0	0	0	0	0	0	0	0	0	0	0	0	0	0	0	0	0	0	0	0	0	0	0	0	0
k__Bacteria|p__Firmicutes|c__Clostridia|o__Clostridiales|f__Lachnospiraceae|g__Blautia	0.0098586273	0	0	0.0039434509	0	0	0.0118303527	0.0078869018	0	0	0	0	0	0	0	0	0	0.0059151764	0	0	0	0	0.0433779601	0	0	0	0	0	0	0.0118303527	0	0	0	0.0098586273	0	0	0	0	0	0	0	0	0	0	0	0	0.0138020782	0.0039434509	0
k__Bacteria|p__Firmicutes|c__Clostridia|o__Clostridiales|f__Lachnospiraceae|g__Blautia|s__Unassigned	0.0098586273	0	0	0.0039434509	0	0	0.0118303527	0.0078869018	0	0	0	0	0	0	0	0	0	0.0059151764	0	0	0	0	0.0433779601	0	0	0	0	0	0	0.0118303527	0	0	0	0.0098586273	0	0	0	0	0	0	0	0	0	0	0	0	0.0138020782	0.0039434509	0
k__Bacteria|p__Firmicutes|c__Clostridia|o__Clostridiales|f__Lachnospiraceae|g__Butyrivibrio	0	0	0	0	0	0	0	0	0	0	0	0	0	0	0	0	0	0	0.0098586273	0.0078869018	0	0	0	0	0	0	0	0	0	0	0	0	0	0	0	0	0	0	0	0	0	0	0	0	0	0	0	0	0
k__Bacteria|p__Firmicutes|c__Clostridia|o__Clostridiales|f__Lachnospiraceae|g__Butyrivibrio|s__uncultured_organism	0	0	0	0	0	0	0	0	0	0	0	0	0	0	0	0	0	0	0.0098586273	0.0078869018	0	0	0	0	0	0	0	0	0	0	0	0	0	0	0	0	0	0	0	0	0	0	0	0	0	0	0	0	0
k__Bacteria|p__Firmicutes|c__Clostridia|o__Clostridiales|f__Lachnospiraceae|g__Clostridium_XlVa	0.0078869018	0	0	0	0	0	0	0	0	0	0	0	0	0	0	0	0	0	0	0	0	0	0.0059151764	0	0	0	0	0	0	0	0	0	0	0	0	0	0	0	0	0	0.0138020782	0	0	0	0	0	0	0	0
k__Bacteria|p__Firmicutes|c__Clostridia|o__Clostridiales|f__Lachnospiraceae|g__Clostridium_XlVa|s__Clostridium_symbiosum	0	0	0	0	0	0	0	0	0	0	0	0	0	0	0	0	0	0	0	0	0	0	0	0	0	0	0	0	0	0	0	0	0	0	0	0	0	0	0	0	0	0	0	0	0	0	0	0	0
k__Bacteria|p__Firmicutes|c__Clostridia|o__Clostridiales|f__Lachnospiraceae|g__Clostridium_XlVa|s__Unassigned	0.0078869018	0	0	0	0	0	0	0	0	0	0	0	0	0	0	0	0	0	0	0	0	0	0.0059151764	0	0	0	0	0	0	0	0	0	0	0	0	0	0	0	0	0	0.0138020782	0	0	0	0	0	0	0	0
k__Bacteria|p__Firmicutes|c__Clostridia|o__Clostridiales|f__Lachnospiraceae|g__Coprococcus	0	0	0	0	0	0	0	0	0	0	0	0	0	0	0	0	0	0	0	0	0	0	0	0	0	0	0	0.0118303527	0	0	0	0	0	0	0	0	0	0	0	0	0	0	0	0	0.0039434509	0	0	0	0
k__Bacteria|p__Firmicutes|c__Clostridia|o__Clostridiales|f__Lachnospiraceae|g__Coprococcus|s__Unassigned	0	0	0	0	0	0	0	0	0	0	0	0	0	0	0	0	0	0	0	0	0	0	0	0	0	0	0	0.0118303527	0	0	0	0	0	0	0	0	0	0	0	0	0	0	0	0	0.0039434509	0	0	0	0
k__Bacteria|p__Firmicutes|c__Clostridia|o__Clostridiales|f__Lachnospiraceae|g__Dorea	0	0	0	0	0	0	0	0	0.0078869018	0	0	0	0	0	0	0	0	0	0	0	0	0	0	0	0	0	0	0	0	0	0	0	0	0	0	0	0	0	0	0	0	0	0	0	0	0	0	0	0
k__Bacteria|p__Firmicutes|c__Clostridia|o__Clostridiales|f__Lachnospiraceae|g__Dorea|s__Unassigned	0	0	0	0	0	0	0	0	0.0078869018	0	0	0	0	0	0	0	0	0	0	0	0	0	0	0	0	0	0	0	0	0	0	0	0	0	0	0	0	0	0	0	0	0	0	0	0	0	0	0	0
k__Bacteria|p__Firmicutes|c__Clostridia|o__Clostridiales|f__Lachnospiraceae|g__Eisenbergiella	0	0	0	0	0	0	0	0	0	0	0	0	0	0	0	0	0	0	0	0	0	0	0	0	0	0	0	0	0	0	0	0	0	0	0	0	0	0	0	0	0	0	0	0	0	0	0	0	0
k__Bacteria|p__Firmicutes|c__Clostridia|o__Clostridiales|f__Lachnospiraceae|g__Eisenbergiella|s__uncultured_bacterium	0	0	0	0	0	0	0	0	0	0	0	0	0	0	0	0	0	0	0	0	0	0	0	0	0	0	0	0	0	0	0	0	0	0	0	0	0	0	0	0	0	0	0	0	0	0	0	0	0
k__Bacteria|p__Firmicutes|c__Clostridia|o__Clostridiales|f__Lachnospiraceae|g__Fusicatenibacter	0	0	0	0.0019717255	0	0	0	0	0	0	0	0	0	0	0	0	0	0	0	0	0	0.0078869018	0	0	0	0	0	0	0	0	0	0	0	0	0	0	0	0	0	0	0.0138020782	0	0	0	0	0.0098586273	0	0	0
k__Bacteria|p__Firmicutes|c__Clostridia|o__Clostridiales|f__Lachnospiraceae|g__Fusicatenibacter|s__Unassigned	0	0	0	0.0019717255	0	0	0	0	0	0	0	0	0	0	0	0	0	0	0	0	0	0.0078869018	0	0	0	0	0	0	0	0	0	0	0	0	0	0	0	0	0	0	0.0138020782	0	0	0	0	0.0098586273	0	0	0
k__Bacteria|p__Firmicutes|c__Clostridia|o__Clostridiales|f__Lachnospiraceae|g__Howardella	0	0	0	0.2267484275	0	0	0.0157738037	0	0	0	0	2.7683025416	0.0039434509	0.0611234892	0.0157738037	0	0	0.0138020782	0	0	0	0	0	0	0	0	0	0	0	0	0	0	0	0	0	0	0	0	0.1833704675	0	0	0.1439359584	0.6368673226	0	0	0	0	0	0
k__Bacteria|p__Firmicutes|c__Clostridia|o__Clostridiales|f__Lachnospiraceae|g__Howardella|s__Catonella_sp._oral_clone_AH153	0	0	0	0	0	0	0	0	0	0	0	0	0	0	0	0	0	0	0	0	0	0	0	0	0	0	0	0	0	0	0	0	0	0	0	0	0	0	0	0	0	0	0	0	0	0	0	0	0
k__Bacteria|p__Firmicutes|c__Clostridia|o__Clostridiales|f__Lachnospiraceae|g__Howardella|s__Unassigned	0	0	0	0.2267484275	0	0	0.0157738037	0	0	0	0	0	0.0039434509	0	0	0	0	0	0	0	0	0	0	0	0	0	0	0	0	0	0	0	0	0	0	0	0	0	0.1833704675	0	0	0	0	0	0	0	0	0	0
k__Bacteria|p__Firmicutes|c__Clostridia|o__Clostridiales|f__Lachnospiraceae|g__Howardella|s__uncultured_bacterium	0	0	0	0	0	0	0	0	0	0	0	2.7683025416	0	0.0611234892	0.0157738037	0	0	0.0138020782	0	0	0	0	0	0	0	0	0	0	0	0	0	0	0	0	0	0	0	0	0	0	0	0.1439359584	0.6368673226	0	0	0	0	0	0
k__Bacteria|p__Firmicutes|c__Clostridia|o__Clostridiales|f__Lachnospiraceae|g__Lachnospiracea_incertae_sedis	0.0118303527	0	0	0.02168898	0.0414062346	0	0	0.0019717255	0	0	0	0	0	0.0019717255	0.0059151764	0	0	0.0078869018	0	0.0098586273	0	0	0.0138020782	0	0	0	0.0157738037	0.0315476073	0	0	0	0	0	0.0946428219	0	0	0	0	0	0	0.02168898	0.0157738037	0.0098586273	0.0335193328	0.02168898	0	0	0	0.0019717255
k__Bacteria|p__Firmicutes|c__Clostridia|o__Clostridiales|f__Lachnospiraceae|g__Lachnospiracea_incertae_sedis|s__Eubacterium_eligens_ATCC_27750	0	0	0	0	0	0	0	0	0	0	0	0	0	0	0	0	0	0.0078869018	0	0	0	0	0.0138020782	0	0	0	0	0	0	0	0	0	0	0	0	0	0	0	0	0	0	0	0	0	0	0	0	0	0
k__Bacteria|p__Firmicutes|c__Clostridia|o__Clostridiales|f__Lachnospiraceae|g__Lachnospiracea_incertae_sedis|s__Eubacterium_ramulus	0.0118303527	0	0	0	0	0	0	0	0	0	0	0	0	0	0	0	0	0	0	0	0	0	0	0	0	0	0	0	0	0	0	0	0	0	0	0	0	0	0	0	0	0	0	0	0	0	0	0	0
k__Bacteria|p__Firmicutes|c__Clostridia|o__Clostridiales|f__Lachnospiraceae|g__Lachnospiracea_incertae_sedis|s__Unassigned	0	0	0	0.02168898	0.0414062346	0	0	0.0019717255	0	0	0	0	0	0.0019717255	0.0059151764	0	0	0	0	0.0098586273	0	0	0	0	0	0	0.0157738037	0.0315476073	0	0	0	0	0	0.0552083128	0	0	0	0	0	0	0	0.0157738037	0.0098586273	0.0335193328	0.02168898	0	0	0	0
k__Bacteria|p__Firmicutes|c__Clostridia|o__Clostridiales|f__Lachnospiraceae|g__Lachnospiracea_incertae_sedis|s__uncultured_Eubacteriaceae_bacterium	0	0	0	0	0	0	0	0	0	0	0	0	0	0	0	0	0	0	0	0	0	0	0	0	0	0	0	0	0	0	0	0	0	0	0	0	0	0	0	0	0	0	0	0	0	0	0	0	0
k__Bacteria|p__Firmicutes|c__Clostridia|o__Clostridiales|f__Lachnospiraceae|g__Lachnospiracea_incertae_sedis|s__uncultured_Lachnospira_sp.	0	0	0	0	0	0	0	0	0	0	0	0	0	0	0	0	0	0	0	0	0	0	0	0	0	0	0	0	0	0	0	0	0	0.0394345091	0	0	0	0	0	0	0.02168898	0	0	0	0	0	0	0	0.0019717255
k__Bacteria|p__Firmicutes|c__Clostridia|o__Clostridiales|f__Lachnospiraceae|g__Roseburia	0	0.0157738037	0	0	0	0	0	0	0	0	0	0	0	0	0	0.0059151764	0	0.0098586273	0	0	0	0	0.0177455291	0.0098586273	0	0	0.0197172546	0	0	0	0	0	0	0.0335193328	0	0	0	0	0	0	0.0670386655	0	0	0	0	0	0.0098586273	0.0078869018	0
k__Bacteria|p__Firmicutes|c__Clostridia|o__Clostridiales|f__Lachnospiraceae|g__Roseburia|s__Unassigned	0	0.0157738037	0	0	0	0	0	0	0	0	0	0	0	0	0	0.0059151764	0	0.0098586273	0	0	0	0	0.0177455291	0.0098586273	0	0	0.0197172546	0	0	0	0	0	0	0.0335193328	0	0	0	0	0	0	0.0670386655	0	0	0	0	0	0.0098586273	0.0078869018	0
k__Bacteria|p__Firmicutes|c__Clostridia|o__Clostridiales|f__Lachnospiraceae|g__Ruminococcus2	0	0	0	0	0	0	0	0	0	0	0	0	0	0	0	0	0	0	0	0	0	0	0	0	0	0	0.0157738037	0.0236607055	0	0	0	0	0	0.0138020782	0	0	0	0	0	0	0	0	0	0	0	0	0	0	0
k__Bacteria|p__Firmicutes|c__Clostridia|o__Clostridiales|f__Lachnospiraceae|g__Ruminococcus2|s__Unassigned	0	0	0	0	0	0	0	0	0	0	0	0	0	0	0	0	0	0	0	0	0	0	0	0	0	0	0.0157738037	0.0236607055	0	0	0	0	0	0	0	0	0	0	0	0	0	0	0	0	0	0	0	0	0
k__Bacteria|p__Firmicutes|c__Clostridia|o__Clostridiales|f__Lachnospiraceae|g__Ruminococcus2|s__uncultured_organism	0	0	0	0	0	0	0	0	0	0	0	0	0	0	0	0	0	0	0	0	0	0	0	0	0	0	0	0	0	0	0	0	0	0.0138020782	0	0	0	0	0	0	0	0	0	0	0	0	0	0	0
k__Bacteria|p__Firmicutes|c__Clostridia|o__Clostridiales|f__Lachnospiraceae|g__Shuttleworthia	0	0	0	0	0	0	0	0	0	0	0	0	0	0	0	0	0	0	0.0098586273	0	0	0	0	0	0	0	0	0	0	0	0	0	0	0	0	0	0	0	0	0	0	0	0	0	0	0	0	0	0
k__Bacteria|p__Firmicutes|c__Clostridia|o__Clostridiales|f__Lachnospiraceae|g__Shuttleworthia|s__uncultured_bacterium	0	0	0	0	0	0	0	0	0	0	0	0	0	0	0	0	0	0	0.0098586273	0	0	0	0	0	0	0	0	0	0	0	0	0	0	0	0	0	0	0	0	0	0	0	0	0	0	0	0	0	0
k__Bacteria|p__Firmicutes|c__Clostridia|o__Clostridiales|f__Lachnospiraceae|g__Unassigned	0	0	0	0	0	0	0.0098586273	0	0	0	0	0	0	0	0.0256324309	0	0	0.0098586273	0	0	0	0	0	0	0	0	0	0	0	0	0.0098586273	0	0	0.0039434509	0	0	0	0	0	0	0.0236607055	0	0	0.0078869018	0	0	0	0	0
k__Bacteria|p__Firmicutes|c__Clostridia|o__Clostridiales|f__Lachnospiraceae|g__Unassigned|s__Unassigned	0	0	0	0	0	0	0.0098586273	0	0	0	0	0	0	0	0.0256324309	0	0	0.0098586273	0	0	0	0	0	0	0	0	0	0	0	0	0.0098586273	0	0	0.0039434509	0	0	0	0	0	0	0.0236607055	0	0	0.0078869018	0	0	0	0	0
k__Bacteria|p__Firmicutes|c__Clostridia|o__Clostridiales|f__Peptococcaceae_1	0	0	0	0.0039434509	0	0	0	0	0	0	0	0	0	0	0	0.0039434509	0	0	0	0	0	0	0	0	0	0	0	0	0	0	0	0	0	0	0	0	0	0	0	0	0.0039434509	0	0	0	0	0	0	0	0
k__Bacteria|p__Firmicutes|c__Clostridia|o__Clostridiales|f__Peptococcaceae_1|g__Peptococcus	0	0	0	0.0039434509	0	0	0	0	0	0	0	0	0	0	0	0	0	0	0	0	0	0	0	0	0	0	0	0	0	0	0	0	0	0	0	0	0	0	0	0	0	0	0	0	0	0	0	0	0
k__Bacteria|p__Firmicutes|c__Clostridia|o__Clostridiales|f__Peptococcaceae_1|g__Peptococcus|s__uncultured_Clostridia_bacterium	0	0	0	0.0039434509	0	0	0	0	0	0	0	0	0	0	0	0	0	0	0	0	0	0	0	0	0	0	0	0	0	0	0	0	0	0	0	0	0	0	0	0	0	0	0	0	0	0	0	0	0
k__Bacteria|p__Firmicutes|c__Clostridia|o__Clostridiales|f__Peptococcaceae_1|g__Thermincola	0	0	0	0	0	0	0	0	0	0	0	0	0	0	0	0	0	0	0	0	0	0	0	0	0	0	0	0	0	0	0	0	0	0	0	0	0	0	0	0	0.0039434509	0	0	0	0	0	0	0	0
k__Bacteria|p__Firmicutes|c__Clostridia|o__Clostridiales|f__Peptococcaceae_1|g__Thermincola|s__Unassigned	0	0	0	0	0	0	0	0	0	0	0	0	0	0	0	0	0	0	0	0	0	0	0	0	0	0	0	0	0	0	0	0	0	0	0	0	0	0	0	0	0.0039434509	0	0	0	0	0	0	0	0
k__Bacteria|p__Firmicutes|c__Clostridia|o__Clostridiales|f__Peptococcaceae_1|g__Unassigned	0	0	0	0	0	0	0	0	0	0	0	0	0	0	0	0.0039434509	0	0	0	0	0	0	0	0	0	0	0	0	0	0	0	0	0	0	0	0	0	0	0	0	0	0	0	0	0	0	0	0	0
k__Bacteria|p__Firmicutes|c__Clostridia|o__Clostridiales|f__Peptococcaceae_1|g__Unassigned|s__Unassigned	0	0	0	0	0	0	0	0	0	0	0	0	0	0	0	0.0039434509	0	0	0	0	0	0	0	0	0	0	0	0	0	0	0	0	0	0	0	0	0	0	0	0	0	0	0	0	0	0	0	0	0
k__Bacteria|p__Firmicutes|c__Clostridia|o__Clostridiales|f__Peptococcaceae_2	0	0	0	0	0	0	0	0	0	0	0	0	0	0	0	0	0	0	0	0	0	0	0	0	0	0	0	0	0	0	0	0	0	0	0	0	0	0	0	0	0	0	0	0	0	0	0	0	0
k__Bacteria|p__Firmicutes|c__Clostridia|o__Clostridiales|f__Peptococcaceae_2|g__Pelotomaculum	0	0	0	0	0	0	0	0	0	0	0	0	0	0	0	0	0	0	0	0	0	0	0	0	0	0	0	0	0	0	0	0	0	0	0	0	0	0	0	0	0	0	0	0	0	0	0	0	0
k__Bacteria|p__Firmicutes|c__Clostridia|o__Clostridiales|f__Peptococcaceae_2|g__Pelotomaculum|s__Unassigned	0	0	0	0	0	0	0	0	0	0	0	0	0	0	0	0	0	0	0	0	0	0	0	0	0	0	0	0	0	0	0	0	0	0	0	0	0	0	0	0	0	0	0	0	0	0	0	0	0
k__Bacteria|p__Firmicutes|c__Clostridia|o__Clostridiales|f__Peptoniphilaceae	0.0019717255	0	0.0315476073	0.1202752529	0	0.0078869018	0.2366070548	0	0	0.0197172546	0	0.3075891713	0.0059151764	1.604984522	0.0512648619	0	0.2720981131	0.7512273991	0.0315476073	0.0039434509	0.0019717255	0	0.0019717255	0	0	0	0.0571800383	0.0098586273	0.6072914407	0.02168898	0	0	0	0	0	0	0.0039434509	0	0	0.0078869018	0	0.0177455291	2.9713902636	0.0039434509	0	0.5579983043	0.0492931364	0	0
k__Bacteria|p__Firmicutes|c__Clostridia|o__Clostridiales|f__Peptoniphilaceae|g__Peptoniphilus	0.0019717255	0	0.0315476073	0.1202752529	0	0.0078869018	0.2366070548	0	0	0.0197172546	0	0.3075891713	0.0059151764	1.604984522	0.0512648619	0	0.2720981131	0.7512273991	0.0315476073	0.0039434509	0.0019717255	0	0.0019717255	0	0	0	0.0571800383	0.0098586273	0.6072914407	0.02168898	0	0	0	0	0	0	0.0039434509	0	0	0.0078869018	0	0.0177455291	2.9713902636	0.0039434509	0	0.5579983043	0.0492931364	0	0
k__Bacteria|p__Firmicutes|c__Clostridia|o__Clostridiales|f__Peptoniphilaceae|g__Peptoniphilus|s__Candidatus_Peptoniphilus_massiliensis	0	0	0	0.0177455291	0	0	0	0	0	0	0	0	0	0	0	0	0	0	0	0	0	0	0	0	0	0	0	0	0	0	0	0	0	0	0	0	0	0	0	0	0	0	0	0	0	0	0	0	0
k__Bacteria|p__Firmicutes|c__Clostridia|o__Clostridiales|f__Peptoniphilaceae|g__Peptoniphilus|s__Clostridiales_bacterium_KA00134	0	0	0	0	0	0	0	0	0	0	0	0	0	0	0	0	0	0	0	0	0	0	0	0	0	0	0	0	0	0	0	0	0	0	0	0	0	0	0	0	0	0	0	0	0	0	0	0	0
k__Bacteria|p__Firmicutes|c__Clostridia|o__Clostridiales|f__Peptoniphilaceae|g__Peptoniphilus|s__Peptoniphilus_coxii	0	0	0.0118303527	0	0	0	0	0	0	0	0	0.1025297238	0	0.3608257586	0	0	0.0492931364	0.3489954059	0	0	0	0	0	0	0	0	0	0	0	0.0059151764	0	0	0	0	0	0	0.0039434509	0	0	0	0	0	0	0.0039434509	0	0	0	0	0
k__Bacteria|p__Firmicutes|c__Clostridia|o__Clostridiales|f__Peptoniphilaceae|g__Peptoniphilus|s__Peptoniphilus_lacrimalis	0	0	0	0	0	0	0	0	0	0	0	0	0	0.0453496855	0.0177455291	0	0.0118303527	0.276041564	0	0	0.0019717255	0	0	0	0	0	0.02168898	0	0	0	0	0	0	0	0	0	0	0	0	0	0	0	0	0	0	0	0.0059151764	0	0
k__Bacteria|p__Firmicutes|c__Clostridia|o__Clostridiales|f__Peptoniphilaceae|g__Peptoniphilus|s__Unassigned	0.0019717255	0	0.0197172546	0.1025297238	0	0.0078869018	0.2366070548	0	0	0.0197172546	0	0.2050594475	0.0059151764	1.1988090778	0.0335193328	0	0.2109746239	0.1261904292	0.0315476073	0.0039434509	0	0	0.0019717255	0	0	0	0.0354910582	0.0098586273	0.6072914407	0.0157738037	0	0	0	0	0	0	0	0	0	0.0078869018	0	0.0177455291	2.9713902636	0	0	0.5579983043	0.0433779601	0	0
k__Bacteria|p__Firmicutes|c__Clostridia|o__Clostridiales|f__Peptostreptococcaceae	0	0	0.0059151764	0	0	0	0	0	0	0.0078869018	0	0.1261904292	0	0	0.0808407437	0	0	0	0	0	0	0	0.0039434509	0	0	0	0.0039434509	0	0	0	0	0	0	0.0039434509	0	0	0	0	0	0	0	0	0	0.0078869018	0	0	0.1025297238	0	0
k__Bacteria|p__Firmicutes|c__Clostridia|o__Clostridiales|f__Peptostreptococcaceae|g__Intestinibacter	0	0	0	0	0	0	0	0	0	0	0	0	0	0	0	0	0	0	0	0	0	0	0	0	0	0	0	0	0	0	0	0	0	0	0	0	0	0	0	0	0	0	0	0.0078869018	0	0	0	0	0
k__Bacteria|p__Firmicutes|c__Clostridia|o__Clostridiales|f__Peptostreptococcaceae|g__Intestinibacter|s__Unassigned	0	0	0	0	0	0	0	0	0	0	0	0	0	0	0	0	0	0	0	0	0	0	0	0	0	0	0	0	0	0	0	0	0	0	0	0	0	0	0	0	0	0	0	0.0078869018	0	0	0	0	0
k__Bacteria|p__Firmicutes|c__Clostridia|o__Clostridiales|f__Peptostreptococcaceae|g__Peptostreptococcus	0	0	0.0059151764	0	0	0	0	0	0	0.0078869018	0	0.1261904292	0	0	0.0808407437	0	0	0	0	0	0	0	0	0	0	0	0.0039434509	0	0	0	0	0	0	0.0039434509	0	0	0	0	0	0	0	0	0	0	0	0	0.1025297238	0	0
k__Bacteria|p__Firmicutes|c__Clostridia|o__Clostridiales|f__Peptostreptococcaceae|g__Peptostreptococcus|s__Unassigned	0	0	0.0059151764	0	0	0	0	0	0	0.0078869018	0	0.1261904292	0	0	0.0808407437	0	0	0	0	0	0	0	0	0	0	0	0.0039434509	0	0	0	0	0	0	0.0039434509	0	0	0	0	0	0	0	0	0	0	0	0	0.1025297238	0	0
k__Bacteria|p__Firmicutes|c__Clostridia|o__Clostridiales|f__Peptostreptococcaceae|g__Romboutsia	0	0	0	0	0	0	0	0	0	0	0	0	0	0	0	0	0	0	0	0	0	0	0.0039434509	0	0	0	0	0	0	0	0	0	0	0	0	0	0	0	0	0	0	0	0	0	0	0	0	0	0
k__Bacteria|p__Firmicutes|c__Clostridia|o__Clostridiales|f__Peptostreptococcaceae|g__Romboutsia|s__Unassigned	0	0	0	0	0	0	0	0	0	0	0	0	0	0	0	0	0	0	0	0	0	0	0.0039434509	0	0	0	0	0	0	0	0	0	0	0	0	0	0	0	0	0	0	0	0	0	0	0	0	0	0
k__Bacteria|p__Firmicutes|c__Clostridia|o__Clostridiales|f__Ruminococcaceae	0	0	0.0059151764	0.0118303527	0.0315476073	0	0.0670386655	0.0118303527	0.0236607055	0	0	0.0138020782	0	0.0315476073	0.0177455291	0	0.4949030897	0.5836307353	0.0236607055	0.0078869018	0	0.0236607055	0.1577380366	0.0118303527	0	0	0.0157738037	0	0.4988465406	0.0335193328	0	0	0	0.069010391	0	0.0236607055	0.0059151764	0	0	0.0256324309	0.0847841946	0.02168898	0.0138020782	0.0867559201	0.0118303527	0	0	0.0138020782	0.0177455291
k__Bacteria|p__Firmicutes|c__Clostridia|o__Clostridiales|f__Ruminococcaceae|g__Anaerobacterium	0	0	0	0	0	0	0	0	0	0	0	0	0	0.0039434509	0	0	0	0	0	0	0	0	0	0	0	0	0	0	0	0	0	0	0	0	0	0	0	0	0	0	0	0	0	0	0	0	0	0	0
k__Bacteria|p__Firmicutes|c__Clostridia|o__Clostridiales|f__Ruminococcaceae|g__Anaerobacterium|s__uncultured_bacterium	0	0	0	0	0	0	0	0	0	0	0	0	0	0.0039434509	0	0	0	0	0	0	0	0	0	0	0	0	0	0	0	0	0	0	0	0	0	0	0	0	0	0	0	0	0	0	0	0	0	0	0
k__Bacteria|p__Firmicutes|c__Clostridia|o__Clostridiales|f__Ruminococcaceae|g__Clostridium_III	0	0	0.0059151764	0	0	0	0	0	0	0	0	0	0	0.0078869018	0	0	0	0	0	0	0	0	0	0	0	0	0	0	0	0	0	0	0	0	0	0	0	0	0	0.0118303527	0.0197172546	0	0	0.0019717255	0	0	0	0.0039434509	0
k__Bacteria|p__Firmicutes|c__Clostridia|o__Clostridiales|f__Ruminococcaceae|g__Clostridium_III|s__Clostridium_hungatei	0	0	0	0	0	0	0	0	0	0	0	0	0	0	0	0	0	0	0	0	0	0	0	0	0	0	0	0	0	0	0	0	0	0	0	0	0	0	0	0	0	0	0	0	0	0	0	0	0
k__Bacteria|p__Firmicutes|c__Clostridia|o__Clostridiales|f__Ruminococcaceae|g__Clostridium_III|s__Unassigned	0	0	0.0059151764	0	0	0	0	0	0	0	0	0	0	0.0078869018	0	0	0	0	0	0	0	0	0	0	0	0	0	0	0	0	0	0	0	0	0	0	0	0	0	0.0118303527	0.0197172546	0	0	0.0019717255	0	0	0	0.0039434509	0
k__Bacteria|p__Firmicutes|c__Clostridia|o__Clostridiales|f__Ruminococcaceae|g__Clostridium_IV	0	0	0	0	0	0	0	0	0	0	0	0	0	0	0	0	0	0	0.0019717255	0	0	0	0	0	0	0	0	0	0	0	0	0	0	0	0	0	0	0	0	0	0	0	0	0	0	0	0	0	0
k__Bacteria|p__Firmicutes|c__Clostridia|o__Clostridiales|f__Ruminococcaceae|g__Clostridium_IV|s__uncultured_Eubacterium_sp.	0	0	0	0	0	0	0	0	0	0	0	0	0	0	0	0	0	0	0.0019717255	0	0	0	0	0	0	0	0	0	0	0	0	0	0	0	0	0	0	0	0	0	0	0	0	0	0	0	0	0	0
k__Bacteria|p__Firmicutes|c__Clostridia|o__Clostridiales|f__Ruminococcaceae|g__Clostridium_IV|s__uncultured_bacterium	0	0	0	0	0	0	0	0	0	0	0	0	0	0	0	0	0	0	0	0	0	0	0	0	0	0	0	0	0	0	0	0	0	0	0	0	0	0	0	0	0	0	0	0	0	0	0	0	0
k__Bacteria|p__Firmicutes|c__Clostridia|o__Clostridiales|f__Ruminococcaceae|g__Faecalibacterium	0	0	0	0.0118303527	0.0315476073	0	0.0276041564	0.0118303527	0.0197172546	0	0	0	0	0.0197172546	0.0177455291	0	0	0.0374627837	0.0138020782	0.0078869018	0	0.0236607055	0.1321056056	0.0118303527	0	0	0	0	0	0.02168898	0	0	0	0.0492931364	0	0.0236607055	0.0059151764	0	0	0.0138020782	0.0512648619	0.02168898	0.0138020782	0.0808407437	0.0118303527	0	0	0.0098586273	0.0177455291
k__Bacteria|p__Firmicutes|c__Clostridia|o__Clostridiales|f__Ruminococcaceae|g__Faecalibacterium|s__Unassigned	0	0	0	0.0118303527	0.0315476073	0	0.0276041564	0.0118303527	0.0197172546	0	0	0	0	0.0197172546	0.0177455291	0	0	0.0374627837	0.0138020782	0.0078869018	0	0.0236607055	0.1321056056	0.0118303527	0	0	0	0	0	0.02168898	0	0	0	0.0492931364	0	0.0236607055	0.0059151764	0	0	0.0138020782	0.0512648619	0.02168898	0.0138020782	0.0808407437	0.0118303527	0	0	0.0098586273	0.0177455291
k__Bacteria|p__Firmicutes|c__Clostridia|o__Clostridiales|f__Ruminococcaceae|g__Fastidiosipila	0	0	0	0	0	0	0	0	0	0	0	0.0138020782	0	0	0	0	0.4949030897	0	0	0	0	0	0	0	0	0	0	0	0.4988465406	0	0	0	0	0	0	0	0	0	0	0	0	0	0	0	0	0	0	0	0
k__Bacteria|p__Firmicutes|c__Clostridia|o__Clostridiales|f__Ruminococcaceae|g__Fastidiosipila|s__Unassigned	0	0	0	0	0	0	0	0	0	0	0	0.0138020782	0	0	0	0	0.4949030897	0	0	0	0	0	0	0	0	0	0	0	0.4988465406	0	0	0	0	0	0	0	0	0	0	0	0	0	0	0	0	0	0	0	0
k__Bacteria|p__Firmicutes|c__Clostridia|o__Clostridiales|f__Ruminococcaceae|g__Flavonifractor	0	0	0	0	0	0	0	0	0	0	0	0	0	0	0	0	0	0	0	0	0	0	0	0	0	0	0	0	0	0	0	0	0	0	0	0	0	0	0	0	0	0	0	0	0	0	0	0	0
k__Bacteria|p__Firmicutes|c__Clostridia|o__Clostridiales|f__Ruminococcaceae|g__Flavonifractor|s__uncultured_Firmicutes_bacterium	0	0	0	0	0	0	0	0	0	0	0	0	0	0	0	0	0	0	0	0	0	0	0	0	0	0	0	0	0	0	0	0	0	0	0	0	0	0	0	0	0	0	0	0	0	0	0	0	0
k__Bacteria|p__Firmicutes|c__Clostridia|o__Clostridiales|f__Ruminococcaceae|g__Gemmiger	0	0	0	0	0	0	0	0	0	0	0	0	0	0	0	0	0	0	0	0	0	0	0.0197172546	0	0	0	0	0	0	0	0	0	0	0	0	0	0	0	0	0	0	0	0	0	0	0	0	0	0
k__Bacteria|p__Firmicutes|c__Clostridia|o__Clostridiales|f__Ruminococcaceae|g__Gemmiger|s__Unassigned	0	0	0	0	0	0	0	0	0	0	0	0	0	0	0	0	0	0	0	0	0	0	0.0197172546	0	0	0	0	0	0	0	0	0	0	0	0	0	0	0	0	0	0	0	0	0	0	0	0	0	0
k__Bacteria|p__Firmicutes|c__Clostridia|o__Clostridiales|f__Ruminococcaceae|g__Oscillibacter	0	0	0	0	0	0	0	0	0	0	0	0	0	0	0	0	0	0	0	0	0	0	0	0	0	0	0	0	0	0	0	0	0	0	0	0	0	0	0	0	0	0	0	0	0	0	0	0	0
k__Bacteria|p__Firmicutes|c__Clostridia|o__Clostridiales|f__Ruminococcaceae|g__Oscillibacter|s__Unassigned	0	0	0	0	0	0	0	0	0	0	0	0	0	0	0	0	0	0	0	0	0	0	0	0	0	0	0	0	0	0	0	0	0	0	0	0	0	0	0	0	0	0	0	0	0	0	0	0	0
k__Bacteria|p__Firmicutes|c__Clostridia|o__Clostridiales|f__Ruminococcaceae|g__Pseudobacteroides	0	0	0	0	0	0	0	0	0	0	0	0	0	0	0	0	0	0	0	0	0	0	0	0	0	0	0	0	0	0	0	0	0	0.0059151764	0	0	0	0	0	0	0	0	0	0	0	0	0	0	0
k__Bacteria|p__Firmicutes|c__Clostridia|o__Clostridiales|f__Ruminococcaceae|g__Pseudobacteroides|s__uncultured_Clostridium_sp.	0	0	0	0	0	0	0	0	0	0	0	0	0	0	0	0	0	0	0	0	0	0	0	0	0	0	0	0	0	0	0	0	0	0.0059151764	0	0	0	0	0	0	0	0	0	0	0	0	0	0	0
k__Bacteria|p__Firmicutes|c__Clostridia|o__Clostridiales|f__Ruminococcaceae|g__Ruminococcus	0	0	0	0	0	0	0	0	0	0	0	0	0	0	0	0	0	0.0019717255	0	0	0	0	0.0059151764	0	0	0	0	0	0	0.0078869018	0	0	0	0.0138020782	0	0	0	0	0	0	0	0	0	0	0	0	0	0	0
k__Bacteria|p__Firmicutes|c__Clostridia|o__Clostridiales|f__Ruminococcaceae|g__Ruminococcus|s__Ruminococcus_bromii	0	0	0	0	0	0	0	0	0	0	0	0	0	0	0	0	0	0.0019717255	0	0	0	0	0.0059151764	0	0	0	0	0	0	0.0078869018	0	0	0	0.0138020782	0	0	0	0	0	0	0	0	0	0	0	0	0	0	0
k__Bacteria|p__Firmicutes|c__Clostridia|o__Clostridiales|f__Ruminococcaceae|g__Ruminococcus|s__Unassigned	0	0	0	0	0	0	0	0	0	0	0	0	0	0	0	0	0	0	0	0	0	0	0	0	0	0	0	0	0	0	0	0	0	0	0	0	0	0	0	0	0	0	0	0	0	0	0	0	0
k__Bacteria|p__Firmicutes|c__Clostridia|o__Clostridiales|f__Ruminococcaceae|g__Ruminococcus|s__uncultured_bacterium	0	0	0	0	0	0	0	0	0	0	0	0	0	0	0	0	0	0	0	0	0	0	0	0	0	0	0	0	0	0	0	0	0	0	0	0	0	0	0	0	0	0	0	0	0	0	0	0	0
k__Bacteria|p__Firmicutes|c__Clostridia|o__Clostridiales|f__Ruminococcaceae|g__Unassigned	0	0	0	0	0	0	0	0	0	0	0	0	0	0	0	0	0	0	0	0	0	0	0	0	0	0	0.0157738037	0	0	0.0039434509	0	0	0	0	0	0	0	0	0	0	0	0	0	0.0039434509	0	0	0	0	0
k__Bacteria|p__Firmicutes|c__Clostridia|o__Clostridiales|f__Ruminococcaceae|g__Unassigned|s__Unassigned	0	0	0	0	0	0	0	0	0	0	0	0	0	0	0	0	0	0	0	0	0	0	0	0	0	0	0.0157738037	0	0	0.0039434509	0	0	0	0	0	0	0	0	0	0	0	0	0	0.0039434509	0	0	0	0	0
k__Bacteria|p__Firmicutes|c__Clostridia|o__Clostridiales|f__Unassigned	0	0	0	0	0	0	0	0	0	0	0	0.0078869018	0	0	0	0	0	0	0	0	0	0	0	0	0	0	0	0	0	0	0	0	0	0	0	0	0	0	0	0.0177455291	0.0118303527	0	0	0	0	0	0	0	0
k__Bacteria|p__Firmicutes|c__Clostridia|o__Clostridiales|f__Unassigned|g__Unassigned	0	0	0	0	0	0	0	0	0	0	0	0.0078869018	0	0	0	0	0	0	0	0	0	0	0	0	0	0	0	0	0	0	0	0	0	0	0	0	0	0	0	0.0177455291	0.0118303527	0	0	0	0	0	0	0	0
k__Bacteria|p__Firmicutes|c__Clostridia|o__Clostridiales|f__Unassigned|g__Unassigned|s__Unassigned	0	0	0	0	0	0	0	0	0	0	0	0.0078869018	0	0	0	0	0	0	0	0	0	0	0	0	0	0	0	0	0	0	0	0	0	0	0	0	0	0	0	0.0177455291	0.0118303527	0	0	0	0	0	0	0	0
k__Bacteria|p__Firmicutes|c__Erysipelotrichia	0.0138020782	0	0	0	0	0	0	0	0.0059151764	0	0.0059151764	0	0	0	0	0	0	0.1971725457	0	0	0	0	0.02168898	0	0	0	0.0118303527	0	0.0059151764	0.0138020782	0	0	0	0	0	0	0	0	0	0	0.0157738037	0	0	0.0236607055	0	0	0.0078869018	0	0
k__Bacteria|p__Firmicutes|c__Erysipelotrichia|o__Erysipelotrichales	0.0138020782	0	0	0	0	0	0	0	0.0059151764	0	0.0059151764	0	0	0	0	0	0	0.1971725457	0	0	0	0	0.02168898	0	0	0	0.0118303527	0	0.0059151764	0.0138020782	0	0	0	0	0	0	0	0	0	0	0.0157738037	0	0	0.0236607055	0	0	0.0078869018	0	0
k__Bacteria|p__Firmicutes|c__Erysipelotrichia|o__Erysipelotrichales|f__Erysipelotrichaceae	0.0138020782	0	0	0	0	0	0	0	0.0059151764	0	0.0059151764	0	0	0	0	0	0	0.1971725457	0	0	0	0	0.02168898	0	0	0	0.0118303527	0	0.0059151764	0.0138020782	0	0	0	0	0	0	0	0	0	0	0.0157738037	0	0	0.0236607055	0	0	0.0078869018	0	0
k__Bacteria|p__Firmicutes|c__Erysipelotrichia|o__Erysipelotrichales|f__Erysipelotrichaceae|g__Bulleidia	0	0	0	0	0	0	0	0	0	0	0	0	0	0	0	0	0	0.1971725457	0	0	0	0	0	0	0	0	0	0	0	0	0	0	0	0	0	0	0	0	0	0	0	0	0	0	0	0	0	0	0
k__Bacteria|p__Firmicutes|c__Erysipelotrichia|o__Erysipelotrichales|f__Erysipelotrichaceae|g__Bulleidia|s__Unassigned	0	0	0	0	0	0	0	0	0	0	0	0	0	0	0	0	0	0.1971725457	0	0	0	0	0	0	0	0	0	0	0	0	0	0	0	0	0	0	0	0	0	0	0	0	0	0	0	0	0	0	0
k__Bacteria|p__Firmicutes|c__Erysipelotrichia|o__Erysipelotrichales|f__Erysipelotrichaceae|g__Catenibacterium	0	0	0	0	0	0	0	0	0.0059151764	0	0	0	0	0	0	0	0	0	0	0	0	0	0	0	0	0	0	0	0	0	0	0	0	0	0	0	0	0	0	0	0	0	0	0	0	0	0	0	0
k__Bacteria|p__Firmicutes|c__Erysipelotrichia|o__Erysipelotrichales|f__Erysipelotrichaceae|g__Catenibacterium|s__Unassigned	0	0	0	0	0	0	0	0	0.0059151764	0	0	0	0	0	0	0	0	0	0	0	0	0	0	0	0	0	0	0	0	0	0	0	0	0	0	0	0	0	0	0	0	0	0	0	0	0	0	0	0
k__Bacteria|p__Firmicutes|c__Erysipelotrichia|o__Erysipelotrichales|f__Erysipelotrichaceae|g__Clostridium_XVIII	0.0078869018	0	0	0	0	0	0	0	0	0	0	0	0	0	0	0	0	0	0	0	0	0	0	0	0	0	0.0118303527	0	0	0	0	0	0	0	0	0	0	0	0	0	0.0118303527	0	0	0	0	0	0.0078869018	0	0
k__Bacteria|p__Firmicutes|c__Erysipelotrichia|o__Erysipelotrichales|f__Erysipelotrichaceae|g__Clostridium_XVIII|s__Clostridium_ramosum	0.0078869018	0	0	0	0	0	0	0	0	0	0	0	0	0	0	0	0	0	0	0	0	0	0	0	0	0	0	0	0	0	0	0	0	0	0	0	0	0	0	0	0	0	0	0	0	0	0.0078869018	0	0
k__Bacteria|p__Firmicutes|c__Erysipelotrichia|o__Erysipelotrichales|f__Erysipelotrichaceae|g__Clostridium_XVIII|s__Unassigned	0	0	0	0	0	0	0	0	0	0	0	0	0	0	0	0	0	0	0	0	0	0	0	0	0	0	0.0118303527	0	0	0	0	0	0	0	0	0	0	0	0	0	0.0118303527	0	0	0	0	0	0	0	0
k__Bacteria|p__Firmicutes|c__Erysipelotrichia|o__Erysipelotrichales|f__Erysipelotrichaceae|g__Erysipelotrichaceae_incertae_sedis	0.0059151764	0	0	0	0	0	0	0	0	0	0	0	0	0	0	0	0	0	0	0	0	0	0	0	0	0	0	0	0	0	0	0	0	0	0	0	0	0	0	0	0	0	0	0.0236607055	0	0	0	0	0
k__Bacteria|p__Firmicutes|c__Erysipelotrichia|o__Erysipelotrichales|f__Erysipelotrichaceae|g__Erysipelotrichaceae_incertae_sedis|s__Unassigned	0.0059151764	0	0	0	0	0	0	0	0	0	0	0	0	0	0	0	0	0	0	0	0	0	0	0	0	0	0	0	0	0	0	0	0	0	0	0	0	0	0	0	0	0	0	0.0236607055	0	0	0	0	0
k__Bacteria|p__Firmicutes|c__Erysipelotrichia|o__Erysipelotrichales|f__Erysipelotrichaceae|g__Holdemanella	0	0	0	0	0	0	0	0	0	0	0	0	0	0	0	0	0	0	0	0	0	0	0.02168898	0	0	0	0	0	0	0.0138020782	0	0	0	0	0	0	0	0	0	0	0	0	0	0	0	0	0	0	0
k__Bacteria|p__Firmicutes|c__Erysipelotrichia|o__Erysipelotrichales|f__Erysipelotrichaceae|g__Holdemanella|s__Unassigned	0	0	0	0	0	0	0	0	0	0	0	0	0	0	0	0	0	0	0	0	0	0	0.02168898	0	0	0	0	0	0	0.0138020782	0	0	0	0	0	0	0	0	0	0	0	0	0	0	0	0	0	0	0
k__Bacteria|p__Firmicutes|c__Erysipelotrichia|o__Erysipelotrichales|f__Erysipelotrichaceae|g__Solobacterium	0	0	0	0	0	0	0	0	0	0	0	0	0	0	0	0	0	0	0	0	0	0	0	0	0	0	0	0	0.0059151764	0	0	0	0	0	0	0	0	0	0	0	0	0	0	0	0	0	0	0	0
k__Bacteria|p__Firmicutes|c__Erysipelotrichia|o__Erysipelotrichales|f__Erysipelotrichaceae|g__Solobacterium|s__Unassigned	0	0	0	0	0	0	0	0	0	0	0	0	0	0	0	0	0	0	0	0	0	0	0	0	0	0	0	0	0.0059151764	0	0	0	0	0	0	0	0	0	0	0	0	0	0	0	0	0	0	0	0
k__Bacteria|p__Firmicutes|c__Erysipelotrichia|o__Erysipelotrichales|f__Erysipelotrichaceae|g__Turicibacter	0	0	0	0	0	0	0	0	0	0	0.0059151764	0	0	0	0	0	0	0	0	0	0	0	0	0	0	0	0	0	0	0	0	0	0	0	0	0	0	0	0	0	0.0039434509	0	0	0	0	0	0	0	0
k__Bacteria|p__Firmicutes|c__Erysipelotrichia|o__Erysipelotrichales|f__Erysipelotrichaceae|g__Turicibacter|s__Unassigned	0	0	0	0	0	0	0	0	0	0	0.0059151764	0	0	0	0	0	0	0	0	0	0	0	0	0	0	0	0	0	0	0	0	0	0	0	0	0	0	0	0	0	0.0039434509	0	0	0	0	0	0	0	0
k__Bacteria|p__Firmicutes|c__Erysipelotrichia|o__Erysipelotrichales|f__Erysipelotrichaceae|g__Turicibacter|s__uncultured_Erysipelotrichaceae_bacterium	0	0	0	0	0	0	0	0	0	0	0	0	0	0	0	0	0	0	0	0	0	0	0	0	0	0	0	0	0	0	0	0	0	0	0	0	0	0	0	0	0	0	0	0	0	0	0	0	0
k__Bacteria|p__Firmicutes|c__Negativicutes	0	0	0.1025297238	0.181398742	0.0138020782	0.0157738037	0.9976930812	0.0295758819	0.0177455291	0.2247767021	0	1.2185263324	0.0138020782	2.8254825798	29.4772955814	0.0078869018	0.7315101445	13.1238046414	0.0118303527	0.1675966638	0	0	0.0059151764	1.9638385551	0.0138020782	0	0.0729538419	0.0414062346	0.5106768933	0.112388351	0.0059151764	0.0039434509	0	0.0670386655	0.1656249384	0	0.7177080663	0.0295758819	0.0039434509	0.0098586273	0.0591517637	2.1472090226	3.6220596644	0	0.0157738037	0.9365695921	0.1104166256	0.1439359584	0.02168898
k__Bacteria|p__Firmicutes|c__Negativicutes|o__Selenomonadales	0	0	0.1025297238	0.181398742	0.0138020782	0.0157738037	0.9976930812	0.0295758819	0.0177455291	0.2247767021	0	1.2185263324	0.0138020782	2.8254825798	29.4772955814	0.0078869018	0.7315101445	13.1238046414	0.0118303527	0.1675966638	0	0	0.0059151764	1.9638385551	0.0138020782	0	0.0729538419	0.0414062346	0.5106768933	0.112388351	0.0059151764	0.0039434509	0	0.0670386655	0.1656249384	0	0.7177080663	0.0295758819	0.0039434509	0.0098586273	0.0591517637	2.1472090226	3.6220596644	0	0.0157738037	0.9365695921	0.1104166256	0.1439359584	0.02168898
k__Bacteria|p__Firmicutes|c__Negativicutes|o__Selenomonadales|f__Acidaminococcaceae	0	0	0	0	0.0059151764	0	0	0	0	0	0	0	0	0	0	0	0	0	0	0	0	0	0	0	0	0	0	0.0059151764	0	0	0	0	0	0	0	0	0	0	0	0	0	0	0	0	0	0	0	0	0
k__Bacteria|p__Firmicutes|c__Negativicutes|o__Selenomonadales|f__Acidaminococcaceae|g__Phascolarctobacterium	0	0	0	0	0.0059151764	0	0	0	0	0	0	0	0	0	0	0	0	0	0	0	0	0	0	0	0	0	0	0.0059151764	0	0	0	0	0	0	0	0	0	0	0	0	0	0	0	0	0	0	0	0	0
k__Bacteria|p__Firmicutes|c__Negativicutes|o__Selenomonadales|f__Acidaminococcaceae|g__Phascolarctobacterium|s__Unassigned	0	0	0	0	0.0059151764	0	0	0	0	0	0	0	0	0	0	0	0	0	0	0	0	0	0	0	0	0	0	0.0059151764	0	0	0	0	0	0	0	0	0	0	0	0	0	0	0	0	0	0	0	0	0
k__Bacteria|p__Firmicutes|c__Negativicutes|o__Selenomonadales|f__Acidaminococcaceae|g__Phascolarctobacterium|s__uncultured_Acidaminococcus_sp.	0	0	0	0	0	0	0	0	0	0	0	0	0	0	0	0	0	0	0	0	0	0	0	0	0	0	0	0	0	0	0	0	0	0	0	0	0	0	0	0	0	0	0	0	0	0	0	0	0
k__Bacteria|p__Firmicutes|c__Negativicutes|o__Selenomonadales|f__Veillonellaceae	0	0	0.1025297238	0.181398742	0.0078869018	0.0157738037	0.9976930812	0.0295758819	0.0177455291	0.2247767021	0	1.2185263324	0.0138020782	2.8254825798	29.4772955814	0.0078869018	0.7315101445	13.1238046414	0.0118303527	0.1675966638	0	0	0.0059151764	1.9638385551	0.0138020782	0	0.0729538419	0.0354910582	0.5106768933	0.112388351	0.0059151764	0.0039434509	0	0.0670386655	0.1656249384	0	0.7177080663	0.0295758819	0.0039434509	0.0098586273	0.0591517637	2.1472090226	3.6220596644	0	0.0157738037	0.9365695921	0.1104166256	0.1439359584	0.02168898
k__Bacteria|p__Firmicutes|c__Negativicutes|o__Selenomonadales|f__Veillonellaceae|g__Anaeroglobus	0	0	0	0	0	0	0.0197172546	0	0	0.0354910582	0	0	0	0.0118303527	0.0078869018	0	0	0	0	0	0	0	0	0	0	0	0.0177455291	0	0	0	0	0	0	0	0	0	0	0	0	0	0	0	0	0	0	0.1518228602	0	0	0
k__Bacteria|p__Firmicutes|c__Negativicutes|o__Selenomonadales|f__Veillonellaceae|g__Anaeroglobus|s__Unassigned	0	0	0	0	0	0	0.0197172546	0	0	0.0354910582	0	0	0	0.0118303527	0.0078869018	0	0	0	0	0	0	0	0	0	0	0	0.0177455291	0	0	0	0	0	0	0	0	0	0	0	0	0	0	0	0	0	0	0.1518228602	0	0	0
k__Bacteria|p__Firmicutes|c__Negativicutes|o__Selenomonadales|f__Veillonellaceae|g__Dialister	0	0	0.0433779601	0.181398742	0	0	0.962202023	0	0.0157738037	0.1656249384	0	1.2185263324	0.0098586273	2.7545004634	0.1616814875	0	0.6546128517	0.8557288483	0.0078869018	0.1301338802	0	0	0	0	0	0	0.0236607055	0.0157738037	0.2602677603	0.0887276456	0.0059151764	0	0	0.0078869018	0	0	0.02168898	0	0	0	0	0.1064731747	3.253347004	0	0	0.2228049766	0.1104166256	0	0.02168898
k__Bacteria|p__Firmicutes|c__Negativicutes|o__Selenomonadales|f__Veillonellaceae|g__Dialister|s__Dialister_micraerophilus	0	0	0	0.0985862728	0	0	0.0749255674	0	0	0.0571800383	0	1.052901394	0	0.435751326	0.1005579983	0	0.0335193328	0.5658852061	0	0.1242187038	0	0	0	0	0	0	0	0	0.0808407437	0.0236607055	0	0	0	0.0078869018	0	0	0	0	0	0	0	0.0611234892	2.6874617978	0	0	0	0	0	0.02168898
k__Bacteria|p__Firmicutes|c__Negativicutes|o__Selenomonadales|f__Veillonellaceae|g__Dialister|s__Dialister_propionicifaciens	0	0	0.0433779601	0.0295758819	0	0	0.1399925074	0	0	0.1005579983	0	0.1656249384	0.0098586273	0.1084449001	0.0236607055	0	0.0414062346	0.0118303527	0.0078869018	0	0	0	0	0	0	0	0.0236607055	0.0118303527	0.1794270166	0	0	0	0	0	0	0	0.02168898	0	0	0	0	0.0414062346	0.5658852061	0	0	0	0.1025297238	0	0
k__Bacteria|p__Firmicutes|c__Negativicutes|o__Selenomonadales|f__Veillonellaceae|g__Dialister|s__Dialister_sp._S4-23	0	0	0	0	0	0	0	0	0	0	0	0	0	0	0	0	0	0	0	0	0	0	0	0	0	0	0	0	0	0	0	0	0	0	0	0	0	0	0	0	0	0	0	0	0	0	0	0	0
k__Bacteria|p__Firmicutes|c__Negativicutes|o__Selenomonadales|f__Veillonellaceae|g__Dialister|s__Unassigned	0	0	0	0	0	0	0	0	0	0.0078869018	0	0	0	0	0	0	0	0	0	0	0	0	0	0	0	0	0	0	0	0	0	0	0	0	0	0	0	0	0	0	0	0.0039434509	0	0	0	0.2228049766	0.0078869018	0	0
k__Bacteria|p__Firmicutes|c__Negativicutes|o__Selenomonadales|f__Veillonellaceae|g__Dialister|s__Veillonellaceae_bacterium_DNF00626	0	0	0	0.0532365873	0	0	0.7472839482	0	0.0157738037	0	0	0	0	2.2103042372	0.0374627837	0	0.5796872843	0.2720981131	0	0.0059151764	0	0	0	0	0	0	0	0	0	0.0650669401	0.0059151764	0	0	0	0	0	0	0	0	0	0	0	0	0	0	0	0	0	0
k__Bacteria|p__Firmicutes|c__Negativicutes|o__Selenomonadales|f__Veillonellaceae|g__Dialister|s__uncultured_bacterium	0	0	0	0	0	0	0	0	0	0	0	0	0	0	0	0	0	0.0059151764	0	0	0	0	0	0	0	0	0	0.0039434509	0	0	0	0	0	0	0	0	0	0	0	0	0	0	0	0	0	0	0	0	0
k__Bacteria|p__Firmicutes|c__Negativicutes|o__Selenomonadales|f__Veillonellaceae|g__Megamonas	0	0	0	0	0	0	0	0	0	0	0	0	0	0	0	0	0	0	0	0	0	0	0	0	0	0	0	0	0	0	0	0	0	0.0591517637	0	0	0	0.0295758819	0	0	0.0552083128	0.0236607055	0	0	0.0039434509	0	0	0	0
k__Bacteria|p__Firmicutes|c__Negativicutes|o__Selenomonadales|f__Veillonellaceae|g__Megamonas|s__Unassigned	0	0	0	0	0	0	0	0	0	0	0	0	0	0	0	0	0	0	0	0	0	0	0	0	0	0	0	0	0	0	0	0	0	0.0591517637	0	0	0	0.0295758819	0	0	0.0552083128	0.0236607055	0	0	0.0039434509	0	0	0	0
k__Bacteria|p__Firmicutes|c__Negativicutes|o__Selenomonadales|f__Veillonellaceae|g__Megasphaera	0	0	0.0591517637	0	0.0078869018	0	0.0039434509	0	0	0	0	0	0	0.0039434509	29.3077271921	0	0	12.2680757931	0	0.0374627837	0	0	0.0059151764	1.9638385551	0	0	0.0197172546	0.0078869018	0.0039434509	0.0019717255	0	0.0039434509	0	0	0	0	0.0670386655	0	0.0039434509	0	0.0039434509	0.0039434509	0	0	0	0.5461679516	0	0	0
k__Bacteria|p__Firmicutes|c__Negativicutes|o__Selenomonadales|f__Veillonellaceae|g__Megasphaera|s__Megasphaera_micronuciformis	0	0	0	0	0	0	0	0	0	0	0	0	0	0	0	0	0	0	0	0	0	0	0	0	0	0	0	0	0.0039434509	0	0	0	0	0	0	0	0.0670386655	0	0	0	0	0	0	0	0	0.5363093243	0	0	0
k__Bacteria|p__Firmicutes|c__Negativicutes|o__Selenomonadales|f__Veillonellaceae|g__Megasphaera|s__Megasphaera_sp._BV3C16-1	0	0	0	0	0	0	0	0	0	0	0	0	0	0	0	0	0	0	0	0	0	0	0	0	0	0	0.0098586273	0	0	0	0	0	0	0	0	0	0	0	0	0	0	0	0	0	0	0	0	0	0
k__Bacteria|p__Firmicutes|c__Negativicutes|o__Selenomonadales|f__Veillonellaceae|g__Megasphaera|s__Unassigned	0	0	0.0591517637	0	0.0078869018	0	0.0039434509	0	0	0	0	0	0	0.0039434509	29.3077271921	0	0	0	0	0	0	0	0.0059151764	1.9638385551	0	0	0.0098586273	0	0	0.0019717255	0	0.0039434509	0	0	0	0	0	0	0.0039434509	0	0	0	0	0	0	0.0098586273	0	0	0
k__Bacteria|p__Firmicutes|c__Negativicutes|o__Selenomonadales|f__Veillonellaceae|g__Megasphaera|s__Veillonellaceae_bacterium_KA00182	0	0	0	0	0	0	0	0	0	0	0	0	0	0	0	0	0	12.2680757931	0	0.0354910582	0	0	0	0	0	0	0	0.0078869018	0	0	0	0	0	0	0	0	0	0	0	0	0	0	0	0	0	0	0	0	0
k__Bacteria|p__Firmicutes|c__Negativicutes|o__Selenomonadales|f__Veillonellaceae|g__Megasphaera|s__uncultured_Megasphaera_sp.	0	0	0	0	0	0	0	0	0	0	0	0	0	0	0	0	0	0	0	0.0019717255	0	0	0	0	0	0	0	0	0	0	0	0	0	0	0	0	0	0	0	0	0.0039434509	0.0039434509	0	0	0	0	0	0	0
k__Bacteria|p__Firmicutes|c__Negativicutes|o__Selenomonadales|f__Veillonellaceae|g__Negativicoccus	0	0	0	0	0	0	0.0118303527	0	0	0	0	0	0	0	0	0	0.0768972928	0	0	0	0	0	0	0	0	0	0	0	0.0039434509	0	0	0	0	0	0	0	0	0	0	0	0	0	0	0	0	0	0	0	0
k__Bacteria|p__Firmicutes|c__Negativicutes|o__Selenomonadales|f__Veillonellaceae|g__Negativicoccus|s__Unassigned	0	0	0	0	0	0	0	0	0	0	0	0	0	0	0	0	0	0	0	0	0	0	0	0	0	0	0	0	0.0039434509	0	0	0	0	0	0	0	0	0	0	0	0	0	0	0	0	0	0	0	0
k__Bacteria|p__Firmicutes|c__Negativicutes|o__Selenomonadales|f__Veillonellaceae|g__Negativicoccus|s__uncultured_bacterium	0	0	0	0	0	0	0.0118303527	0	0	0	0	0	0	0	0	0	0.0768972928	0	0	0	0	0	0	0	0	0	0	0	0	0	0	0	0	0	0	0	0	0	0	0	0	0	0	0	0	0	0	0	0
k__Bacteria|p__Firmicutes|c__Negativicutes|o__Selenomonadales|f__Veillonellaceae|g__Sporomusa	0	0	0	0	0	0	0	0	0	0	0	0	0	0	0	0	0	0	0	0	0	0	0	0	0	0	0	0	0	0.0019717255	0	0	0	0	0	0	0	0	0	0	0	0	0	0	0	0	0	0	0
k__Bacteria|p__Firmicutes|c__Negativicutes|o__Selenomonadales|f__Veillonellaceae|g__Sporomusa|s__Unassigned	0	0	0	0	0	0	0	0	0	0	0	0	0	0	0	0	0	0	0	0	0	0	0	0	0	0	0	0	0	0.0019717255	0	0	0	0	0	0	0	0	0	0	0	0	0	0	0	0	0	0	0
k__Bacteria|p__Firmicutes|c__Negativicutes|o__Selenomonadales|f__Veillonellaceae|g__Veillonella	0	0	0	0	0	0.0157738037	0	0.0295758819	0.0019717255	0.0236607055	0	0	0.0039434509	0.0552083128	0	0.0078869018	0	0	0.0039434509	0	0	0	0	0	0.0138020782	0	0.0118303527	0.0118303527	0.2425222312	0.0197172546	0	0	0	0	0.1656249384	0	0.6289804208	0	0	0	0	2.0131316915	0.3687126604	0	0.0118303527	0.0157738037	0	0.1439359584	0
k__Bacteria|p__Firmicutes|c__Negativicutes|o__Selenomonadales|f__Veillonellaceae|g__Veillonella|s__Unassigned	0	0	0	0	0	0.0157738037	0	0	0.0019717255	0.0236607055	0	0	0.0039434509	0.0552083128	0	0	0	0	0.0039434509	0	0	0	0	0	0	0	0.0118303527	0.0118303527	0.2425222312	0	0	0	0	0	0.1656249384	0	0.6289804208	0	0	0	0	0	0.3687126604	0	0	0.0157738037	0	0	0
k__Bacteria|p__Firmicutes|c__Negativicutes|o__Selenomonadales|f__Veillonellaceae|g__Veillonella|s__Veillonella_montpellierensis	0	0	0	0	0	0	0	0.0295758819	0	0	0	0	0	0	0	0.0078869018	0	0	0	0	0	0	0	0	0.0138020782	0	0	0	0	0.0197172546	0	0	0	0	0	0	0	0	0	0	0	2.0131316915	0	0	0.0118303527	0	0	0.1439359584	0
k__Bacteria|p__Firmicutes|c__Negativicutes|o__Selenomonadales|f__Veillonellaceae|g__Veillonella|s__uncultured_Acidaminococcaceae_bacterium	0	0	0	0	0	0	0	0	0	0	0	0	0	0	0	0	0	0	0	0	0	0	0	0	0	0	0	0	0	0	0	0	0	0	0	0	0	0	0	0	0	0	0	0	0	0	0	0	0
k__Bacteria|p__Firmicutes|c__Unassigned	0	0	0	0	0	0	0	0	0	0	0	0	0	0	0	0	0	0	0	0	0	0	0	0	0	0	0	0	0	0	0	0	0	0	0.0019717255	0	0	0	0	0	0	0	0	0	0	0	0	0	0
k__Bacteria|p__Firmicutes|c__Unassigned|o__Unassigned	0	0	0	0	0	0	0	0	0	0	0	0	0	0	0	0	0	0	0	0	0	0	0	0	0	0	0	0	0	0	0	0	0	0	0.0019717255	0	0	0	0	0	0	0	0	0	0	0	0	0	0
k__Bacteria|p__Firmicutes|c__Unassigned|o__Unassigned|f__Unassigned	0	0	0	0	0	0	0	0	0	0	0	0	0	0	0	0	0	0	0	0	0	0	0	0	0	0	0	0	0	0	0	0	0	0	0.0019717255	0	0	0	0	0	0	0	0	0	0	0	0	0	0
k__Bacteria|p__Firmicutes|c__Unassigned|o__Unassigned|f__Unassigned|g__Unassigned	0	0	0	0	0	0	0	0	0	0	0	0	0	0	0	0	0	0	0	0	0	0	0	0	0	0	0	0	0	0	0	0	0	0	0.0019717255	0	0	0	0	0	0	0	0	0	0	0	0	0	0
k__Bacteria|p__Firmicutes|c__Unassigned|o__Unassigned|f__Unassigned|g__Unassigned|s__Unassigned	0	0	0	0	0	0	0	0	0	0	0	0	0	0	0	0	0	0	0	0	0	0	0	0	0	0	0	0	0	0	0	0	0	0	0.0019717255	0	0	0	0	0	0	0	0	0	0	0	0	0	0
k__Bacteria|p__Fusobacteria	0	0	0	0	0	0	0	0	0	0.1478794093	0	0.1991442712	0	0.7098211645	0.0729538419	0.0059151764	0	0	0.0157738037	0.02168898	0	0	0	0	0	0.0059151764	0.1045014492	0.0138020782	0.0552083128	0.0019717255	0	0	0	0	0	0	0.1695683893	0	0	0	0	0	0	0	0	0.0926710965	0	0	0
k__Bacteria|p__Fusobacteria|c__Fusobacteriia	0	0	0	0	0	0	0	0	0	0.1478794093	0	0.1991442712	0	0.7098211645	0.0729538419	0.0059151764	0	0	0.0157738037	0.02168898	0	0	0	0	0	0.0059151764	0.1045014492	0.0138020782	0.0552083128	0.0019717255	0	0	0	0	0	0	0.1695683893	0	0	0	0	0	0	0	0	0.0926710965	0	0	0
k__Bacteria|p__Fusobacteria|c__Fusobacteriia|o__Fusobacteriales	0	0	0	0	0	0	0	0	0	0.1478794093	0	0.1991442712	0	0.7098211645	0.0729538419	0.0059151764	0	0	0.0157738037	0.02168898	0	0	0	0	0	0.0059151764	0.1045014492	0.0138020782	0.0552083128	0.0019717255	0	0	0	0	0	0	0.1695683893	0	0	0	0	0	0	0	0	0.0926710965	0	0	0
k__Bacteria|p__Fusobacteria|c__Fusobacteriia|o__Fusobacteriales|f__Fusobacteriaceae	0	0	0	0	0	0	0	0	0	0.1478794093	0	0.1991442712	0	0.7098211645	0.069010391	0.0059151764	0	0	0.0118303527	0	0	0	0	0	0	0.0059151764	0.0847841946	0.0138020782	0.0552083128	0.0019717255	0	0	0	0	0	0	0.1695683893	0	0	0	0	0	0	0	0	0.0926710965	0	0	0
k__Bacteria|p__Fusobacteria|c__Fusobacteriia|o__Fusobacteriales|f__Fusobacteriaceae|g__Fusobacterium	0	0	0	0	0	0	0	0	0	0.1478794093	0	0.1991442712	0	0.7098211645	0.069010391	0.0059151764	0	0	0.0118303527	0	0	0	0	0	0	0.0059151764	0.0847841946	0.0138020782	0.0552083128	0.0019717255	0	0	0	0	0	0	0.1695683893	0	0	0	0	0	0	0	0	0.0926710965	0	0	0
k__Bacteria|p__Fusobacteria|c__Fusobacteriia|o__Fusobacteriales|f__Fusobacteriaceae|g__Fusobacterium|s__Fusobacterium_equinum	0	0	0	0	0	0	0	0	0	0	0	0.1991442712	0	0	0	0	0	0	0	0	0	0	0	0	0	0	0	0	0	0	0	0	0	0	0	0	0	0	0	0	0	0	0	0	0	0	0	0	0
k__Bacteria|p__Fusobacteria|c__Fusobacteriia|o__Fusobacteriales|f__Fusobacteriaceae|g__Fusobacterium|s__Unassigned	0	0	0	0	0	0	0	0	0	0.1478794093	0	0	0	0.7098211645	0.069010391	0.0059151764	0	0	0.0118303527	0	0	0	0	0	0	0.0059151764	0.0847841946	0.0138020782	0.0552083128	0.0019717255	0	0	0	0	0	0	0.1695683893	0	0	0	0	0	0	0	0	0.0926710965	0	0	0
k__Bacteria|p__Fusobacteria|c__Fusobacteriia|o__Fusobacteriales|f__Leptotrichiaceae	0	0	0	0	0	0	0	0	0	0	0	0	0	0	0.0039434509	0	0	0	0.0039434509	0.02168898	0	0	0	0	0	0	0.0197172546	0	0	0	0	0	0	0	0	0	0	0	0	0	0	0	0	0	0	0	0	0	0
k__Bacteria|p__Fusobacteria|c__Fusobacteriia|o__Fusobacteriales|f__Leptotrichiaceae|g__Sneathia	0	0	0	0	0	0	0	0	0	0	0	0	0	0	0.0039434509	0	0	0	0.0039434509	0.02168898	0	0	0	0	0	0	0.0197172546	0	0	0	0	0	0	0	0	0	0	0	0	0	0	0	0	0	0	0	0	0	0
k__Bacteria|p__Fusobacteria|c__Fusobacteriia|o__Fusobacteriales|f__Leptotrichiaceae|g__Sneathia|s__Unassigned	0	0	0	0	0	0	0	0	0	0	0	0	0	0	0.0039434509	0	0	0	0.0039434509	0.02168898	0	0	0	0	0	0	0.0197172546	0	0	0	0	0	0	0	0	0	0	0	0	0	0	0	0	0	0	0	0	0	0
k__Bacteria|p__Gemmatimonadetes	0	0	0.0078869018	0	0	0	0	0	0	0	0	0	0	0	0	0	0	0	0	0	0.0059151764	0	0	0	0	0	0	0.0039434509	0	0	0	0	0	0.0335193328	0	0.0059151764	0.0039434509	0	0	0.0847841946	0.0966145474	0.0039434509	0	0.0138020782	0	0	0.0019717255	0.0197172546	0
k__Bacteria|p__Gemmatimonadetes|c__Gemmatimonadetes	0	0	0.0078869018	0	0	0	0	0	0	0	0	0	0	0	0	0	0	0	0	0	0.0059151764	0	0	0	0	0	0	0.0039434509	0	0	0	0	0	0.0335193328	0	0.0059151764	0.0039434509	0	0	0.0847841946	0.0966145474	0.0039434509	0	0.0138020782	0	0	0.0019717255	0.0197172546	0
k__Bacteria|p__Gemmatimonadetes|c__Gemmatimonadetes|o__Gemmatimonadales	0	0	0.0078869018	0	0	0	0	0	0	0	0	0	0	0	0	0	0	0	0	0	0.0059151764	0	0	0	0	0	0	0.0039434509	0	0	0	0	0	0.0335193328	0	0.0059151764	0.0039434509	0	0	0.0847841946	0.0966145474	0.0039434509	0	0.0138020782	0	0	0.0019717255	0.0197172546	0
k__Bacteria|p__Gemmatimonadetes|c__Gemmatimonadetes|o__Gemmatimonadales|f__Gemmatimonadaceae	0	0	0.0078869018	0	0	0	0	0	0	0	0	0	0	0	0	0	0	0	0	0	0.0059151764	0	0	0	0	0	0	0.0039434509	0	0	0	0	0	0.0335193328	0	0.0059151764	0.0039434509	0	0	0.0847841946	0.0966145474	0.0039434509	0	0.0138020782	0	0	0.0019717255	0.0197172546	0
k__Bacteria|p__Gemmatimonadetes|c__Gemmatimonadetes|o__Gemmatimonadales|f__Gemmatimonadaceae|g__Gemmatimonas	0	0	0.0078869018	0	0	0	0	0	0	0	0	0	0	0	0	0	0	0	0	0	0.0059151764	0	0	0	0	0	0	0.0039434509	0	0	0	0	0	0.0335193328	0	0.0059151764	0.0039434509	0	0	0.0847841946	0.0966145474	0.0039434509	0	0.0138020782	0	0	0.0019717255	0.0197172546	0
k__Bacteria|p__Gemmatimonadetes|c__Gemmatimonadetes|o__Gemmatimonadales|f__Gemmatimonadaceae|g__Gemmatimonas|s__Gemmatimonadetes_bacterium_WWH24	0	0	0	0	0	0	0	0	0	0	0	0	0	0	0	0	0	0	0	0	0	0	0	0	0	0	0	0	0	0	0	0	0	0	0	0	0	0	0	0.02168898	0.0157738037	0	0	0	0	0	0	0	0
k__Bacteria|p__Gemmatimonadetes|c__Gemmatimonadetes|o__Gemmatimonadales|f__Gemmatimonadaceae|g__Gemmatimonas|s__Gemmatimonadetes_bacterium_WY71	0	0	0	0	0	0	0	0	0	0	0	0	0	0	0	0	0	0	0	0	0	0	0	0	0	0	0	0	0	0	0	0	0	0	0	0	0	0	0	0	0.0059151764	0	0	0	0	0	0	0	0
k__Bacteria|p__Gemmatimonadetes|c__Gemmatimonadetes|o__Gemmatimonadales|f__Gemmatimonadaceae|g__Gemmatimonas|s__Unassigned	0	0	0.0078869018	0	0	0	0	0	0	0	0	0	0	0	0	0	0	0	0	0	0.0059151764	0	0	0	0	0	0	0.0039434509	0	0	0	0	0	0.0335193328	0	0.0059151764	0.0039434509	0	0	0.0630952146	0.0749255674	0	0	0.0098586273	0	0	0.0019717255	0.0118303527	0
k__Bacteria|p__Gemmatimonadetes|c__Gemmatimonadetes|o__Gemmatimonadales|f__Gemmatimonadaceae|g__Gemmatimonas|s__bacterium_enrichment_culture_clone_auto9_4W	0	0	0	0	0	0	0	0	0	0	0	0	0	0	0	0	0	0	0	0	0	0	0	0	0	0	0	0	0	0	0	0	0	0	0	0	0	0	0	0	0	0	0	0.0039434509	0	0	0	0	0
k__Bacteria|p__Gemmatimonadetes|c__Gemmatimonadetes|o__Gemmatimonadales|f__Gemmatimonadaceae|g__Gemmatimonas|s__uncultured_Gemmatimonadaceae_bacterium	0	0	0	0	0	0	0	0	0	0	0	0	0	0	0	0	0	0	0	0	0	0	0	0	0	0	0	0	0	0	0	0	0	0	0	0	0	0	0	0	0	0.0039434509	0	0	0	0	0	0	0
k__Bacteria|p__Gemmatimonadetes|c__Gemmatimonadetes|o__Gemmatimonadales|f__Gemmatimonadaceae|g__Gemmatimonas|s__uncultured_actinomycete	0	0	0	0	0	0	0	0	0	0	0	0	0	0	0	0	0	0	0	0	0	0	0	0	0	0	0	0	0	0	0	0	0	0	0	0	0	0	0	0	0	0	0	0	0	0	0	0.0039434509	0
k__Bacteria|p__Gemmatimonadetes|c__Gemmatimonadetes|o__Gemmatimonadales|f__Gemmatimonadaceae|g__Gemmatimonas|s__uncultured_eubacterium	0	0	0	0	0	0	0	0	0	0	0	0	0	0	0	0	0	0	0	0	0	0	0	0	0	0	0	0	0	0	0	0	0	0	0	0	0	0	0	0	0	0	0	0	0	0	0	0.0039434509	0
k__Bacteria|p__Hydrogenedentes	0	0	0	0	0	0	0	0	0	0	0	0	0	0	0	0	0	0	0	0	0	0	0	0	0	0	0	0	0	0	0	0	0	0	0	0	0	0	0	0	0.0059151764	0	0	0	0	0	0	0	0
k__Bacteria|p__Ignavibacteriae	0	0	0.0039434509	0	0	0	0	0	0	0	0	0	0	0	0	0	0	0.0039434509	0	0	0	0	0	0	0	0	0	0	0	0	0	0	0	0.0039434509	0	0	0	0	0	0.0059151764	0.0453496855	0	0	0	0	0	0	0.0059151764	0
k__Bacteria|p__Ignavibacteriae|c__Ignavibacteria	0	0	0.0039434509	0	0	0	0	0	0	0	0	0	0	0	0	0	0	0.0039434509	0	0	0	0	0	0	0	0	0	0	0	0	0	0	0	0.0039434509	0	0	0	0	0	0.0059151764	0.0453496855	0	0	0	0	0	0	0.0059151764	0
k__Bacteria|p__Ignavibacteriae|c__Ignavibacteria|o__Ignavibacteriales	0	0	0.0039434509	0	0	0	0	0	0	0	0	0	0	0	0	0	0	0.0039434509	0	0	0	0	0	0	0	0	0	0	0	0	0	0	0	0.0039434509	0	0	0	0	0	0.0059151764	0.0453496855	0	0	0	0	0	0	0.0059151764	0
k__Bacteria|p__Ignavibacteriae|c__Ignavibacteria|o__Ignavibacteriales|f__Ignavibacteriaceae	0	0	0.0039434509	0	0	0	0	0	0	0	0	0	0	0	0	0	0	0.0039434509	0	0	0	0	0	0	0	0	0	0	0	0	0	0	0	0.0039434509	0	0	0	0	0	0.0059151764	0.0453496855	0	0	0	0	0	0	0.0059151764	0
k__Bacteria|p__Ignavibacteriae|c__Ignavibacteria|o__Ignavibacteriales|f__Ignavibacteriaceae|g__Ignavibacterium	0	0	0	0	0	0	0	0	0	0	0	0	0	0	0	0	0	0.0039434509	0	0	0	0	0	0	0	0	0	0	0	0	0	0	0	0.0039434509	0	0	0	0	0	0	0	0	0	0	0	0	0	0.0059151764	0
k__Bacteria|p__Ignavibacteriae|c__Ignavibacteria|o__Ignavibacteriales|f__Ignavibacteriaceae|g__Ignavibacterium|s__Unassigned	0	0	0	0	0	0	0	0	0	0	0	0	0	0	0	0	0	0.0039434509	0	0	0	0	0	0	0	0	0	0	0	0	0	0	0	0.0039434509	0	0	0	0	0	0	0	0	0	0	0	0	0	0.0059151764	0
k__Bacteria|p__Ignavibacteriae|c__Ignavibacteria|o__Ignavibacteriales|f__Ignavibacteriaceae|g__Melioribacter	0	0	0.0039434509	0	0	0	0	0	0	0	0	0	0	0	0	0	0	0	0	0	0	0	0	0	0	0	0	0	0	0	0	0	0	0	0	0	0	0	0	0.0059151764	0.0138020782	0	0	0	0	0	0	0	0
k__Bacteria|p__Ignavibacteriae|c__Ignavibacteria|o__Ignavibacteriales|f__Ignavibacteriaceae|g__Melioribacter|s__unidentified_eubacterium_clone_BSV40	0	0	0.0039434509	0	0	0	0	0	0	0	0	0	0	0	0	0	0	0	0	0	0	0	0	0	0	0	0	0	0	0	0	0	0	0	0	0	0	0	0	0.0059151764	0.0138020782	0	0	0	0	0	0	0	0
k__Bacteria|p__Ignavibacteriae|c__Ignavibacteria|o__Ignavibacteriales|f__Ignavibacteriaceae|g__Unassigned	0	0	0	0	0	0	0	0	0	0	0	0	0	0	0	0	0	0	0	0	0	0	0	0	0	0	0	0	0	0	0	0	0	0	0	0	0	0	0	0	0.0098586273	0	0	0	0	0	0	0	0
k__Bacteria|p__Ignavibacteriae|c__Ignavibacteria|o__Ignavibacteriales|f__Ignavibacteriaceae|g__Unassigned|s__Unassigned	0	0	0	0	0	0	0	0	0	0	0	0	0	0	0	0	0	0	0	0	0	0	0	0	0	0	0	0	0	0	0	0	0	0	0	0	0	0	0	0	0.0098586273	0	0	0	0	0	0	0	0
k__Bacteria|p__Latescibacteria	0	0	0	0	0	0	0	0	0	0	0	0	0	0	0	0	0	0	0	0	0	0	0	0	0	0	0	0	0	0	0	0	0	0	0	0	0	0	0	0	0.0059151764	0	0	0	0	0	0	0	0
k__Bacteria|p__Nitrospirae	0	0	0	0	0	0	0	0	0	0	0	0	0	0.0098586273	0	0	0	0.0039434509	0	0	0	0	0	0	0	0	0	0	0	0	0	0	0	0	0	0.0039434509	0	0	0	0.02168898	0.0354910582	0	0	0.0039434509	0	0	0	0.0039434509	0
k__Bacteria|p__Nitrospirae|c__Nitrospira	0	0	0	0	0	0	0	0	0	0	0	0	0	0.0098586273	0	0	0	0.0039434509	0	0	0	0	0	0	0	0	0	0	0	0	0	0	0	0	0	0.0039434509	0	0	0	0.02168898	0.0354910582	0	0	0.0039434509	0	0	0	0.0039434509	0
k__Bacteria|p__Nitrospirae|c__Nitrospira|o__Nitrospirales	0	0	0	0	0	0	0	0	0	0	0	0	0	0.0098586273	0	0	0	0.0039434509	0	0	0	0	0	0	0	0	0	0	0	0	0	0	0	0	0	0.0039434509	0	0	0	0.02168898	0.0354910582	0	0	0.0039434509	0	0	0	0.0039434509	0
k__Bacteria|p__Nitrospirae|c__Nitrospira|o__Nitrospirales|f__Nitrospiraceae	0	0	0	0	0	0	0	0	0	0	0	0	0	0.0098586273	0	0	0	0.0039434509	0	0	0	0	0	0	0	0	0	0	0	0	0	0	0	0	0	0.0039434509	0	0	0	0.02168898	0.0354910582	0	0	0.0039434509	0	0	0	0.0039434509	0
k__Bacteria|p__Nitrospirae|c__Nitrospira|o__Nitrospirales|f__Nitrospiraceae|g__Nitrospira	0	0	0	0	0	0	0	0	0	0	0	0	0	0.0098586273	0	0	0	0.0039434509	0	0	0	0	0	0	0	0	0	0	0	0	0	0	0	0	0	0.0039434509	0	0	0	0.02168898	0.0354910582	0	0	0.0039434509	0	0	0	0.0039434509	0
k__Bacteria|p__Nitrospirae|c__Nitrospira|o__Nitrospirales|f__Nitrospiraceae|g__Nitrospira|s__Unassigned	0	0	0	0	0	0	0	0	0	0	0	0	0	0	0	0	0	0.0039434509	0	0	0	0	0	0	0	0	0	0	0	0	0	0	0	0	0	0.0039434509	0	0	0	0.0078869018	0	0	0	0	0	0	0	0	0
k__Bacteria|p__Nitrospirae|c__Nitrospira|o__Nitrospirales|f__Nitrospiraceae|g__Nitrospira|s__uncultured_organism	0	0	0	0	0	0	0	0	0	0	0	0	0	0.0098586273	0	0	0	0	0	0	0	0	0	0	0	0	0	0	0	0	0	0	0	0	0	0	0	0	0	0	0	0	0	0	0	0	0	0	0
k__Bacteria|p__Nitrospirae|c__Nitrospira|o__Nitrospirales|f__Nitrospiraceae|g__Nitrospira|s__uncultured_soil_bacterium	0	0	0	0	0	0	0	0	0	0	0	0	0	0	0	0	0	0	0	0	0	0	0	0	0	0	0	0	0	0	0	0	0	0	0	0	0	0	0	0.0138020782	0.0354910582	0	0	0.0039434509	0	0	0	0.0039434509	0
k__Bacteria|p__Parcubacteria	0	0	0.0019717255	0	0	0	0	0	0	0	0	0	0	0	0	0	0	0	0	0	0	0	0	0	0	0	0	0	0	0	0	0	0	0	0	0	0	0	0	0	0.0098586273	0	0	0	0	0	0	0	0
k__Bacteria|p__Planctomycetes	0	0	0.0098586273	0.0019717255	0	0.0039434509	0.0019717255	0	0	0	0	0	0	0	0	0	0	0	0	0	0	0	0	0	0	0	0	0	0	0	0	0.0059151764	0	0.0236607055	0	0.0019717255	0	0	0	0.0670386655	0.0571800383	0	0.0039434509	0.0177455291	0.0019717255	0	0.0059151764	0	0
k__Bacteria|p__Planctomycetes|c__Phycisphaerae	0	0	0	0	0	0	0	0	0	0	0	0	0	0	0	0	0	0	0	0	0	0	0	0	0	0	0	0	0	0	0	0	0	0	0	0	0	0	0	0	0.0059151764	0	0	0	0	0	0	0	0
k__Bacteria|p__Planctomycetes|c__Planctomycetia	0	0	0.0098586273	0.0019717255	0	0.0039434509	0.0019717255	0	0	0	0	0	0	0	0	0	0	0	0	0	0	0	0	0	0	0	0	0	0	0	0	0.0059151764	0	0.0177455291	0	0.0019717255	0	0	0	0.0630952146	0.0433779601	0	0.0039434509	0.0177455291	0.0019717255	0	0.0059151764	0	0
k__Bacteria|p__Planctomycetes|c__Planctomycetia|o__Planctomycetales	0	0	0.0098586273	0.0019717255	0	0.0039434509	0.0019717255	0	0	0	0	0	0	0	0	0	0	0	0	0	0	0	0	0	0	0	0	0	0	0	0	0.0059151764	0	0.0177455291	0	0.0019717255	0	0	0	0.0630952146	0.0433779601	0	0.0039434509	0.0138020782	0.0019717255	0	0.0059151764	0	0
k__Bacteria|p__Planctomycetes|c__Planctomycetia|o__Planctomycetales|f__Planctomycetaceae	0	0	0.0098586273	0.0019717255	0	0.0039434509	0.0019717255	0	0	0	0	0	0	0	0	0	0	0	0	0	0	0	0	0	0	0	0	0	0	0	0	0.0059151764	0	0.0177455291	0	0.0019717255	0	0	0	0.0630952146	0.0433779601	0	0.0039434509	0.0138020782	0.0019717255	0	0.0059151764	0	0
k__Bacteria|p__Planctomycetes|c__Planctomycetia|o__Planctomycetales|f__Planctomycetaceae|g__Aquisphaera	0	0	0	0	0	0	0	0	0	0	0	0	0	0	0	0	0	0	0	0	0	0	0	0	0	0	0	0	0	0	0	0	0	0.0019717255	0	0	0	0	0	0	0.0059151764	0	0	0	0	0	0	0	0
k__Bacteria|p__Planctomycetes|c__Planctomycetia|o__Planctomycetales|f__Planctomycetaceae|g__Aquisphaera|s__Unassigned	0	0	0	0	0	0	0	0	0	0	0	0	0	0	0	0	0	0	0	0	0	0	0	0	0	0	0	0	0	0	0	0	0	0.0019717255	0	0	0	0	0	0	0.0059151764	0	0	0	0	0	0	0	0
k__Bacteria|p__Planctomycetes|c__Planctomycetia|o__Planctomycetales|f__Planctomycetaceae|g__Gemmata	0	0	0	0	0	0	0	0	0	0	0	0	0	0	0	0	0	0	0	0	0	0	0	0	0	0	0	0	0	0	0	0	0	0.0039434509	0	0	0	0	0	0.0078869018	0.0059151764	0	0	0	0	0	0.0059151764	0	0
k__Bacteria|p__Planctomycetes|c__Planctomycetia|o__Planctomycetales|f__Planctomycetaceae|g__Gemmata|s__Unassigned	0	0	0	0	0	0	0	0	0	0	0	0	0	0	0	0	0	0	0	0	0	0	0	0	0	0	0	0	0	0	0	0	0	0.0039434509	0	0	0	0	0	0.0078869018	0	0	0	0	0	0	0.0059151764	0	0
k__Bacteria|p__Planctomycetes|c__Planctomycetia|o__Planctomycetales|f__Planctomycetaceae|g__Gemmata|s__uncultured_Planctomycetaceae_bacterium	0	0	0	0	0	0	0	0	0	0	0	0	0	0	0	0	0	0	0	0	0	0	0	0	0	0	0	0	0	0	0	0	0	0	0	0	0	0	0	0	0.0059151764	0	0	0	0	0	0	0	0
k__Bacteria|p__Planctomycetes|c__Planctomycetia|o__Planctomycetales|f__Planctomycetaceae|g__Schlesneria	0	0	0.0039434509	0	0	0	0	0	0	0	0	0	0	0	0	0	0	0	0	0	0	0	0	0	0	0	0	0	0	0	0	0	0	0	0	0	0	0	0	0	0	0	0	0	0	0	0	0	0
k__Bacteria|p__Planctomycetes|c__Planctomycetia|o__Planctomycetales|f__Planctomycetaceae|g__Schlesneria|s__uncultured_planctomycete	0	0	0.0039434509	0	0	0	0	0	0	0	0	0	0	0	0	0	0	0	0	0	0	0	0	0	0	0	0	0	0	0	0	0	0	0	0	0	0	0	0	0	0	0	0	0	0	0	0	0	0
k__Bacteria|p__Planctomycetes|c__Planctomycetia|o__Planctomycetales|f__Planctomycetaceae|g__Singulisphaera	0	0	0.0059151764	0	0	0	0	0	0	0	0	0	0	0	0	0	0	0	0	0	0	0	0	0	0	0	0	0	0	0	0	0	0	0	0	0	0	0	0	0	0.0138020782	0	0.0039434509	0.0019717255	0	0	0	0	0
k__Bacteria|p__Planctomycetes|c__Planctomycetia|o__Planctomycetales|f__Planctomycetaceae|g__Singulisphaera|s__Unassigned	0	0	0	0	0	0	0	0	0	0	0	0	0	0	0	0	0	0	0	0	0	0	0	0	0	0	0	0	0	0	0	0	0	0	0	0	0	0	0	0	0.0138020782	0	0.0039434509	0.0019717255	0	0	0	0	0
k__Bacteria|p__Planctomycetes|c__Planctomycetia|o__Planctomycetales|f__Planctomycetaceae|g__Singulisphaera|s__uncultured_Planctomycetacia_bacterium	0	0	0.0059151764	0	0	0	0	0	0	0	0	0	0	0	0	0	0	0	0	0	0	0	0	0	0	0	0	0	0	0	0	0	0	0	0	0	0	0	0	0	0	0	0	0	0	0	0	0	0
k__Bacteria|p__Planctomycetes|c__Planctomycetia|o__Planctomycetales|f__Planctomycetaceae|g__Unassigned	0	0	0	0	0	0	0	0	0	0	0	0	0	0	0	0	0	0	0	0	0	0	0	0	0	0	0	0	0	0	0	0.0059151764	0	0.0078869018	0	0	0	0	0	0.0078869018	0.0138020782	0	0	0.0098586273	0	0	0	0	0
k__Bacteria|p__Planctomycetes|c__Planctomycetia|o__Planctomycetales|f__Planctomycetaceae|g__Unassigned|s__Unassigned	0	0	0	0	0	0	0	0	0	0	0	0	0	0	0	0	0	0	0	0	0	0	0	0	0	0	0	0	0	0	0	0.0059151764	0	0.0078869018	0	0	0	0	0	0.0078869018	0.0138020782	0	0	0.0098586273	0	0	0	0	0
k__Bacteria|p__Proteobacteria	0	0	0.2188615257	0.2622394858	0.0197172546	0.0059151764	0.435751326	0.0039434509	0.02168898	0.1419642329	0.0256324309	0.0946428219	0.0433779601	0.3095608967	0.0985862728	0.0335193328	0.5639134807	0.0847841946	0.0926710965	0.0177455291	0.0453496855	0.0414062346	0.0768972928	0.0059151764	0.0650669401	0.0236607055	0.228720153	0.1478794093	0.0335193328	0.0157738037	0.0118303527	0.1518228602	0.0729538419	0.276041564	0.0078869018	0.0571800383	0.1636532129	0.0354910582	0.02168898	1.7489204803	1.3230277816	0.5698286571	19.7823215096	0.3923733659	0.0197172546	39.1052309876	0.1045014492	0.3332216022	0.069010391
k__Bacteria|p__Proteobacteria|c__Alphaproteobacteria	0	0	0.0078869018	0.0039434509	0	0	0.0078869018	0	0	0	0	0	0.0039434509	0.0098586273	0	0.0039434509	0	0.0059151764	0	0	0	0	0.0059151764	0	0.0039434509	0	0.0118303527	0.0059151764	0	0.0059151764	0	0.0039434509	0.0019717255	0.0571800383	0.0039434509	0.0256324309	0.0177455291	0.0039434509	0.0039434509	0.3332216022	0.4081471696	0.0315476073	0.0078869018	0.0591517637	0.0039434509	0	0.0059151764	0.0709821165	0
k__Bacteria|p__Proteobacteria|c__Alphaproteobacteria|o__Alphaproteobacteria_incertae_sedis	0	0	0	0	0	0	0.0059151764	0	0	0	0	0	0	0	0	0	0	0.0019717255	0	0	0	0	0	0	0	0	0.0039434509	0	0	0	0	0	0	0.0039434509	0.0039434509	0.0078869018	0	0	0	0.0808407437	0.0788690183	0	0.0039434509	0.0059151764	0	0	0	0.0078869018	0
k__Bacteria|p__Proteobacteria|c__Alphaproteobacteria|o__Caulobacterales	0	0	0	0	0	0	0	0	0	0	0	0	0	0	0	0	0	0	0	0	0	0	0	0	0	0	0	0	0	0	0	0.0039434509	0	0.0078869018	0	0	0	0	0	0	0.0374627837	0	0	0.0019717255	0	0	0	0.0078869018	0
k__Bacteria|p__Proteobacteria|c__Alphaproteobacteria|o__Caulobacterales|f__Caulobacteraceae	0	0	0	0	0	0	0	0	0	0	0	0	0	0	0	0	0	0	0	0	0	0	0	0	0	0	0	0	0	0	0	0.0039434509	0	0.0078869018	0	0	0	0	0	0	0.0374627837	0	0	0.0019717255	0	0	0	0.0078869018	0
k__Bacteria|p__Proteobacteria|c__Alphaproteobacteria|o__Caulobacterales|f__Caulobacteraceae|g__Asticcacaulis	0	0	0	0	0	0	0	0	0	0	0	0	0	0	0	0	0	0	0	0	0	0	0	0	0	0	0	0	0	0	0	0	0	0	0	0	0	0	0	0	0.0078869018	0	0	0	0	0	0	0	0
k__Bacteria|p__Proteobacteria|c__Alphaproteobacteria|o__Caulobacterales|f__Caulobacteraceae|g__Asticcacaulis|s__Unassigned	0	0	0	0	0	0	0	0	0	0	0	0	0	0	0	0	0	0	0	0	0	0	0	0	0	0	0	0	0	0	0	0	0	0	0	0	0	0	0	0	0.0078869018	0	0	0	0	0	0	0	0
k__Bacteria|p__Proteobacteria|c__Alphaproteobacteria|o__Caulobacterales|f__Caulobacteraceae|g__Brevundimonas	0	0	0	0	0	0	0	0	0	0	0	0	0	0	0	0	0	0	0	0	0	0	0	0	0	0	0	0	0	0	0	0	0	0	0	0	0	0	0	0	0	0	0	0.0019717255	0	0	0	0	0
k__Bacteria|p__Proteobacteria|c__Alphaproteobacteria|o__Caulobacterales|f__Caulobacteraceae|g__Brevundimonas|s__Unassigned	0	0	0	0	0	0	0	0	0	0	0	0	0	0	0	0	0	0	0	0	0	0	0	0	0	0	0	0	0	0	0	0	0	0	0	0	0	0	0	0	0	0	0	0.0019717255	0	0	0	0	0
k__Bacteria|p__Proteobacteria|c__Alphaproteobacteria|o__Caulobacterales|f__Caulobacteraceae|g__Caulobacter	0	0	0	0	0	0	0	0	0	0	0	0	0	0	0	0	0	0	0	0	0	0	0	0	0	0	0	0	0	0	0	0	0	0.0039434509	0	0	0	0	0	0	0	0	0	0	0	0	0	0	0
k__Bacteria|p__Proteobacteria|c__Alphaproteobacteria|o__Caulobacterales|f__Caulobacteraceae|g__Caulobacter|s__Unassigned	0	0	0	0	0	0	0	0	0	0	0	0	0	0	0	0	0	0	0	0	0	0	0	0	0	0	0	0	0	0	0	0	0	0	0	0	0	0	0	0	0	0	0	0	0	0	0	0	0
k__Bacteria|p__Proteobacteria|c__Alphaproteobacteria|o__Caulobacterales|f__Caulobacteraceae|g__Caulobacter|s__uncultured_eubacterium_WD297	0	0	0	0	0	0	0	0	0	0	0	0	0	0	0	0	0	0	0	0	0	0	0	0	0	0	0	0	0	0	0	0	0	0.0039434509	0	0	0	0	0	0	0	0	0	0	0	0	0	0	0
k__Bacteria|p__Proteobacteria|c__Alphaproteobacteria|o__Caulobacterales|f__Caulobacteraceae|g__Phenylobacterium	0	0	0	0	0	0	0	0	0	0	0	0	0	0	0	0	0	0	0	0	0	0	0	0	0	0	0	0	0	0	0	0.0039434509	0	0	0	0	0	0	0	0	0.02168898	0	0	0	0	0	0	0.0078869018	0
k__Bacteria|p__Proteobacteria|c__Alphaproteobacteria|o__Caulobacterales|f__Caulobacteraceae|g__Phenylobacterium|s__Unassigned	0	0	0	0	0	0	0	0	0	0	0	0	0	0	0	0	0	0	0	0	0	0	0	0	0	0	0	0	0	0	0	0.0039434509	0	0	0	0	0	0	0	0	0.02168898	0	0	0	0	0	0	0.0019717255	0
k__Bacteria|p__Proteobacteria|c__Alphaproteobacteria|o__Caulobacterales|f__Caulobacteraceae|g__Phenylobacterium|s__uncultured_organism	0	0	0	0	0	0	0	0	0	0	0	0	0	0	0	0	0	0	0	0	0	0	0	0	0	0	0	0	0	0	0	0	0	0	0	0	0	0	0	0	0	0	0	0	0	0	0	0.0059151764	0
k__Bacteria|p__Proteobacteria|c__Alphaproteobacteria|o__Caulobacterales|f__Caulobacteraceae|g__Unassigned	0	0	0	0	0	0	0	0	0	0	0	0	0	0	0	0	0	0	0	0	0	0	0	0	0	0	0	0	0	0	0	0	0	0.0039434509	0	0	0	0	0	0	0.0078869018	0	0	0	0	0	0	0	0
k__Bacteria|p__Proteobacteria|c__Alphaproteobacteria|o__Caulobacterales|f__Caulobacteraceae|g__Unassigned|s__Unassigned	0	0	0	0	0	0	0	0	0	0	0	0	0	0	0	0	0	0	0	0	0	0	0	0	0	0	0	0	0	0	0	0	0	0.0039434509	0	0	0	0	0	0	0.0078869018	0	0	0	0	0	0	0	0
k__Bacteria|p__Proteobacteria|c__Alphaproteobacteria|o__Rhizobiales	0	0	0.0078869018	0	0	0	0	0	0	0	0	0	0	0	0	0	0	0	0	0	0	0	0.0059151764	0	0.0039434509	0	0.0039434509	0	0	0.0039434509	0	0	0	0.0236607055	0	0.0039434509	0	0	0	0.1281621547	0.1242187038	0.0098586273	0.0039434509	0.0414062346	0	0	0	0.0236607055	0
k__Bacteria|p__Proteobacteria|c__Alphaproteobacteria|o__Rhizobiales|f__Beijerinckiaceae	0	0	0	0	0	0	0	0	0	0	0	0	0	0	0	0	0	0	0	0	0	0	0	0	0	0	0.0039434509	0	0	0	0	0	0	0	0	0	0	0	0	0	0	0	0	0	0	0	0	0	0
k__Bacteria|p__Proteobacteria|c__Alphaproteobacteria|o__Rhizobiales|f__Beijerinckiaceae|g__Unassigned	0	0	0	0	0	0	0	0	0	0	0	0	0	0	0	0	0	0	0	0	0	0	0	0	0	0	0.0039434509	0	0	0	0	0	0	0	0	0	0	0	0	0	0	0	0	0	0	0	0	0	0
k__Bacteria|p__Proteobacteria|c__Alphaproteobacteria|o__Rhizobiales|f__Beijerinckiaceae|g__Unassigned|s__Unassigned	0	0	0	0	0	0	0	0	0	0	0	0	0	0	0	0	0	0	0	0	0	0	0	0	0	0	0.0039434509	0	0	0	0	0	0	0	0	0	0	0	0	0	0	0	0	0	0	0	0	0	0
k__Bacteria|p__Proteobacteria|c__Alphaproteobacteria|o__Rhizobiales|f__Bradyrhizobiaceae	0	0	0	0	0	0	0	0	0	0	0	0	0	0	0	0	0	0	0	0	0	0	0	0	0.0039434509	0	0	0	0	0	0	0	0	0.0098586273	0	0	0	0	0	0.0059151764	0.0138020782	0.0039434509	0	0.0078869018	0	0	0	0.0059151764	0
k__Bacteria|p__Proteobacteria|c__Alphaproteobacteria|o__Rhizobiales|f__Bradyrhizobiaceae|g__Bosea	0	0	0	0	0	0	0	0	0	0	0	0	0	0	0	0	0	0	0	0	0	0	0	0	0	0	0	0	0	0	0	0	0	0	0	0	0	0	0	0.0059151764	0	0	0	0.0039434509	0	0	0	0	0
k__Bacteria|p__Proteobacteria|c__Alphaproteobacteria|o__Rhizobiales|f__Bradyrhizobiaceae|g__Bosea|s__Unassigned	0	0	0	0	0	0	0	0	0	0	0	0	0	0	0	0	0	0	0	0	0	0	0	0	0	0	0	0	0	0	0	0	0	0	0	0	0	0	0	0.0059151764	0	0	0	0.0039434509	0	0	0	0	0
k__Bacteria|p__Proteobacteria|c__Alphaproteobacteria|o__Rhizobiales|f__Bradyrhizobiaceae|g__Bradyrhizobium	0	0	0	0	0	0	0	0	0	0	0	0	0	0	0	0	0	0	0	0	0	0	0	0	0.0039434509	0	0	0	0	0	0	0	0	0.0098586273	0	0	0	0	0	0	0	0	0	0	0	0	0	0.0059151764	0
k__Bacteria|p__Proteobacteria|c__Alphaproteobacteria|o__Rhizobiales|f__Bradyrhizobiaceae|g__Bradyrhizobium|s__Unassigned	0	0	0	0	0	0	0	0	0	0	0	0	0	0	0	0	0	0	0	0	0	0	0	0	0.0039434509	0	0	0	0	0	0	0	0	0.0098586273	0	0	0	0	0	0	0	0	0	0	0	0	0	0.0059151764	0
k__Bacteria|p__Proteobacteria|c__Alphaproteobacteria|o__Rhizobiales|f__Bradyrhizobiaceae|g__Rhodopseudomonas	0	0	0	0	0	0	0	0	0	0	0	0	0	0	0	0	0	0	0	0	0	0	0	0	0	0	0	0	0	0	0	0	0	0	0	0	0	0	0	0	0.0138020782	0	0	0.0039434509	0	0	0	0	0
k__Bacteria|p__Proteobacteria|c__Alphaproteobacteria|o__Rhizobiales|f__Bradyrhizobiaceae|g__Rhodopseudomonas|s__Unassigned	0	0	0	0	0	0	0	0	0	0	0	0	0	0	0	0	0	0	0	0	0	0	0	0	0	0	0	0	0	0	0	0	0	0	0	0	0	0	0	0	0.0138020782	0	0	0.0039434509	0	0	0	0	0
k__Bacteria|p__Proteobacteria|c__Alphaproteobacteria|o__Rhizobiales|f__Bradyrhizobiaceae|g__Unassigned	0	0	0	0	0	0	0	0	0	0	0	0	0	0	0	0	0	0	0	0	0	0	0	0	0	0	0	0	0	0	0	0	0	0	0	0	0	0	0	0	0	0.0039434509	0	0	0	0	0	0	0
k__Bacteria|p__Proteobacteria|c__Alphaproteobacteria|o__Rhizobiales|f__Bradyrhizobiaceae|g__Unassigned|s__Unassigned	0	0	0	0	0	0	0	0	0	0	0	0	0	0	0	0	0	0	0	0	0	0	0	0	0	0	0	0	0	0	0	0	0	0	0	0	0	0	0	0	0	0.0039434509	0	0	0	0	0	0	0
k__Bacteria|p__Proteobacteria|c__Alphaproteobacteria|o__Rhizobiales|f__Brucellaceae	0	0	0	0	0	0	0	0	0	0	0	0	0	0	0	0	0	0	0	0	0	0	0	0	0	0	0	0	0	0	0	0	0	0.0019717255	0	0	0	0	0	0	0	0	0	0	0	0	0	0	0
k__Bacteria|p__Proteobacteria|c__Alphaproteobacteria|o__Rhizobiales|f__Brucellaceae|g__Unassigned	0	0	0	0	0	0	0	0	0	0	0	0	0	0	0	0	0	0	0	0	0	0	0	0	0	0	0	0	0	0	0	0	0	0.0019717255	0	0	0	0	0	0	0	0	0	0	0	0	0	0	0
k__Bacteria|p__Proteobacteria|c__Alphaproteobacteria|o__Rhizobiales|f__Brucellaceae|g__Unassigned|s__Unassigned	0	0	0	0	0	0	0	0	0	0	0	0	0	0	0	0	0	0	0	0	0	0	0	0	0	0	0	0	0	0	0	0	0	0.0019717255	0	0	0	0	0	0	0	0	0	0	0	0	0	0	0
k__Bacteria|p__Proteobacteria|c__Alphaproteobacteria|o__Rhizobiales|f__Hyphomicrobiaceae	0	0	0	0	0	0	0	0	0	0	0	0	0	0	0	0	0	0	0	0	0	0	0	0	0	0	0	0	0	0	0	0	0	0	0	0	0	0	0	0	0.0138020782	0.0019717255	0	0	0	0	0	0	0
k__Bacteria|p__Proteobacteria|c__Alphaproteobacteria|o__Rhizobiales|f__Hyphomicrobiaceae|g__Devosia	0	0	0	0	0	0	0	0	0	0	0	0	0	0	0	0	0	0	0	0	0	0	0	0	0	0	0	0	0	0	0	0	0	0	0	0	0	0	0	0	0.0138020782	0	0	0	0	0	0	0	0
k__Bacteria|p__Proteobacteria|c__Alphaproteobacteria|o__Rhizobiales|f__Hyphomicrobiaceae|g__Devosia|s__Unassigned	0	0	0	0	0	0	0	0	0	0	0	0	0	0	0	0	0	0	0	0	0	0	0	0	0	0	0	0	0	0	0	0	0	0	0	0	0	0	0	0	0.0138020782	0	0	0	0	0	0	0	0
k__Bacteria|p__Proteobacteria|c__Alphaproteobacteria|o__Rhizobiales|f__Hyphomicrobiaceae|g__Hyphomicrobium	0	0	0	0	0	0	0	0	0	0	0	0	0	0	0	0	0	0	0	0	0	0	0	0	0	0	0	0	0	0	0	0	0	0	0	0	0	0	0	0	0	0	0	0	0	0	0	0	0
k__Bacteria|p__Proteobacteria|c__Alphaproteobacteria|o__Rhizobiales|f__Hyphomicrobiaceae|g__Hyphomicrobium|s__Hyphomicrobium_denitrificans	0	0	0	0	0	0	0	0	0	0	0	0	0	0	0	0	0	0	0	0	0	0	0	0	0	0	0	0	0	0	0	0	0	0	0	0	0	0	0	0	0	0	0	0	0	0	0	0	0
k__Bacteria|p__Proteobacteria|c__Alphaproteobacteria|o__Rhizobiales|f__Hyphomicrobiaceae|g__Unassigned	0	0	0	0	0	0	0	0	0	0	0	0	0	0	0	0	0	0	0	0	0	0	0	0	0	0	0	0	0	0	0	0	0	0	0	0	0	0	0	0	0	0.0019717255	0	0	0	0	0	0	0
k__Bacteria|p__Proteobacteria|c__Alphaproteobacteria|o__Rhizobiales|f__Hyphomicrobiaceae|g__Unassigned|s__Unassigned	0	0	0	0	0	0	0	0	0	0	0	0	0	0	0	0	0	0	0	0	0	0	0	0	0	0	0	0	0	0	0	0	0	0	0	0	0	0	0	0	0	0.0019717255	0	0	0	0	0	0	0
k__Bacteria|p__Proteobacteria|c__Alphaproteobacteria|o__Rhizobiales|f__Methylobacteriaceae	0	0	0	0	0	0	0	0	0	0	0	0	0	0	0	0	0	0	0	0	0	0	0	0	0	0	0	0	0	0	0	0	0	0	0	0.0019717255	0	0	0	0.0197172546	0.0138020782	0	0	0.0078869018	0	0	0	0	0
k__Bacteria|p__Proteobacteria|c__Alphaproteobacteria|o__Rhizobiales|f__Methylobacteriaceae|g__Methylobacterium	0	0	0	0	0	0	0	0	0	0	0	0	0	0	0	0	0	0	0	0	0	0	0	0	0	0	0	0	0	0	0	0	0	0	0	0	0	0	0	0.0197172546	0	0	0	0.0078869018	0	0	0	0	0
k__Bacteria|p__Proteobacteria|c__Alphaproteobacteria|o__Rhizobiales|f__Methylobacteriaceae|g__Methylobacterium|s__Unassigned	0	0	0	0	0	0	0	0	0	0	0	0	0	0	0	0	0	0	0	0	0	0	0	0	0	0	0	0	0	0	0	0	0	0	0	0	0	0	0	0.0197172546	0	0	0	0.0078869018	0	0	0	0	0
k__Bacteria|p__Proteobacteria|c__Alphaproteobacteria|o__Rhizobiales|f__Methylobacteriaceae|g__Microvirga	0	0	0	0	0	0	0	0	0	0	0	0	0	0	0	0	0	0	0	0	0	0	0	0	0	0	0	0	0	0	0	0	0	0	0	0.0019717255	0	0	0	0	0.0098586273	0	0	0	0	0	0	0	0
k__Bacteria|p__Proteobacteria|c__Alphaproteobacteria|o__Rhizobiales|f__Methylobacteriaceae|g__Microvirga|s__Unassigned	0	0	0	0	0	0	0	0	0	0	0	0	0	0	0	0	0	0	0	0	0	0	0	0	0	0	0	0	0	0	0	0	0	0	0	0.0019717255	0	0	0	0	0.0098586273	0	0	0	0	0	0	0	0
k__Bacteria|p__Proteobacteria|c__Alphaproteobacteria|o__Rhizobiales|f__Methylobacteriaceae|g__Unassigned	0	0	0	0	0	0	0	0	0	0	0	0	0	0	0	0	0	0	0	0	0	0	0	0	0	0	0	0	0	0	0	0	0	0	0	0	0	0	0	0	0.0039434509	0	0	0	0	0	0	0	0
k__Bacteria|p__Proteobacteria|c__Alphaproteobacteria|o__Rhizobiales|f__Methylobacteriaceae|g__Unassigned|s__Unassigned	0	0	0	0	0	0	0	0	0	0	0	0	0	0	0	0	0	0	0	0	0	0	0	0	0	0	0	0	0	0	0	0	0	0	0	0	0	0	0	0	0.0039434509	0	0	0	0	0	0	0	0
k__Bacteria|p__Proteobacteria|c__Alphaproteobacteria|o__Rhizobiales|f__Methylocystaceae	0	0	0.0078869018	0	0	0	0	0	0	0	0	0	0	0	0	0	0	0	0	0	0	0	0	0	0	0	0	0	0	0	0	0	0	0	0	0.0019717255	0	0	0	0.0078869018	0	0	0	0	0	0	0	0.0059151764	0
k__Bacteria|p__Proteobacteria|c__Alphaproteobacteria|o__Rhizobiales|f__Methylocystaceae|g__Pleomorphomonas	0	0	0.0078869018	0	0	0	0	0	0	0	0	0	0	0	0	0	0	0	0	0	0	0	0	0	0	0	0	0	0	0	0	0	0	0	0	0.0019717255	0	0	0	0.0078869018	0	0	0	0	0	0	0	0.0059151764	0
k__Bacteria|p__Proteobacteria|c__Alphaproteobacteria|o__Rhizobiales|f__Methylocystaceae|g__Pleomorphomonas|s__Unassigned	0	0	0.0078869018	0	0	0	0	0	0	0	0	0	0	0	0	0	0	0	0	0	0	0	0	0	0	0	0	0	0	0	0	0	0	0	0	0.0019717255	0	0	0	0.0078869018	0	0	0	0	0	0	0	0.0059151764	0
k__Bacteria|p__Proteobacteria|c__Alphaproteobacteria|o__Rhizobiales|f__Phyllobacteriaceae	0	0	0	0	0	0	0	0	0	0	0	0	0	0	0	0	0	0	0	0	0	0	0	0	0	0	0	0	0	0	0	0	0	0	0	0	0	0	0	0.0098586273	0.0197172546	0	0	0	0	0	0	0	0
k__Bacteria|p__Proteobacteria|c__Alphaproteobacteria|o__Rhizobiales|f__Phyllobacteriaceae|g__Mesorhizobium	0	0	0	0	0	0	0	0	0	0	0	0	0	0	0	0	0	0	0	0	0	0	0	0	0	0	0	0	0	0	0	0	0	0	0	0	0	0	0	0.0098586273	0	0	0	0	0	0	0	0	0
k__Bacteria|p__Proteobacteria|c__Alphaproteobacteria|o__Rhizobiales|f__Phyllobacteriaceae|g__Mesorhizobium|s__Unassigned	0	0	0	0	0	0	0	0	0	0	0	0	0	0	0	0	0	0	0	0	0	0	0	0	0	0	0	0	0	0	0	0	0	0	0	0	0	0	0	0.0098586273	0	0	0	0	0	0	0	0	0
k__Bacteria|p__Proteobacteria|c__Alphaproteobacteria|o__Rhizobiales|f__Phyllobacteriaceae|g__Unassigned	0	0	0	0	0	0	0	0	0	0	0	0	0	0	0	0	0	0	0	0	0	0	0	0	0	0	0	0	0	0	0	0	0	0	0	0	0	0	0	0	0.0197172546	0	0	0	0	0	0	0	0
k__Bacteria|p__Proteobacteria|c__Alphaproteobacteria|o__Rhizobiales|f__Phyllobacteriaceae|g__Unassigned|s__Unassigned	0	0	0	0	0	0	0	0	0	0	0	0	0	0	0	0	0	0	0	0	0	0	0	0	0	0	0	0	0	0	0	0	0	0	0	0	0	0	0	0	0.0197172546	0	0	0	0	0	0	0	0
k__Bacteria|p__Proteobacteria|c__Alphaproteobacteria|o__Rhizobiales|f__Rhizobiaceae	0	0	0	0	0	0	0	0	0	0	0	0	0	0	0	0	0	0	0	0	0	0	0.0059151764	0	0	0	0	0	0	0	0	0	0	0	0	0	0	0	0	0	0	0.0039434509	0	0.0078869018	0	0	0	0.0098586273	0
k__Bacteria|p__Proteobacteria|c__Alphaproteobacteria|o__Rhizobiales|f__Rhizobiaceae|g__Rhizobium	0	0	0	0	0	0	0	0	0	0	0	0	0	0	0	0	0	0	0	0	0	0	0.0059151764	0	0	0	0	0	0	0	0	0	0	0	0	0	0	0	0	0	0	0.0039434509	0	0	0	0	0	0.0039434509	0
k__Bacteria|p__Proteobacteria|c__Alphaproteobacteria|o__Rhizobiales|f__Rhizobiaceae|g__Rhizobium|s__Unassigned	0	0	0	0	0	0	0	0	0	0	0	0	0	0	0	0	0	0	0	0	0	0	0.0059151764	0	0	0	0	0	0	0	0	0	0	0	0	0	0	0	0	0	0	0.0039434509	0	0	0	0	0	0.0039434509	0
k__Bacteria|p__Proteobacteria|c__Alphaproteobacteria|o__Rhizobiales|f__Rhizobiaceae|g__Unassigned	0	0	0	0	0	0	0	0	0	0	0	0	0	0	0	0	0	0	0	0	0	0	0	0	0	0	0	0	0	0	0	0	0	0	0	0	0	0	0	0	0	0	0	0.0078869018	0	0	0	0.0059151764	0
k__Bacteria|p__Proteobacteria|c__Alphaproteobacteria|o__Rhizobiales|f__Rhizobiaceae|g__Unassigned|s__Unassigned	0	0	0	0	0	0	0	0	0	0	0	0	0	0	0	0	0	0	0	0	0	0	0	0	0	0	0	0	0	0	0	0	0	0	0	0	0	0	0	0	0	0	0	0.0078869018	0	0	0	0.0059151764	0
k__Bacteria|p__Proteobacteria|c__Alphaproteobacteria|o__Rhizobiales|f__Rhizobiales_incertae_sedis	0	0	0	0	0	0	0	0	0	0	0	0	0	0	0	0	0	0	0	0	0	0	0	0	0	0	0	0	0	0	0	0	0	0	0	0	0	0	0	0	0	0	0	0.0039434509	0	0	0	0	0
k__Bacteria|p__Proteobacteria|c__Alphaproteobacteria|o__Rhizobiales|f__Rhizobiales_incertae_sedis|g__Bauldia	0	0	0	0	0	0	0	0	0	0	0	0	0	0	0	0	0	0	0	0	0	0	0	0	0	0	0	0	0	0	0	0	0	0	0	0	0	0	0	0	0	0	0	0.0039434509	0	0	0	0	0
k__Bacteria|p__Proteobacteria|c__Alphaproteobacteria|o__Rhizobiales|f__Rhizobiales_incertae_sedis|g__Bauldia|s__Unassigned	0	0	0	0	0	0	0	0	0	0	0	0	0	0	0	0	0	0	0	0	0	0	0	0	0	0	0	0	0	0	0	0	0	0	0	0	0	0	0	0	0	0	0	0.0039434509	0	0	0	0	0
k__Bacteria|p__Proteobacteria|c__Alphaproteobacteria|o__Rhizobiales|f__Rhodobiaceae	0	0	0	0	0	0	0	0	0	0	0	0	0	0	0	0	0	0	0	0	0	0	0	0	0	0	0	0	0	0	0	0	0	0.0059151764	0	0	0	0	0	0	0	0	0	0	0	0	0	0	0
k__Bacteria|p__Proteobacteria|c__Alphaproteobacteria|o__Rhizobiales|f__Rhodobiaceae|g__Unassigned	0	0	0	0	0	0	0	0	0	0	0	0	0	0	0	0	0	0	0	0	0	0	0	0	0	0	0	0	0	0	0	0	0	0.0059151764	0	0	0	0	0	0	0	0	0	0	0	0	0	0	0
k__Bacteria|p__Proteobacteria|c__Alphaproteobacteria|o__Rhizobiales|f__Rhodobiaceae|g__Unassigned|s__Unassigned	0	0	0	0	0	0	0	0	0	0	0	0	0	0	0	0	0	0	0	0	0	0	0	0	0	0	0	0	0	0	0	0	0	0.0059151764	0	0	0	0	0	0	0	0	0	0	0	0	0	0	0
k__Bacteria|p__Proteobacteria|c__Alphaproteobacteria|o__Rhizobiales|f__Unassigned	0	0	0	0	0	0	0	0	0	0	0	0	0	0	0	0	0	0	0	0	0	0	0	0	0	0	0	0	0	0.0039434509	0	0	0	0	0	0	0	0	0	0.0138020782	0	0	0	0	0	0	0	0	0
k__Bacteria|p__Proteobacteria|c__Alphaproteobacteria|o__Rhizobiales|f__Unassigned|g__Unassigned	0	0	0	0	0	0	0	0	0	0	0	0	0	0	0	0	0	0	0	0	0	0	0	0	0	0	0	0	0	0.0039434509	0	0	0	0	0	0	0	0	0	0.0138020782	0	0	0	0	0	0	0	0	0
k__Bacteria|p__Proteobacteria|c__Alphaproteobacteria|o__Rhizobiales|f__Unassigned|g__Unassigned|s__Unassigned	0	0	0	0	0	0	0	0	0	0	0	0	0	0	0	0	0	0	0	0	0	0	0	0	0	0	0	0	0	0.0039434509	0	0	0	0	0	0	0	0	0	0.0138020782	0	0	0	0	0	0	0	0	0
k__Bacteria|p__Proteobacteria|c__Alphaproteobacteria|o__Rhizobiales|f__Xanthobacteraceae	0	0	0	0	0	0	0	0	0	0	0	0	0	0	0	0	0	0	0	0	0	0	0	0	0	0	0	0	0	0	0	0	0	0.0059151764	0	0	0	0	0	0.0552083128	0.0630952146	0	0.0039434509	0.0138020782	0	0	0	0.0019717255	0
k__Bacteria|p__Proteobacteria|c__Alphaproteobacteria|o__Rhizobiales|f__Xanthobacteraceae|g__Pseudolabrys	0	0	0	0	0	0	0	0	0	0	0	0	0	0	0	0	0	0	0	0	0	0	0	0	0	0	0	0	0	0	0	0	0	0.0059151764	0	0	0	0	0	0.0552083128	0.0630952146	0	0.0039434509	0.0138020782	0	0	0	0.0019717255	0
k__Bacteria|p__Proteobacteria|c__Alphaproteobacteria|o__Rhizobiales|f__Xanthobacteraceae|g__Pseudolabrys|s__Unassigned	0	0	0	0	0	0	0	0	0	0	0	0	0	0	0	0	0	0	0	0	0	0	0	0	0	0	0	0	0	0	0	0	0	0.0059151764	0	0	0	0	0	0.0552083128	0.0630952146	0	0.0039434509	0.0138020782	0	0	0	0.0019717255	0
k__Bacteria|p__Proteobacteria|c__Alphaproteobacteria|o__Rhodobacterales	0	0	0	0.0039434509	0	0	0	0	0	0	0	0	0	0	0	0	0	0	0	0	0	0	0	0	0	0	0	0	0	0	0	0	0	0.0039434509	0	0	0	0	0	0	0	0	0	0	0	0	0	0	0
k__Bacteria|p__Proteobacteria|c__Alphaproteobacteria|o__Rhodobacterales|f__Rhodobacteraceae	0	0	0	0.0039434509	0	0	0	0	0	0	0	0	0	0	0	0	0	0	0	0	0	0	0	0	0	0	0	0	0	0	0	0	0	0.0039434509	0	0	0	0	0	0	0	0	0	0	0	0	0	0	0
k__Bacteria|p__Proteobacteria|c__Alphaproteobacteria|o__Rhodobacterales|f__Rhodobacteraceae|g__Paracoccus	0	0	0	0.0039434509	0	0	0	0	0	0	0	0	0	0	0	0	0	0	0	0	0	0	0	0	0	0	0	0	0	0	0	0	0	0.0039434509	0	0	0	0	0	0	0	0	0	0	0	0	0	0	0
k__Bacteria|p__Proteobacteria|c__Alphaproteobacteria|o__Rhodobacterales|f__Rhodobacteraceae|g__Paracoccus|s__Paracoccus_alcaliphilus	0	0	0	0.0039434509	0	0	0	0	0	0	0	0	0	0	0	0	0	0	0	0	0	0	0	0	0	0	0	0	0	0	0	0	0	0	0	0	0	0	0	0	0	0	0	0	0	0	0	0	0
k__Bacteria|p__Proteobacteria|c__Alphaproteobacteria|o__Rhodobacterales|f__Rhodobacteraceae|g__Paracoccus|s__Unassigned	0	0	0	0	0	0	0	0	0	0	0	0	0	0	0	0	0	0	0	0	0	0	0	0	0	0	0	0	0	0	0	0	0	0.0039434509	0	0	0	0	0	0	0	0	0	0	0	0	0	0	0
k__Bacteria|p__Proteobacteria|c__Alphaproteobacteria|o__Rhodospirillales	0	0	0	0	0	0	0.0019717255	0	0	0	0	0	0	0.0039434509	0	0.0039434509	0	0.0039434509	0	0	0	0	0	0	0	0	0.0039434509	0.0059151764	0	0.0019717255	0	0	0.0019717255	0.0118303527	0	0.0059151764	0	0.0039434509	0	0.0414062346	0.1321056056	0.0157738037	0	0.0098586273	0.0019717255	0	0.0059151764	0.0197172546	0
k__Bacteria|p__Proteobacteria|c__Alphaproteobacteria|o__Rhodospirillales|f__Acetobacteraceae	0	0	0	0	0	0	0.0019717255	0	0	0	0	0	0	0	0	0	0	0	0	0	0	0	0	0	0	0	0	0	0	0	0	0	0	0	0	0.0059151764	0	0	0	0.0256324309	0.0354910582	0.0138020782	0	0	0	0	0	0.0039434509	0
k__Bacteria|p__Proteobacteria|c__Alphaproteobacteria|o__Rhodospirillales|f__Acetobacteraceae|g__Acidisphaera	0	0	0	0	0	0	0	0	0	0	0	0	0	0	0	0	0	0	0	0	0	0	0	0	0	0	0	0	0	0	0	0	0	0	0	0.0059151764	0	0	0	0.0256324309	0	0	0	0	0	0	0	0	0
k__Bacteria|p__Proteobacteria|c__Alphaproteobacteria|o__Rhodospirillales|f__Acetobacteraceae|g__Acidisphaera|s__uncultured_Acetobacteraceae_bacterium	0	0	0	0	0	0	0	0	0	0	0	0	0	0	0	0	0	0	0	0	0	0	0	0	0	0	0	0	0	0	0	0	0	0	0	0.0059151764	0	0	0	0.0256324309	0	0	0	0	0	0	0	0	0
k__Bacteria|p__Proteobacteria|c__Alphaproteobacteria|o__Rhodospirillales|f__Acetobacteraceae|g__Roseomonas	0	0	0	0	0	0	0	0	0	0	0	0	0	0	0	0	0	0	0	0	0	0	0	0	0	0	0	0	0	0	0	0	0	0	0	0	0	0	0	0	0	0	0	0	0	0	0	0	0
k__Bacteria|p__Proteobacteria|c__Alphaproteobacteria|o__Rhodospirillales|f__Acetobacteraceae|g__Roseomonas|s__Unassigned	0	0	0	0	0	0	0	0	0	0	0	0	0	0	0	0	0	0	0	0	0	0	0	0	0	0	0	0	0	0	0	0	0	0	0	0	0	0	0	0	0	0	0	0	0	0	0	0	0
k__Bacteria|p__Proteobacteria|c__Alphaproteobacteria|o__Rhodospirillales|f__Acetobacteraceae|g__Unassigned	0	0	0	0	0	0	0.0019717255	0	0	0	0	0	0	0	0	0	0	0	0	0	0	0	0	0	0	0	0	0	0	0	0	0	0	0	0	0	0	0	0	0	0.0354910582	0.0138020782	0	0	0	0	0	0.0039434509	0
k__Bacteria|p__Proteobacteria|c__Alphaproteobacteria|o__Rhodospirillales|f__Acetobacteraceae|g__Unassigned|s__Unassigned	0	0	0	0	0	0	0.0019717255	0	0	0	0	0	0	0	0	0	0	0	0	0	0	0	0	0	0	0	0	0	0	0	0	0	0	0	0	0	0	0	0	0	0.0354910582	0.0138020782	0	0	0	0	0	0.0039434509	0
k__Bacteria|p__Proteobacteria|c__Alphaproteobacteria|o__Rhodospirillales|f__Rhodospirillaceae	0	0	0	0	0	0	0	0	0	0	0	0	0	0	0	0.0039434509	0	0	0	0	0	0	0	0	0	0	0.0039434509	0	0	0	0	0	0.0019717255	0.0059151764	0	0	0	0	0	0.0098586273	0.0414062346	0.0019717255	0	0	0	0	0.0059151764	0.0118303527	0
k__Bacteria|p__Proteobacteria|c__Alphaproteobacteria|o__Rhodospirillales|f__Rhodospirillaceae|g__Defluviicoccus	0	0	0	0	0	0	0	0	0	0	0	0	0	0	0	0	0	0	0	0	0	0	0	0	0	0	0	0	0	0	0	0	0	0	0	0	0	0	0	0	0.0059151764	0	0	0	0	0	0	0	0
k__Bacteria|p__Proteobacteria|c__Alphaproteobacteria|o__Rhodospirillales|f__Rhodospirillaceae|g__Defluviicoccus|s__Unassigned	0	0	0	0	0	0	0	0	0	0	0	0	0	0	0	0	0	0	0	0	0	0	0	0	0	0	0	0	0	0	0	0	0	0	0	0	0	0	0	0	0.0059151764	0	0	0	0	0	0	0	0
k__Bacteria|p__Proteobacteria|c__Alphaproteobacteria|o__Rhodospirillales|f__Rhodospirillaceae|g__Dongia	0	0	0	0	0	0	0	0	0	0	0	0	0	0	0	0	0	0	0	0	0	0	0	0	0	0	0.0039434509	0	0	0	0	0	0	0	0	0	0	0	0	0.0098586273	0	0.0019717255	0	0	0	0	0	0.0118303527	0
k__Bacteria|p__Proteobacteria|c__Alphaproteobacteria|o__Rhodospirillales|f__Rhodospirillaceae|g__Dongia|s__Dongia_sp._GR1-03	0	0	0	0	0	0	0	0	0	0	0	0	0	0	0	0	0	0	0	0	0	0	0	0	0	0	0	0	0	0	0	0	0	0	0	0	0	0	0	0.0059151764	0	0	0	0	0	0	0	0.0059151764	0
k__Bacteria|p__Proteobacteria|c__Alphaproteobacteria|o__Rhodospirillales|f__Rhodospirillaceae|g__Dongia|s__Unassigned	0	0	0	0	0	0	0	0	0	0	0	0	0	0	0	0	0	0	0	0	0	0	0	0	0	0	0.0039434509	0	0	0	0	0	0	0	0	0	0	0	0	0.0039434509	0	0.0019717255	0	0	0	0	0	0.0059151764	0
k__Bacteria|p__Proteobacteria|c__Alphaproteobacteria|o__Rhodospirillales|f__Rhodospirillaceae|g__Oceanibaculum	0	0	0	0	0	0	0	0	0	0	0	0	0	0	0	0	0	0	0	0	0	0	0	0	0	0	0	0	0	0	0	0	0	0	0	0	0	0	0	0	0.0059151764	0	0	0	0	0	0	0	0
k__Bacteria|p__Proteobacteria|c__Alphaproteobacteria|o__Rhodospirillales|f__Rhodospirillaceae|g__Oceanibaculum|s__uncultured_Rhodospirillaceae_bacterium	0	0	0	0	0	0	0	0	0	0	0	0	0	0	0	0	0	0	0	0	0	0	0	0	0	0	0	0	0	0	0	0	0	0	0	0	0	0	0	0	0.0059151764	0	0	0	0	0	0	0	0
k__Bacteria|p__Proteobacteria|c__Alphaproteobacteria|o__Rhodospirillales|f__Rhodospirillaceae|g__Telmatospirillum	0	0	0	0	0	0	0	0	0	0	0	0	0	0	0	0	0	0	0	0	0	0	0	0	0	0	0	0	0	0	0	0	0	0.0019717255	0	0	0	0	0	0	0	0	0	0	0	0	0	0	0
k__Bacteria|p__Proteobacteria|c__Alphaproteobacteria|o__Rhodospirillales|f__Rhodospirillaceae|g__Telmatospirillum|s__uncultured_bacterium	0	0	0	0	0	0	0	0	0	0	0	0	0	0	0	0	0	0	0	0	0	0	0	0	0	0	0	0	0	0	0	0	0	0.0019717255	0	0	0	0	0	0	0	0	0	0	0	0	0	0	0
k__Bacteria|p__Proteobacteria|c__Alphaproteobacteria|o__Rhodospirillales|f__Rhodospirillaceae|g__Unassigned	0	0	0	0	0	0	0	0	0	0	0	0	0	0	0	0	0	0	0	0	0	0	0	0	0	0	0	0	0	0	0	0	0.0019717255	0	0	0	0	0	0	0	0.0078869018	0	0	0	0	0	0.0059151764	0	0
k__Bacteria|p__Proteobacteria|c__Alphaproteobacteria|o__Rhodospirillales|f__Rhodospirillaceae|g__Unassigned|s__Unassigned	0	0	0	0	0	0	0	0	0	0	0	0	0	0	0	0	0	0	0	0	0	0	0	0	0	0	0	0	0	0	0	0	0.0019717255	0	0	0	0	0	0	0	0.0078869018	0	0	0	0	0	0.0059151764	0	0
k__Bacteria|p__Proteobacteria|c__Alphaproteobacteria|o__Rhodospirillales|f__Unassigned	0	0	0	0	0	0	0	0	0	0	0	0	0	0.0039434509	0	0	0	0	0	0	0	0	0	0	0	0	0	0	0	0	0	0	0	0	0	0	0	0	0	0.0059151764	0.0197172546	0	0	0.0059151764	0.0019717255	0	0	0	0
k__Bacteria|p__Proteobacteria|c__Alphaproteobacteria|o__Rhodospirillales|f__Unassigned|g__Unassigned	0	0	0	0	0	0	0	0	0	0	0	0	0	0.0039434509	0	0	0	0	0	0	0	0	0	0	0	0	0	0	0	0	0	0	0	0	0	0	0	0	0	0.0059151764	0.0197172546	0	0	0.0059151764	0.0019717255	0	0	0	0
k__Bacteria|p__Proteobacteria|c__Alphaproteobacteria|o__Rhodospirillales|f__Unassigned|g__Unassigned|s__Unassigned	0	0	0	0	0	0	0	0	0	0	0	0	0	0.0039434509	0	0	0	0	0	0	0	0	0	0	0	0	0	0	0	0	0	0	0	0	0	0	0	0	0	0.0059151764	0.0197172546	0	0	0.0059151764	0.0019717255	0	0	0	0
k__Bacteria|p__Proteobacteria|c__Alphaproteobacteria|o__Rickettsiales	0	0	0	0	0	0	0	0	0	0	0	0	0	0	0	0	0	0	0	0	0	0	0	0	0	0	0	0	0	0	0	0	0	0	0	0	0	0	0	0.0039434509	0.0059151764	0	0	0	0	0	0	0	0
k__Bacteria|p__Proteobacteria|c__Alphaproteobacteria|o__Rickettsiales|f__Rickettsiaceae	0	0	0	0	0	0	0	0	0	0	0	0	0	0	0	0	0	0	0	0	0	0	0	0	0	0	0	0	0	0	0	0	0	0	0	0	0	0	0	0	0.0059151764	0	0	0	0	0	0	0	0
k__Bacteria|p__Proteobacteria|c__Alphaproteobacteria|o__Sphingomonadales	0	0	0	0	0	0	0	0	0	0	0	0	0.0039434509	0	0	0	0	0	0	0	0	0	0	0	0	0	0	0	0	0	0	0	0	0	0	0.0078869018	0.0177455291	0	0.0039434509	0.0788690183	0.0197172546	0.0059151764	0	0	0	0	0	0.0118303527	0
k__Bacteria|p__Proteobacteria|c__Alphaproteobacteria|o__Sphingomonadales|f__Sphingomonadaceae	0	0	0	0	0	0	0	0	0	0	0	0	0.0039434509	0	0	0	0	0	0	0	0	0	0	0	0	0	0	0	0	0	0	0	0	0	0	0.0078869018	0.0177455291	0	0.0039434509	0.0788690183	0.0197172546	0.0059151764	0	0	0	0	0	0.0118303527	0
k__Bacteria|p__Proteobacteria|c__Alphaproteobacteria|o__Sphingomonadales|f__Sphingomonadaceae|g__Novosphingobium	0	0	0	0	0	0	0	0	0	0	0	0	0	0	0	0	0	0	0	0	0	0	0	0	0	0	0	0	0	0	0	0	0	0	0	0	0	0	0	0	0.0039434509	0	0	0	0	0	0	0.0039434509	0
k__Bacteria|p__Proteobacteria|c__Alphaproteobacteria|o__Sphingomonadales|f__Sphingomonadaceae|g__Novosphingobium|s__Unassigned	0	0	0	0	0	0	0	0	0	0	0	0	0	0	0	0	0	0	0	0	0	0	0	0	0	0	0	0	0	0	0	0	0	0	0	0	0	0	0	0	0.0039434509	0	0	0	0	0	0	0.0039434509	0
k__Bacteria|p__Proteobacteria|c__Alphaproteobacteria|o__Sphingomonadales|f__Sphingomonadaceae|g__Sphingomonas	0	0	0	0	0	0	0	0	0	0	0	0	0.0039434509	0	0	0	0	0	0	0	0	0	0	0	0	0	0	0	0	0	0	0	0	0	0	0.0078869018	0.0177455291	0	0.0039434509	0.0788690183	0.0157738037	0.0059151764	0	0	0	0	0	0.0078869018	0
k__Bacteria|p__Proteobacteria|c__Alphaproteobacteria|o__Sphingomonadales|f__Sphingomonadaceae|g__Sphingomonas|s__Unassigned	0	0	0	0	0	0	0	0	0	0	0	0	0.0039434509	0	0	0	0	0	0	0	0	0	0	0	0	0	0	0	0	0	0	0	0	0	0	0.0078869018	0.0177455291	0	0.0039434509	0.0788690183	0.0157738037	0.0059151764	0	0	0	0	0	0.0078869018	0
k__Bacteria|p__Proteobacteria|c__Alphaproteobacteria|o__Unassigned	0	0	0	0	0	0	0	0	0	0	0	0	0	0	0	0	0	0	0	0	0	0	0	0	0	0	0	0	0	0	0	0	0	0.0059151764	0	0	0	0	0	0	0.0098586273	0	0	0	0	0	0	0	0
k__Bacteria|p__Proteobacteria|c__Alphaproteobacteria|o__Unassigned|f__Unassigned	0	0	0	0	0	0	0	0	0	0	0	0	0	0	0	0	0	0	0	0	0	0	0	0	0	0	0	0	0	0	0	0	0	0.0059151764	0	0	0	0	0	0	0.0098586273	0	0	0	0	0	0	0	0
k__Bacteria|p__Proteobacteria|c__Alphaproteobacteria|o__Unassigned|f__Unassigned|g__Unassigned	0	0	0	0	0	0	0	0	0	0	0	0	0	0	0	0	0	0	0	0	0	0	0	0	0	0	0	0	0	0	0	0	0	0.0059151764	0	0	0	0	0	0	0.0098586273	0	0	0	0	0	0	0	0
k__Bacteria|p__Proteobacteria|c__Alphaproteobacteria|o__Unassigned|f__Unassigned|g__Unassigned|s__Unassigned	0	0	0	0	0	0	0	0	0	0	0	0	0	0	0	0	0	0	0	0	0	0	0	0	0	0	0	0	0	0	0	0	0	0.0059151764	0	0	0	0	0	0	0.0098586273	0	0	0	0	0	0	0	0
k__Bacteria|p__Proteobacteria|c__Betaproteobacteria	0	0	0.0532365873	0.1399925074	0.0157738037	0.0059151764	0.0985862728	0	0.0078869018	0.0256324309	0.0078869018	0.0374627837	0.0138020782	0.0157738037	0.0059151764	0.0177455291	0.0157738037	0.0177455291	0.0276041564	0.0098586273	0.0394345091	0.0256324309	0.0552083128	0.0039434509	0.0571800383	0.0157738037	0.1360490565	0.0867559201	0.0118303527	0.0078869018	0	0.0256324309	0.0256324309	0.1360490565	0.0039434509	0.0138020782	0.1084449001	0.0315476073	0.0177455291	1.0134668849	0.4199775223	0.1281621547	0.0808407437	0.2306918785	0.0059151764	0.0059151764	0.0571800383	0.1774552911	0.0611234892
k__Bacteria|p__Proteobacteria|c__Betaproteobacteria|o__Burkholderiales	0	0	0.047321411	0.1399925074	0.0157738037	0.0059151764	0.0926710965	0	0.0078869018	0.0256324309	0.0078869018	0.0374627837	0.0138020782	0.0118303527	0.0059151764	0.0157738037	0.0157738037	0.0177455291	0.0276041564	0.0098586273	0.0354910582	0.0256324309	0.0552083128	0.0039434509	0.0571800383	0.0157738037	0.1360490565	0.0768972928	0.0118303527	0.0078869018	0	0.0256324309	0.0256324309	0.0985862728	0.0039434509	0.0138020782	0.1064731747	0.0315476073	0.0177455291	0.9129088866	0.3016739949	0.1202752529	0.0808407437	0.2090028984	0.0019717255	0.0059151764	0.0532365873	0.1636532129	0.0611234892
k__Bacteria|p__Proteobacteria|c__Betaproteobacteria|o__Burkholderiales|f__Alcaligenaceae	0	0	0	0	0	0	0	0	0	0	0	0	0	0	0	0	0	0	0	0	0	0	0	0	0	0	0	0	0	0	0	0	0	0	0	0.0059151764	0	0	0	0	0	0	0	0	0	0	0	0.0059151764	0
k__Bacteria|p__Proteobacteria|c__Betaproteobacteria|o__Burkholderiales|f__Alcaligenaceae|g__Unassigned	0	0	0	0	0	0	0	0	0	0	0	0	0	0	0	0	0	0	0	0	0	0	0	0	0	0	0	0	0	0	0	0	0	0	0	0.0059151764	0	0	0	0	0	0	0	0	0	0	0	0	0
k__Bacteria|p__Proteobacteria|c__Betaproteobacteria|o__Burkholderiales|f__Alcaligenaceae|g__Unassigned|s__Unassigned	0	0	0	0	0	0	0	0	0	0	0	0	0	0	0	0	0	0	0	0	0	0	0	0	0	0	0	0	0	0	0	0	0	0	0	0.0059151764	0	0	0	0	0	0	0	0	0	0	0	0	0
k__Bacteria|p__Proteobacteria|c__Betaproteobacteria|o__Burkholderiales|f__Burkholderiaceae	0	0	0.047321411	0.1045014492	0.0118303527	0.0059151764	0.0808407437	0	0.0078869018	0	0.0078869018	0.0374627837	0.0118303527	0.0078869018	0.0039434509	0.0157738037	0.0157738037	0.0098586273	0.0276041564	0.0098586273	0.0354910582	0.0256324309	0.0433779601	0.0039434509	0.0571800383	0.0157738037	0.1242187038	0.0729538419	0.0118303527	0.0078869018	0	0.0256324309	0.0256324309	0.0788690183	0.0039434509	0.0078869018	0.0394345091	0.02168898	0.0098586273	0.8419267701	0.2090028984	0.1064731747	0.0768972928	0.1833704675	0	0.0059151764	0.0532365873	0.1577380366	0.0611234892
k__Bacteria|p__Proteobacteria|c__Betaproteobacteria|o__Burkholderiales|f__Burkholderiaceae|g__Burkholderia	0	0	0.0394345091	0.0828124692	0.0118303527	0.0059151764	0.0808407437	0	0.0078869018	0	0.0078869018	0.0374627837	0.0078869018	0	0.0039434509	0.0157738037	0.0157738037	0.0098586273	0.0276041564	0.0098586273	0.0354910582	0.0256324309	0.0433779601	0.0039434509	0.0571800383	0.0078869018	0.1005579983	0.069010391	0.0059151764	0	0	0.0256324309	0.0197172546	0.0630952146	0.0039434509	0.0078869018	0.0394345091	0.0177455291	0.0078869018	0.7531991246	0.116331802	0.0946428219	0.0709821165	0.1439359584	0	0.0059151764	0.0532365873	0.1183035274	0.0611234892
k__Bacteria|p__Proteobacteria|c__Betaproteobacteria|o__Burkholderiales|f__Burkholderiaceae|g__Burkholderia|s__Paraburkholderia_ferrariae	0	0	0.0157738037	0.0295758819	0	0	0.0256324309	0	0	0	0	0	0	0	0	0	0	0	0.0118303527	0	0	0	0	0	0.0118303527	0	0.0354910582	0.0236607055	0	0	0	0	0.0118303527	0.0256324309	0.0019717255	0	0.0177455291	0	0	0.181398742	0	0.0197172546	0.0256324309	0.0256324309	0	0	0.0138020782	0	0.0059151764
k__Bacteria|p__Proteobacteria|c__Betaproteobacteria|o__Burkholderiales|f__Burkholderiaceae|g__Burkholderia|s__Unassigned	0	0	0.0236607055	0.0532365873	0.0118303527	0.0059151764	0.0552083128	0	0.0078869018	0	0.0078869018	0.0374627837	0.0078869018	0	0.0039434509	0.0157738037	0.0157738037	0.0098586273	0.0157738037	0.0098586273	0.0354910582	0.0256324309	0.0433779601	0.0039434509	0.0453496855	0.0078869018	0.0650669401	0.0453496855	0.0059151764	0	0	0.0256324309	0.0078869018	0.0374627837	0.0019717255	0.0078869018	0.02168898	0.0177455291	0.0078869018	0.5718003825	0.116331802	0.0749255674	0.0453496855	0.1183035274	0	0.0059151764	0.0394345091	0.1183035274	0.0552083128
k__Bacteria|p__Proteobacteria|c__Betaproteobacteria|o__Burkholderiales|f__Burkholderiaceae|g__Cupriavidus	0	0	0	0	0	0	0	0	0	0	0	0	0	0	0	0	0	0	0	0	0	0	0	0	0	0	0	0	0	0	0	0	0	0	0	0	0	0	0	0	0	0	0	0	0	0	0	0	0
k__Bacteria|p__Proteobacteria|c__Betaproteobacteria|o__Burkholderiales|f__Burkholderiaceae|g__Cupriavidus|s__Unassigned	0	0	0	0	0	0	0	0	0	0	0	0	0	0	0	0	0	0	0	0	0	0	0	0	0	0	0	0	0	0	0	0	0	0	0	0	0	0	0	0	0	0	0	0	0	0	0	0	0
k__Bacteria|p__Proteobacteria|c__Betaproteobacteria|o__Burkholderiales|f__Burkholderiaceae|g__Ralstonia	0	0	0.0078869018	0.02168898	0	0	0	0	0	0	0	0	0.0039434509	0.0078869018	0	0	0	0	0	0	0	0	0	0	0	0.0078869018	0.0236607055	0.0039434509	0.0059151764	0.0078869018	0	0	0.0059151764	0.0157738037	0	0	0	0.0039434509	0.0019717255	0.0887276456	0.0926710965	0.0118303527	0.0059151764	0.0394345091	0	0	0	0.0394345091	0
k__Bacteria|p__Proteobacteria|c__Betaproteobacteria|o__Burkholderiales|f__Burkholderiaceae|g__Ralstonia|s__Unassigned	0	0	0.0078869018	0.02168898	0	0	0	0	0	0	0	0	0.0039434509	0.0078869018	0	0	0	0	0	0	0	0	0	0	0	0.0078869018	0.0236607055	0.0039434509	0.0059151764	0.0078869018	0	0	0.0059151764	0.0157738037	0	0	0	0.0039434509	0.0019717255	0.0887276456	0.0926710965	0.0118303527	0.0059151764	0.0394345091	0	0	0	0.0394345091	0
k__Bacteria|p__Proteobacteria|c__Betaproteobacteria|o__Burkholderiales|f__Comamonadaceae	0	0	0	0	0	0	0.0078869018	0	0	0	0	0	0	0.0039434509	0	0	0	0	0	0	0	0	0	0	0	0	0.0118303527	0.0039434509	0	0	0	0	0	0.0157738037	0	0	0.0670386655	0.0098586273	0	0.0630952146	0.0197172546	0	0.0039434509	0	0	0	0	0	0
k__Bacteria|p__Proteobacteria|c__Betaproteobacteria|o__Burkholderiales|f__Comamonadaceae|g__Acidovorax	0	0	0	0	0	0	0	0	0	0	0	0	0	0	0	0	0	0	0	0	0	0	0	0	0	0	0	0	0	0	0	0	0	0	0	0	0	0	0	0	0.0197172546	0	0	0	0	0	0	0	0
k__Bacteria|p__Proteobacteria|c__Betaproteobacteria|o__Burkholderiales|f__Comamonadaceae|g__Acidovorax|s__Unassigned	0	0	0	0	0	0	0	0	0	0	0	0	0	0	0	0	0	0	0	0	0	0	0	0	0	0	0	0	0	0	0	0	0	0	0	0	0	0	0	0	0.0197172546	0	0	0	0	0	0	0	0
k__Bacteria|p__Proteobacteria|c__Betaproteobacteria|o__Burkholderiales|f__Comamonadaceae|g__Comamonas	0	0	0	0	0	0	0	0	0	0	0	0	0	0	0	0	0	0	0	0	0	0	0	0	0	0	0	0	0	0	0	0	0	0	0	0	0	0	0	0.0118303527	0	0	0	0	0	0	0	0	0
k__Bacteria|p__Proteobacteria|c__Betaproteobacteria|o__Burkholderiales|f__Comamonadaceae|g__Comamonas|s__Unassigned	0	0	0	0	0	0	0	0	0	0	0	0	0	0	0	0	0	0	0	0	0	0	0	0	0	0	0	0	0	0	0	0	0	0	0	0	0	0	0	0.0118303527	0	0	0	0	0	0	0	0	0
k__Bacteria|p__Proteobacteria|c__Betaproteobacteria|o__Burkholderiales|f__Comamonadaceae|g__Delftia	0	0	0	0	0	0	0	0	0	0	0	0	0	0	0	0	0	0	0	0	0	0	0	0	0	0	0	0	0	0	0	0	0	0	0	0	0.0670386655	0.0098586273	0	0.0157738037	0	0	0	0	0	0	0	0	0
k__Bacteria|p__Proteobacteria|c__Betaproteobacteria|o__Burkholderiales|f__Comamonadaceae|g__Delftia|s__Unassigned	0	0	0	0	0	0	0	0	0	0	0	0	0	0	0	0	0	0	0	0	0	0	0	0	0	0	0	0	0	0	0	0	0	0	0	0	0.0670386655	0.0098586273	0	0.0157738037	0	0	0	0	0	0	0	0	0
k__Bacteria|p__Proteobacteria|c__Betaproteobacteria|o__Burkholderiales|f__Comamonadaceae|g__Pelomonas	0	0	0	0	0	0	0	0	0	0	0	0	0	0	0	0	0	0	0	0	0	0	0	0	0	0	0	0	0	0	0	0	0	0	0	0	0	0	0	0.0078869018	0	0	0	0	0	0	0	0	0
k__Bacteria|p__Proteobacteria|c__Betaproteobacteria|o__Burkholderiales|f__Comamonadaceae|g__Pelomonas|s__Unassigned	0	0	0	0	0	0	0	0	0	0	0	0	0	0	0	0	0	0	0	0	0	0	0	0	0	0	0	0	0	0	0	0	0	0	0	0	0	0	0	0.0078869018	0	0	0	0	0	0	0	0	0
k__Bacteria|p__Proteobacteria|c__Betaproteobacteria|o__Burkholderiales|f__Comamonadaceae|g__Ramlibacter	0	0	0	0	0	0	0.0078869018	0	0	0	0	0	0	0	0	0	0	0	0	0	0	0	0	0	0	0	0	0	0	0	0	0	0	0.0157738037	0	0	0	0	0	0.0098586273	0	0	0.0039434509	0	0	0	0	0	0
k__Bacteria|p__Proteobacteria|c__Betaproteobacteria|o__Burkholderiales|f__Comamonadaceae|g__Ramlibacter|s__Unassigned	0	0	0	0	0	0	0.0078869018	0	0	0	0	0	0	0	0	0	0	0	0	0	0	0	0	0	0	0	0	0	0	0	0	0	0	0.0157738037	0	0	0	0	0	0.0098586273	0	0	0.0039434509	0	0	0	0	0	0
k__Bacteria|p__Proteobacteria|c__Betaproteobacteria|o__Burkholderiales|f__Comamonadaceae|g__Unassigned	0	0	0	0	0	0	0	0	0	0	0	0	0	0.0039434509	0	0	0	0	0	0	0	0	0	0	0	0	0.0118303527	0.0039434509	0	0	0	0	0	0	0	0	0	0	0	0.0177455291	0	0	0	0	0	0	0	0	0
k__Bacteria|p__Proteobacteria|c__Betaproteobacteria|o__Burkholderiales|f__Comamonadaceae|g__Unassigned|s__Unassigned	0	0	0	0	0	0	0	0	0	0	0	0	0	0.0039434509	0	0	0	0	0	0	0	0	0	0	0	0	0.0118303527	0.0039434509	0	0	0	0	0	0	0	0	0	0	0	0.0177455291	0	0	0	0	0	0	0	0	0
k__Bacteria|p__Proteobacteria|c__Betaproteobacteria|o__Burkholderiales|f__Oxalobacteraceae	0	0	0	0	0.0039434509	0	0	0	0	0	0	0	0	0	0	0	0	0	0	0	0	0	0	0	0	0	0	0	0	0	0	0	0	0	0	0	0	0	0	0.0078869018	0.0453496855	0	0	0	0	0	0	0	0
k__Bacteria|p__Proteobacteria|c__Betaproteobacteria|o__Burkholderiales|f__Oxalobacteraceae|g__Duganella	0	0	0	0	0	0	0	0	0	0	0	0	0	0	0	0	0	0	0	0	0	0	0	0	0	0	0	0	0	0	0	0	0	0	0	0	0	0	0	0	0	0	0	0	0	0	0	0	0
k__Bacteria|p__Proteobacteria|c__Betaproteobacteria|o__Burkholderiales|f__Oxalobacteraceae|g__Duganella|s__Unassigned	0	0	0	0	0	0	0	0	0	0	0	0	0	0	0	0	0	0	0	0	0	0	0	0	0	0	0	0	0	0	0	0	0	0	0	0	0	0	0	0	0	0	0	0	0	0	0	0	0
k__Bacteria|p__Proteobacteria|c__Betaproteobacteria|o__Burkholderiales|f__Oxalobacteraceae|g__Massilia	0	0	0	0	0	0	0	0	0	0	0	0	0	0	0	0	0	0	0	0	0	0	0	0	0	0	0	0	0	0	0	0	0	0	0	0	0	0	0	0	0.0453496855	0	0	0	0	0	0	0	0
k__Bacteria|p__Proteobacteria|c__Betaproteobacteria|o__Burkholderiales|f__Oxalobacteraceae|g__Massilia|s__Unassigned	0	0	0	0	0	0	0	0	0	0	0	0	0	0	0	0	0	0	0	0	0	0	0	0	0	0	0	0	0	0	0	0	0	0	0	0	0	0	0	0	0.0453496855	0	0	0	0	0	0	0	0
k__Bacteria|p__Proteobacteria|c__Betaproteobacteria|o__Burkholderiales|f__Oxalobacteraceae|g__Unassigned	0	0	0	0	0.0039434509	0	0	0	0	0	0	0	0	0	0	0	0	0	0	0	0	0	0	0	0	0	0	0	0	0	0	0	0	0	0	0	0	0	0	0.0078869018	0	0	0	0	0	0	0	0	0
k__Bacteria|p__Proteobacteria|c__Betaproteobacteria|o__Burkholderiales|f__Oxalobacteraceae|g__Unassigned|s__Unassigned	0	0	0	0	0.0039434509	0	0	0	0	0	0	0	0	0	0	0	0	0	0	0	0	0	0	0	0	0	0	0	0	0	0	0	0	0	0	0	0	0	0	0.0078869018	0	0	0	0	0	0	0	0	0
k__Bacteria|p__Proteobacteria|c__Betaproteobacteria|o__Burkholderiales|f__Sutterellaceae	0	0	0	0.0354910582	0	0	0	0	0	0.0256324309	0	0	0.0019717255	0	0.0019717255	0	0	0	0	0	0	0	0.0118303527	0	0	0	0	0	0	0	0	0	0	0	0	0	0	0	0.0078869018	0	0.0197172546	0.0138020782	0	0.0157738037	0	0	0	0	0
k__Bacteria|p__Proteobacteria|c__Betaproteobacteria|o__Burkholderiales|f__Sutterellaceae|g__Parasutterella	0	0	0	0	0	0	0	0	0	0	0	0	0	0	0	0	0	0	0	0	0	0	0.0118303527	0	0	0	0	0	0	0	0	0	0	0	0	0	0	0	0	0	0.0197172546	0	0	0.0039434509	0	0	0	0	0
k__Bacteria|p__Proteobacteria|c__Betaproteobacteria|o__Burkholderiales|f__Sutterellaceae|g__Parasutterella|s__Unassigned	0	0	0	0	0	0	0	0	0	0	0	0	0	0	0	0	0	0	0	0	0	0	0.0118303527	0	0	0	0	0	0	0	0	0	0	0	0	0	0	0	0	0	0.0197172546	0	0	0.0039434509	0	0	0	0	0
k__Bacteria|p__Proteobacteria|c__Betaproteobacteria|o__Burkholderiales|f__Sutterellaceae|g__Sutterella	0	0	0	0.0354910582	0	0	0	0	0	0.0256324309	0	0	0.0019717255	0	0.0019717255	0	0	0	0	0	0	0	0	0	0	0	0	0	0	0	0	0	0	0	0	0	0	0	0.0078869018	0	0	0.0138020782	0	0	0	0	0	0	0
k__Bacteria|p__Proteobacteria|c__Betaproteobacteria|o__Burkholderiales|f__Sutterellaceae|g__Sutterella|s__Unassigned	0	0	0	0.0354910582	0	0	0	0	0	0.0256324309	0	0	0.0019717255	0	0.0019717255	0	0	0	0	0	0	0	0	0	0	0	0	0	0	0	0	0	0	0	0	0	0	0	0.0078869018	0	0	0.0138020782	0	0	0	0	0	0	0
k__Bacteria|p__Proteobacteria|c__Betaproteobacteria|o__Burkholderiales|f__Unassigned	0	0	0	0	0	0	0.0039434509	0	0	0	0	0	0	0	0	0	0	0.0078869018	0	0	0	0	0	0	0	0	0	0	0	0	0	0	0	0.0039434509	0	0	0	0	0	0	0	0	0	0.0098586273	0.0019717255	0	0	0	0
k__Bacteria|p__Proteobacteria|c__Betaproteobacteria|o__Burkholderiales|f__Unassigned|g__Unassigned	0	0	0	0	0	0	0.0039434509	0	0	0	0	0	0	0	0	0	0	0.0078869018	0	0	0	0	0	0	0	0	0	0	0	0	0	0	0	0.0039434509	0	0	0	0	0	0	0	0	0	0.0098586273	0.0019717255	0	0	0	0
k__Bacteria|p__Proteobacteria|c__Betaproteobacteria|o__Burkholderiales|f__Unassigned|g__Unassigned|s__Unassigned	0	0	0	0	0	0	0.0039434509	0	0	0	0	0	0	0	0	0	0	0.0078869018	0	0	0	0	0	0	0	0	0	0	0	0	0	0	0	0.0039434509	0	0	0	0	0	0	0	0	0	0.0098586273	0.0019717255	0	0	0	0
k__Bacteria|p__Proteobacteria|c__Betaproteobacteria|o__Gallionellales	0	0	0	0	0	0	0	0	0	0	0	0	0	0	0	0.0019717255	0	0	0	0	0	0	0	0	0	0	0	0	0	0	0	0	0	0	0	0	0	0	0	0	0	0	0	0	0	0	0	0	0
k__Bacteria|p__Proteobacteria|c__Betaproteobacteria|o__Gallionellales|f__Gallionellaceae	0	0	0	0	0	0	0	0	0	0	0	0	0	0	0	0.0019717255	0	0	0	0	0	0	0	0	0	0	0	0	0	0	0	0	0	0	0	0	0	0	0	0	0	0	0	0	0	0	0	0	0
k__Bacteria|p__Proteobacteria|c__Betaproteobacteria|o__Hydrogenophilales	0	0	0	0	0	0	0	0	0	0	0	0	0	0	0	0	0	0	0	0	0.0039434509	0	0	0	0	0	0	0	0	0	0	0	0	0	0	0	0	0	0	0.0177455291	0	0	0	0	0	0	0	0	0
k__Bacteria|p__Proteobacteria|c__Betaproteobacteria|o__Hydrogenophilales|f__Hydrogenophilaceae	0	0	0	0	0	0	0	0	0	0	0	0	0	0	0	0	0	0	0	0	0.0039434509	0	0	0	0	0	0	0	0	0	0	0	0	0	0	0	0	0	0	0.0177455291	0	0	0	0	0	0	0	0	0
k__Bacteria|p__Proteobacteria|c__Betaproteobacteria|o__Hydrogenophilales|f__Hydrogenophilaceae|g__Tepidiphilus	0	0	0	0	0	0	0	0	0	0	0	0	0	0	0	0	0	0	0	0	0.0039434509	0	0	0	0	0	0	0	0	0	0	0	0	0	0	0	0	0	0	0.0177455291	0	0	0	0	0	0	0	0	0
k__Bacteria|p__Proteobacteria|c__Betaproteobacteria|o__Hydrogenophilales|f__Hydrogenophilaceae|g__Tepidiphilus|s__Unassigned	0	0	0	0	0	0	0	0	0	0	0	0	0	0	0	0	0	0	0	0	0.0039434509	0	0	0	0	0	0	0	0	0	0	0	0	0	0	0	0	0	0	0.0177455291	0	0	0	0	0	0	0	0	0
k__Bacteria|p__Proteobacteria|c__Betaproteobacteria|o__Methylophilales	0	0	0	0	0	0	0	0	0	0	0	0	0	0	0	0	0	0	0	0	0	0	0	0	0	0	0	0.0039434509	0	0	0	0	0	0.0078869018	0	0	0	0	0	0.0197172546	0	0	0	0	0	0	0	0.0019717255	0
k__Bacteria|p__Proteobacteria|c__Betaproteobacteria|o__Methylophilales|f__Methylophilaceae	0	0	0	0	0	0	0	0	0	0	0	0	0	0	0	0	0	0	0	0	0	0	0	0	0	0	0	0.0039434509	0	0	0	0	0	0.0078869018	0	0	0	0	0	0.0197172546	0	0	0	0	0	0	0	0.0019717255	0
k__Bacteria|p__Proteobacteria|c__Betaproteobacteria|o__Methylophilales|f__Methylophilaceae|g__Methylophilus	0	0	0	0	0	0	0	0	0	0	0	0	0	0	0	0	0	0	0	0	0	0	0	0	0	0	0	0	0	0	0	0	0	0	0	0	0	0	0	0.0078869018	0	0	0	0	0	0	0	0	0
k__Bacteria|p__Proteobacteria|c__Betaproteobacteria|o__Methylophilales|f__Methylophilaceae|g__Methylophilus|s__Unassigned	0	0	0	0	0	0	0	0	0	0	0	0	0	0	0	0	0	0	0	0	0	0	0	0	0	0	0	0	0	0	0	0	0	0	0	0	0	0	0	0.0078869018	0	0	0	0	0	0	0	0	0
k__Bacteria|p__Proteobacteria|c__Betaproteobacteria|o__Methylophilales|f__Methylophilaceae|g__Unassigned	0	0	0	0	0	0	0	0	0	0	0	0	0	0	0	0	0	0	0	0	0	0	0	0	0	0	0	0.0039434509	0	0	0	0	0	0.0078869018	0	0	0	0	0	0.0118303527	0	0	0	0	0	0	0	0.0019717255	0
k__Bacteria|p__Proteobacteria|c__Betaproteobacteria|o__Methylophilales|f__Methylophilaceae|g__Unassigned|s__Unassigned	0	0	0	0	0	0	0	0	0	0	0	0	0	0	0	0	0	0	0	0	0	0	0	0	0	0	0	0.0039434509	0	0	0	0	0	0.0078869018	0	0	0	0	0	0.0118303527	0	0	0	0	0	0	0	0.0019717255	0
k__Bacteria|p__Proteobacteria|c__Betaproteobacteria|o__Neisseriales	0	0	0	0	0	0	0.0019717255	0	0	0	0	0	0	0	0	0	0	0	0	0	0	0	0	0	0	0	0	0	0	0	0	0	0	0	0	0	0	0	0	0	0.0039434509	0	0	0.0059151764	0	0	0	0	0
k__Bacteria|p__Proteobacteria|c__Betaproteobacteria|o__Neisseriales|f__Neisseriaceae	0	0	0	0	0	0	0.0019717255	0	0	0	0	0	0	0	0	0	0	0	0	0	0	0	0	0	0	0	0	0	0	0	0	0	0	0	0	0	0	0	0	0	0.0039434509	0	0	0.0059151764	0	0	0	0	0
k__Bacteria|p__Proteobacteria|c__Betaproteobacteria|o__Neisseriales|f__Neisseriaceae|g__Kingella	0	0	0	0	0	0	0.0019717255	0	0	0	0	0	0	0	0	0	0	0	0	0	0	0	0	0	0	0	0	0	0	0	0	0	0	0	0	0	0	0	0	0	0	0	0	0.0059151764	0	0	0	0	0
k__Bacteria|p__Proteobacteria|c__Betaproteobacteria|o__Neisseriales|f__Neisseriaceae|g__Kingella|s__Unassigned	0	0	0	0	0	0	0.0019717255	0	0	0	0	0	0	0	0	0	0	0	0	0	0	0	0	0	0	0	0	0	0	0	0	0	0	0	0	0	0	0	0	0	0	0	0	0.0059151764	0	0	0	0	0
k__Bacteria|p__Proteobacteria|c__Betaproteobacteria|o__Neisseriales|f__Neisseriaceae|g__Vogesella	0	0	0	0	0	0	0	0	0	0	0	0	0	0	0	0	0	0	0	0	0	0	0	0	0	0	0	0	0	0	0	0	0	0	0	0	0	0	0	0	0.0039434509	0	0	0	0	0	0	0	0
k__Bacteria|p__Proteobacteria|c__Betaproteobacteria|o__Neisseriales|f__Neisseriaceae|g__Vogesella|s__Unassigned	0	0	0	0	0	0	0	0	0	0	0	0	0	0	0	0	0	0	0	0	0	0	0	0	0	0	0	0	0	0	0	0	0	0	0	0	0	0	0	0	0.0039434509	0	0	0	0	0	0	0	0
k__Bacteria|p__Proteobacteria|c__Betaproteobacteria|o__Nitrosomonadales	0	0	0.0019717255	0	0	0	0	0	0	0	0	0	0	0	0	0	0	0	0	0	0	0	0	0	0	0	0	0	0	0	0	0	0	0	0	0	0	0	0	0	0	0	0	0	0	0	0	0	0
k__Bacteria|p__Proteobacteria|c__Betaproteobacteria|o__Nitrosomonadales|f__Nitrosomonadaceae	0	0	0.0019717255	0	0	0	0	0	0	0	0	0	0	0	0	0	0	0	0	0	0	0	0	0	0	0	0	0	0	0	0	0	0	0	0	0	0	0	0	0	0	0	0	0	0	0	0	0	0
k__Bacteria|p__Proteobacteria|c__Betaproteobacteria|o__Nitrosomonadales|f__Nitrosomonadaceae|g__Nitrosospira	0	0	0.0019717255	0	0	0	0	0	0	0	0	0	0	0	0	0	0	0	0	0	0	0	0	0	0	0	0	0	0	0	0	0	0	0	0	0	0	0	0	0	0	0	0	0	0	0	0	0	0
k__Bacteria|p__Proteobacteria|c__Betaproteobacteria|o__Nitrosomonadales|f__Nitrosomonadaceae|g__Nitrosospira|s__Unassigned	0	0	0.0019717255	0	0	0	0	0	0	0	0	0	0	0	0	0	0	0	0	0	0	0	0	0	0	0	0	0	0	0	0	0	0	0	0	0	0	0	0	0	0	0	0	0	0	0	0	0	0
k__Bacteria|p__Proteobacteria|c__Betaproteobacteria|o__Rhodocyclales	0	0	0	0	0	0	0	0	0	0	0	0	0	0	0	0	0	0	0	0	0	0	0	0	0	0	0	0	0	0	0	0	0	0.0078869018	0	0	0.0019717255	0	0	0.0157738037	0.02168898	0	0	0.0019717255	0	0	0	0.0039434509	0
k__Bacteria|p__Proteobacteria|c__Betaproteobacteria|o__Rhodocyclales|f__Rhodocyclaceae	0	0	0	0	0	0	0	0	0	0	0	0	0	0	0	0	0	0	0	0	0	0	0	0	0	0	0	0	0	0	0	0	0	0.0078869018	0	0	0.0019717255	0	0	0.0157738037	0.02168898	0	0	0.0019717255	0	0	0	0.0039434509	0
k__Bacteria|p__Proteobacteria|c__Betaproteobacteria|o__Rhodocyclales|f__Rhodocyclaceae|g__Azovibrio	0	0	0	0	0	0	0	0	0	0	0	0	0	0	0	0	0	0	0	0	0	0	0	0	0	0	0	0	0	0	0	0	0	0.0078869018	0	0	0	0	0	0	0	0	0	0	0	0	0	0	0
k__Bacteria|p__Proteobacteria|c__Betaproteobacteria|o__Rhodocyclales|f__Rhodocyclaceae|g__Azovibrio|s__Unassigned	0	0	0	0	0	0	0	0	0	0	0	0	0	0	0	0	0	0	0	0	0	0	0	0	0	0	0	0	0	0	0	0	0	0.0078869018	0	0	0	0	0	0	0	0	0	0	0	0	0	0	0
k__Bacteria|p__Proteobacteria|c__Betaproteobacteria|o__Rhodocyclales|f__Rhodocyclaceae|g__Dechloromonas	0	0	0	0	0	0	0	0	0	0	0	0	0	0	0	0	0	0	0	0	0	0	0	0	0	0	0	0	0	0	0	0	0	0	0	0	0	0	0	0	0	0	0	0	0	0	0	0	0
k__Bacteria|p__Proteobacteria|c__Betaproteobacteria|o__Rhodocyclales|f__Rhodocyclaceae|g__Dechloromonas|s__Unassigned	0	0	0	0	0	0	0	0	0	0	0	0	0	0	0	0	0	0	0	0	0	0	0	0	0	0	0	0	0	0	0	0	0	0	0	0	0	0	0	0	0	0	0	0	0	0	0	0	0
k__Bacteria|p__Proteobacteria|c__Betaproteobacteria|o__Rhodocyclales|f__Rhodocyclaceae|g__Sulfuritalea	0	0	0	0	0	0	0	0	0	0	0	0	0	0	0	0	0	0	0	0	0	0	0	0	0	0	0	0	0	0	0	0	0	0	0	0	0	0	0	0.0157738037	0.0098586273	0	0	0	0	0	0	0	0
k__Bacteria|p__Proteobacteria|c__Betaproteobacteria|o__Rhodocyclales|f__Rhodocyclaceae|g__Sulfuritalea|s__Unassigned	0	0	0	0	0	0	0	0	0	0	0	0	0	0	0	0	0	0	0	0	0	0	0	0	0	0	0	0	0	0	0	0	0	0	0	0	0	0	0	0.0157738037	0.0098586273	0	0	0	0	0	0	0	0
k__Bacteria|p__Proteobacteria|c__Betaproteobacteria|o__Rhodocyclales|f__Rhodocyclaceae|g__Unassigned	0	0	0	0	0	0	0	0	0	0	0	0	0	0	0	0	0	0	0	0	0	0	0	0	0	0	0	0	0	0	0	0	0	0	0	0	0.0019717255	0	0	0	0.0118303527	0	0	0.0019717255	0	0	0	0.0039434509	0
k__Bacteria|p__Proteobacteria|c__Betaproteobacteria|o__Rhodocyclales|f__Rhodocyclaceae|g__Unassigned|s__Unassigned	0	0	0	0	0	0	0	0	0	0	0	0	0	0	0	0	0	0	0	0	0	0	0	0	0	0	0	0	0	0	0	0	0	0	0	0	0.0019717255	0	0	0	0.0118303527	0	0	0.0019717255	0	0	0	0.0039434509	0
k__Bacteria|p__Proteobacteria|c__Betaproteobacteria|o__Unassigned	0	0	0	0	0	0	0	0	0	0	0	0	0	0	0	0	0	0	0	0	0	0	0	0	0	0	0	0	0	0	0	0	0	0	0	0	0	0	0	0.0078869018	0.0098586273	0	0	0	0	0	0	0	0
k__Bacteria|p__Proteobacteria|c__Betaproteobacteria|o__Unassigned|f__Unassigned	0	0	0	0	0	0	0	0	0	0	0	0	0	0	0	0	0	0	0	0	0	0	0	0	0	0	0	0	0	0	0	0	0	0	0	0	0	0	0	0.0078869018	0.0098586273	0	0	0	0	0	0	0	0
k__Bacteria|p__Proteobacteria|c__Betaproteobacteria|o__Unassigned|f__Unassigned|g__Unassigned	0	0	0	0	0	0	0	0	0	0	0	0	0	0	0	0	0	0	0	0	0	0	0	0	0	0	0	0	0	0	0	0	0	0	0	0	0	0	0	0.0078869018	0.0098586273	0	0	0	0	0	0	0	0
k__Bacteria|p__Proteobacteria|c__Betaproteobacteria|o__Unassigned|f__Unassigned|g__Unassigned|s__Unassigned	0	0	0	0	0	0	0	0	0	0	0	0	0	0	0	0	0	0	0	0	0	0	0	0	0	0	0	0	0	0	0	0	0	0	0	0	0	0	0	0.0078869018	0.0098586273	0	0	0	0	0	0	0	0
k__Bacteria|p__Proteobacteria|c__Deltaproteobacteria	0	0	0	0.0039434509	0	0	0.0078869018	0	0	0	0	0	0	0.0138020782	0	0	0	0	0	0	0	0	0	0	0	0	0.0078869018	0.0039434509	0.0039434509	0.0019717255	0	0	0.0039434509	0.0433779601	0	0	0	0	0	0.1301338802	0.1025297238	0.0039434509	0.0039434509	0.02168898	0	0.0118303527	0	0.0295758819	0
k__Bacteria|p__Proteobacteria|c__Deltaproteobacteria|o__Bdellovibrionales	0	0	0	0	0	0	0	0	0	0	0	0	0	0	0	0	0	0	0	0	0	0	0	0	0	0	0	0	0	0	0	0	0	0	0	0	0	0	0	0.0098586273	0	0	0	0.0039434509	0	0	0	0	0
k__Bacteria|p__Proteobacteria|c__Deltaproteobacteria|o__Bdellovibrionales|f__Bdellovibrionaceae	0	0	0	0	0	0	0	0	0	0	0	0	0	0	0	0	0	0	0	0	0	0	0	0	0	0	0	0	0	0	0	0	0	0	0	0	0	0	0	0.0098586273	0	0	0	0.0039434509	0	0	0	0	0
k__Bacteria|p__Proteobacteria|c__Deltaproteobacteria|o__Bdellovibrionales|f__Bdellovibrionaceae|g__Vampirovibrio	0	0	0	0	0	0	0	0	0	0	0	0	0	0	0	0	0	0	0	0	0	0	0	0	0	0	0	0	0	0	0	0	0	0	0	0	0	0	0	0.0098586273	0	0	0	0.0039434509	0	0	0	0	0
k__Bacteria|p__Proteobacteria|c__Deltaproteobacteria|o__Bdellovibrionales|f__Bdellovibrionaceae|g__Vampirovibrio|s__Unassigned	0	0	0	0	0	0	0	0	0	0	0	0	0	0	0	0	0	0	0	0	0	0	0	0	0	0	0	0	0	0	0	0	0	0	0	0	0	0	0	0.0098586273	0	0	0	0.0039434509	0	0	0	0	0
k__Bacteria|p__Proteobacteria|c__Deltaproteobacteria|o__Desulfobacterales	0	0	0	0	0	0	0	0	0	0	0	0	0	0	0	0	0	0	0	0	0	0	0	0	0	0	0	0	0	0	0	0	0.0039434509	0	0	0	0	0	0	0	0	0	0	0	0	0	0	0	0
k__Bacteria|p__Proteobacteria|c__Deltaproteobacteria|o__Desulfobacterales|f__Desulfobulbaceae	0	0	0	0	0	0	0	0	0	0	0	0	0	0	0	0	0	0	0	0	0	0	0	0	0	0	0	0	0	0	0	0	0.0039434509	0	0	0	0	0	0	0	0	0	0	0	0	0	0	0	0
k__Bacteria|p__Proteobacteria|c__Deltaproteobacteria|o__Desulfobacterales|f__Desulfobulbaceae|g__Desulfobulbus	0	0	0	0	0	0	0	0	0	0	0	0	0	0	0	0	0	0	0	0	0	0	0	0	0	0	0	0	0	0	0	0	0.0039434509	0	0	0	0	0	0	0	0	0	0	0	0	0	0	0	0
k__Bacteria|p__Proteobacteria|c__Deltaproteobacteria|o__Desulfobacterales|f__Desulfobulbaceae|g__Desulfobulbus|s__uncultured_Desulfobulbus_sp.	0	0	0	0	0	0	0	0	0	0	0	0	0	0	0	0	0	0	0	0	0	0	0	0	0	0	0	0	0	0	0	0	0.0039434509	0	0	0	0	0	0	0	0	0	0	0	0	0	0	0	0
k__Bacteria|p__Proteobacteria|c__Deltaproteobacteria|o__Desulfobacterales|f__Desulfobulbaceae|g__Desulfoprunum	0	0	0	0	0	0	0	0	0	0	0	0	0	0	0	0	0	0	0	0	0	0	0	0	0	0	0	0	0	0	0	0	0	0	0	0	0	0	0	0	0	0	0	0	0	0	0	0	0
k__Bacteria|p__Proteobacteria|c__Deltaproteobacteria|o__Desulfobacterales|f__Desulfobulbaceae|g__Desulfoprunum|s__Unassigned	0	0	0	0	0	0	0	0	0	0	0	0	0	0	0	0	0	0	0	0	0	0	0	0	0	0	0	0	0	0	0	0	0	0	0	0	0	0	0	0	0	0	0	0	0	0	0	0	0
k__Bacteria|p__Proteobacteria|c__Deltaproteobacteria|o__Desulfovibrionales	0	0	0	0	0	0	0	0	0	0	0	0	0	0	0	0	0	0	0	0	0	0	0	0	0	0	0	0	0	0	0	0	0	0.0019717255	0	0	0	0	0	0	0	0	0	0	0	0.0118303527	0	0	0
k__Bacteria|p__Proteobacteria|c__Deltaproteobacteria|o__Desulfovibrionales|f__Desulfovibrionaceae	0	0	0	0	0	0	0	0	0	0	0	0	0	0	0	0	0	0	0	0	0	0	0	0	0	0	0	0	0	0	0	0	0	0.0019717255	0	0	0	0	0	0	0	0	0	0	0	0.0118303527	0	0	0
k__Bacteria|p__Proteobacteria|c__Deltaproteobacteria|o__Desulfovibrionales|f__Desulfovibrionaceae|g__Bilophila	0	0	0	0	0	0	0	0	0	0	0	0	0	0	0	0	0	0	0	0	0	0	0	0	0	0	0	0	0	0	0	0	0	0	0	0	0	0	0	0	0	0	0	0	0	0.0118303527	0	0	0
k__Bacteria|p__Proteobacteria|c__Deltaproteobacteria|o__Desulfovibrionales|f__Desulfovibrionaceae|g__Bilophila|s__Unassigned	0	0	0	0	0	0	0	0	0	0	0	0	0	0	0	0	0	0	0	0	0	0	0	0	0	0	0	0	0	0	0	0	0	0	0	0	0	0	0	0	0	0	0	0	0	0.0118303527	0	0	0
k__Bacteria|p__Proteobacteria|c__Deltaproteobacteria|o__Desulfovibrionales|f__Desulfovibrionaceae|g__Desulfovibrio	0	0	0	0	0	0	0	0	0	0	0	0	0	0	0	0	0	0	0	0	0	0	0	0	0	0	0	0	0	0	0	0	0	0.0019717255	0	0	0	0	0	0	0	0	0	0	0	0	0	0	0
k__Bacteria|p__Proteobacteria|c__Deltaproteobacteria|o__Desulfovibrionales|f__Desulfovibrionaceae|g__Desulfovibrio|s__Desulfovibrio_piger	0	0	0	0	0	0	0	0	0	0	0	0	0	0	0	0	0	0	0	0	0	0	0	0	0	0	0	0	0	0	0	0	0	0	0	0	0	0	0	0	0	0	0	0	0	0	0	0	0
k__Bacteria|p__Proteobacteria|c__Deltaproteobacteria|o__Desulfovibrionales|f__Desulfovibrionaceae|g__Desulfovibrio|s__Unassigned	0	0	0	0	0	0	0	0	0	0	0	0	0	0	0	0	0	0	0	0	0	0	0	0	0	0	0	0	0	0	0	0	0	0.0019717255	0	0	0	0	0	0	0	0	0	0	0	0	0	0	0
k__Bacteria|p__Proteobacteria|c__Deltaproteobacteria|o__Desulfuromonadales	0	0	0	0	0	0	0	0	0	0	0	0	0	0.0078869018	0	0	0	0	0	0	0	0	0	0	0	0	0	0	0	0.0019717255	0	0	0	0.0197172546	0	0	0	0	0	0.0157738037	0.0354910582	0	0	0	0	0	0	0	0
k__Bacteria|p__Proteobacteria|c__Deltaproteobacteria|o__Desulfuromonadales|f__Geobacteraceae	0	0	0	0	0	0	0	0	0	0	0	0	0	0.0078869018	0	0	0	0	0	0	0	0	0	0	0	0	0	0	0	0.0019717255	0	0	0	0.0197172546	0	0	0	0	0	0.0157738037	0.0354910582	0	0	0	0	0	0	0	0
k__Bacteria|p__Proteobacteria|c__Deltaproteobacteria|o__Desulfuromonadales|f__Geobacteraceae|g__Geobacter	0	0	0	0	0	0	0	0	0	0	0	0	0	0.0078869018	0	0	0	0	0	0	0	0	0	0	0	0	0	0	0	0.0019717255	0	0	0	0.0197172546	0	0	0	0	0	0.0157738037	0.0354910582	0	0	0	0	0	0	0	0
k__Bacteria|p__Proteobacteria|c__Deltaproteobacteria|o__Desulfuromonadales|f__Geobacteraceae|g__Geobacter|s__Geobacter_pickeringii	0	0	0	0	0	0	0	0	0	0	0	0	0	0.0078869018	0	0	0	0	0	0	0	0	0	0	0	0	0	0	0	0	0	0	0	0.0197172546	0	0	0	0	0	0.0157738037	0	0	0	0	0	0	0	0	0
k__Bacteria|p__Proteobacteria|c__Deltaproteobacteria|o__Desulfuromonadales|f__Geobacteraceae|g__Geobacter|s__Unassigned	0	0	0	0	0	0	0	0	0	0	0	0	0	0	0	0	0	0	0	0	0	0	0	0	0	0	0	0	0	0.0019717255	0	0	0	0	0	0	0	0	0	0	0.0354910582	0	0	0	0	0	0	0	0
k__Bacteria|p__Proteobacteria|c__Deltaproteobacteria|o__Myxococcales	0	0	0	0.0039434509	0	0	0	0	0	0	0	0	0	0.0059151764	0	0	0	0	0	0	0	0	0	0	0	0	0	0.0039434509	0.0039434509	0	0	0	0	0.0098586273	0	0	0	0	0	0.0867559201	0.0552083128	0.0039434509	0.0039434509	0.0118303527	0	0	0	0.0177455291	0
k__Bacteria|p__Proteobacteria|c__Deltaproteobacteria|o__Myxococcales|f__Cystobacteraceae	0	0	0	0	0	0	0	0	0	0	0	0	0	0	0	0	0	0	0	0	0	0	0	0	0	0	0	0.0039434509	0.0039434509	0	0	0	0	0	0	0	0	0	0	0.0177455291	0	0	0.0039434509	0	0	0	0	0	0
k__Bacteria|p__Proteobacteria|c__Deltaproteobacteria|o__Myxococcales|f__Cystobacteraceae|g__Anaeromyxobacter	0	0	0	0	0	0	0	0	0	0	0	0	0	0	0	0	0	0	0	0	0	0	0	0	0	0	0	0	0.0039434509	0	0	0	0	0	0	0	0	0	0	0	0	0	0.0039434509	0	0	0	0	0	0
k__Bacteria|p__Proteobacteria|c__Deltaproteobacteria|o__Myxococcales|f__Cystobacteraceae|g__Anaeromyxobacter|s__Unassigned	0	0	0	0	0	0	0	0	0	0	0	0	0	0	0	0	0	0	0	0	0	0	0	0	0	0	0	0	0.0039434509	0	0	0	0	0	0	0	0	0	0	0	0	0	0.0039434509	0	0	0	0	0	0
k__Bacteria|p__Proteobacteria|c__Deltaproteobacteria|o__Myxococcales|f__Cystobacteraceae|g__Unassigned	0	0	0	0	0	0	0	0	0	0	0	0	0	0	0	0	0	0	0	0	0	0	0	0	0	0	0	0.0039434509	0	0	0	0	0	0	0	0	0	0	0	0.0078869018	0	0	0	0	0	0	0	0	0
k__Bacteria|p__Proteobacteria|c__Deltaproteobacteria|o__Myxococcales|f__Cystobacteraceae|g__Unassigned|s__Unassigned	0	0	0	0	0	0	0	0	0	0	0	0	0	0	0	0	0	0	0	0	0	0	0	0	0	0	0	0.0039434509	0	0	0	0	0	0	0	0	0	0	0	0.0078869018	0	0	0	0	0	0	0	0	0
k__Bacteria|p__Proteobacteria|c__Deltaproteobacteria|o__Myxococcales|f__Haliangiaceae	0	0	0	0	0	0	0	0	0	0	0	0	0	0.0019717255	0	0	0	0	0	0	0	0	0	0	0	0	0	0	0	0	0	0	0	0	0	0	0	0	0	0	0	0	0	0.0059151764	0	0	0	0	0
k__Bacteria|p__Proteobacteria|c__Deltaproteobacteria|o__Myxococcales|f__Haliangiaceae|g__Haliangium	0	0	0	0	0	0	0	0	0	0	0	0	0	0.0019717255	0	0	0	0	0	0	0	0	0	0	0	0	0	0	0	0	0	0	0	0	0	0	0	0	0	0	0	0	0	0.0059151764	0	0	0	0	0
k__Bacteria|p__Proteobacteria|c__Deltaproteobacteria|o__Myxococcales|f__Haliangiaceae|g__Haliangium|s__Unassigned	0	0	0	0	0	0	0	0	0	0	0	0	0	0	0	0	0	0	0	0	0	0	0	0	0	0	0	0	0	0	0	0	0	0	0	0	0	0	0	0	0	0	0	0	0	0	0	0	0
k__Bacteria|p__Proteobacteria|c__Deltaproteobacteria|o__Myxococcales|f__Haliangiaceae|g__Haliangium|s__uncultured_Haliangium_sp.	0	0	0	0	0	0	0	0	0	0	0	0	0	0	0	0	0	0	0	0	0	0	0	0	0	0	0	0	0	0	0	0	0	0	0	0	0	0	0	0	0	0	0	0.0059151764	0	0	0	0	0
k__Bacteria|p__Proteobacteria|c__Deltaproteobacteria|o__Myxococcales|f__Haliangiaceae|g__Haliangium|s__uncultured_Nannocystineae_bacterium	0	0	0	0	0	0	0	0	0	0	0	0	0	0.0019717255	0	0	0	0	0	0	0	0	0	0	0	0	0	0	0	0	0	0	0	0	0	0	0	0	0	0	0	0	0	0	0	0	0	0	0
k__Bacteria|p__Proteobacteria|c__Deltaproteobacteria|o__Myxococcales|f__Kofleriaceae	0	0	0	0.0039434509	0	0	0	0	0	0	0	0	0	0	0	0	0	0	0	0	0	0	0	0	0	0	0	0	0	0	0	0	0	0.0039434509	0	0	0	0	0	0	0	0	0	0	0	0	0	0	0
k__Bacteria|p__Proteobacteria|c__Deltaproteobacteria|o__Myxococcales|f__Kofleriaceae|g__Kofleria	0	0	0	0.0039434509	0	0	0	0	0	0	0	0	0	0	0	0	0	0	0	0	0	0	0	0	0	0	0	0	0	0	0	0	0	0.0039434509	0	0	0	0	0	0	0	0	0	0	0	0	0	0	0
k__Bacteria|p__Proteobacteria|c__Deltaproteobacteria|o__Myxococcales|f__Kofleriaceae|g__Kofleria|s__uncultured_bacterium	0	0	0	0.0039434509	0	0	0	0	0	0	0	0	0	0	0	0	0	0	0	0	0	0	0	0	0	0	0	0	0	0	0	0	0	0.0039434509	0	0	0	0	0	0	0	0	0	0	0	0	0	0	0
k__Bacteria|p__Proteobacteria|c__Deltaproteobacteria|o__Myxococcales|f__Labilitrichaceae	0	0	0	0	0	0	0	0	0	0	0	0	0	0	0	0	0	0	0	0	0	0	0	0	0	0	0	0	0	0	0	0	0	0	0	0	0	0	0	0.0138020782	0.0177455291	0	0	0	0	0	0	0	0
k__Bacteria|p__Proteobacteria|c__Deltaproteobacteria|o__Myxococcales|f__Labilitrichaceae|g__Labilithrix	0	0	0	0	0	0	0	0	0	0	0	0	0	0	0	0	0	0	0	0	0	0	0	0	0	0	0	0	0	0	0	0	0	0	0	0	0	0	0	0.0138020782	0.0177455291	0	0	0	0	0	0	0	0
k__Bacteria|p__Proteobacteria|c__Deltaproteobacteria|o__Myxococcales|f__Labilitrichaceae|g__Labilithrix|s__Unassigned	0	0	0	0	0	0	0	0	0	0	0	0	0	0	0	0	0	0	0	0	0	0	0	0	0	0	0	0	0	0	0	0	0	0	0	0	0	0	0	0.0138020782	0.0177455291	0	0	0	0	0	0	0	0
k__Bacteria|p__Proteobacteria|c__Deltaproteobacteria|o__Myxococcales|f__Phaselicystidaceae	0	0	0	0	0	0	0	0	0	0	0	0	0	0	0	0	0	0	0	0	0	0	0	0	0	0	0	0	0	0	0	0	0	0	0	0	0	0	0	0.0138020782	0	0	0	0	0	0	0	0	0
k__Bacteria|p__Proteobacteria|c__Deltaproteobacteria|o__Myxococcales|f__Phaselicystidaceae|g__Phaselicystis	0	0	0	0	0	0	0	0	0	0	0	0	0	0	0	0	0	0	0	0	0	0	0	0	0	0	0	0	0	0	0	0	0	0	0	0	0	0	0	0.0138020782	0	0	0	0	0	0	0	0	0
k__Bacteria|p__Proteobacteria|c__Deltaproteobacteria|o__Myxococcales|f__Phaselicystidaceae|g__Phaselicystis|s__uncultured_bacterium	0	0	0	0	0	0	0	0	0	0	0	0	0	0	0	0	0	0	0	0	0	0	0	0	0	0	0	0	0	0	0	0	0	0	0	0	0	0	0	0.0138020782	0	0	0	0	0	0	0	0	0
k__Bacteria|p__Proteobacteria|c__Deltaproteobacteria|o__Myxococcales|f__Polyangiaceae	0	0	0	0	0	0	0	0	0	0	0	0	0	0	0	0	0	0	0	0	0	0	0	0	0	0	0	0	0	0	0	0	0	0.0059151764	0	0	0	0	0	0.0059151764	0	0	0	0.0059151764	0	0	0	0.0059151764	0
k__Bacteria|p__Proteobacteria|c__Deltaproteobacteria|o__Myxococcales|f__Polyangiaceae|g__Byssovorax	0	0	0	0	0	0	0	0	0	0	0	0	0	0	0	0	0	0	0	0	0	0	0	0	0	0	0	0	0	0	0	0	0	0.0059151764	0	0	0	0	0	0	0	0	0	0	0	0	0	0.0059151764	0
k__Bacteria|p__Proteobacteria|c__Deltaproteobacteria|o__Myxococcales|f__Polyangiaceae|g__Byssovorax|s__Unassigned	0	0	0	0	0	0	0	0	0	0	0	0	0	0	0	0	0	0	0	0	0	0	0	0	0	0	0	0	0	0	0	0	0	0.0059151764	0	0	0	0	0	0	0	0	0	0	0	0	0	0.0059151764	0
k__Bacteria|p__Proteobacteria|c__Deltaproteobacteria|o__Myxococcales|f__Polyangiaceae|g__Unassigned	0	0	0	0	0	0	0	0	0	0	0	0	0	0	0	0	0	0	0	0	0	0	0	0	0	0	0	0	0	0	0	0	0	0	0	0	0	0	0	0.0059151764	0	0	0	0	0	0	0	0	0
k__Bacteria|p__Proteobacteria|c__Deltaproteobacteria|o__Myxococcales|f__Polyangiaceae|g__Unassigned|s__Unassigned	0	0	0	0	0	0	0	0	0	0	0	0	0	0	0	0	0	0	0	0	0	0	0	0	0	0	0	0	0	0	0	0	0	0	0	0	0	0	0	0.0059151764	0	0	0	0	0	0	0	0	0
k__Bacteria|p__Proteobacteria|c__Deltaproteobacteria|o__Myxococcales|f__Unassigned	0	0	0	0	0	0	0	0	0	0	0	0	0	0.0039434509	0	0	0	0	0	0	0	0	0	0	0	0	0	0	0	0	0	0	0	0	0	0	0	0	0	0.0157738037	0.0177455291	0.0039434509	0	0	0	0	0	0.0039434509	0
k__Bacteria|p__Proteobacteria|c__Deltaproteobacteria|o__Myxococcales|f__Unassigned|g__Unassigned	0	0	0	0	0	0	0	0	0	0	0	0	0	0.0039434509	0	0	0	0	0	0	0	0	0	0	0	0	0	0	0	0	0	0	0	0	0	0	0	0	0	0.0157738037	0.0177455291	0.0039434509	0	0	0	0	0	0.0039434509	0
k__Bacteria|p__Proteobacteria|c__Deltaproteobacteria|o__Myxococcales|f__Unassigned|g__Unassigned|s__Unassigned	0	0	0	0	0	0	0	0	0	0	0	0	0	0.0039434509	0	0	0	0	0	0	0	0	0	0	0	0	0	0	0	0	0	0	0	0	0	0	0	0	0	0.0157738037	0.0177455291	0.0039434509	0	0	0	0	0	0.0039434509	0
k__Bacteria|p__Proteobacteria|c__Deltaproteobacteria|o__Syntrophobacterales	0	0	0	0	0	0	0.0078869018	0	0	0	0	0	0	0	0	0	0	0	0	0	0	0	0	0	0	0	0	0	0	0	0	0	0	0	0	0	0	0	0	0	0	0	0	0	0	0	0	0	0
k__Bacteria|p__Proteobacteria|c__Deltaproteobacteria|o__Syntrophobacterales|f__Syntrophaceae	0	0	0	0	0	0	0.0078869018	0	0	0	0	0	0	0	0	0	0	0	0	0	0	0	0	0	0	0	0	0	0	0	0	0	0	0	0	0	0	0	0	0	0	0	0	0	0	0	0	0	0
k__Bacteria|p__Proteobacteria|c__Deltaproteobacteria|o__Syntrophobacterales|f__Syntrophaceae|g__Smithella	0	0	0	0	0	0	0	0	0	0	0	0	0	0	0	0	0	0	0	0	0	0	0	0	0	0	0	0	0	0	0	0	0	0	0	0	0	0	0	0	0	0	0	0	0	0	0	0	0
k__Bacteria|p__Proteobacteria|c__Deltaproteobacteria|o__Syntrophobacterales|f__Syntrophaceae|g__Smithella|s__Unassigned	0	0	0	0	0	0	0	0	0	0	0	0	0	0	0	0	0	0	0	0	0	0	0	0	0	0	0	0	0	0	0	0	0	0	0	0	0	0	0	0	0	0	0	0	0	0	0	0	0
k__Bacteria|p__Proteobacteria|c__Deltaproteobacteria|o__Syntrophobacterales|f__Syntrophobacteraceae	0	0	0	0	0	0	0	0	0	0	0	0	0	0	0	0	0	0	0	0	0	0	0	0	0	0	0	0	0	0	0	0	0	0	0	0	0	0	0	0	0	0	0	0	0	0	0	0	0
k__Bacteria|p__Proteobacteria|c__Deltaproteobacteria|o__Syntrophobacterales|f__Syntrophobacteraceae|g__Unassigned	0	0	0	0	0	0	0	0	0	0	0	0	0	0	0	0	0	0	0	0	0	0	0	0	0	0	0	0	0	0	0	0	0	0	0	0	0	0	0	0	0	0	0	0	0	0	0	0	0
k__Bacteria|p__Proteobacteria|c__Deltaproteobacteria|o__Syntrophobacterales|f__Syntrophobacteraceae|g__Unassigned|s__Unassigned	0	0	0	0	0	0	0	0	0	0	0	0	0	0	0	0	0	0	0	0	0	0	0	0	0	0	0	0	0	0	0	0	0	0	0	0	0	0	0	0	0	0	0	0	0	0	0	0	0
k__Bacteria|p__Proteobacteria|c__Deltaproteobacteria|o__Unassigned	0	0	0	0	0	0	0	0	0	0	0	0	0	0	0	0	0	0	0	0	0	0	0	0	0	0	0	0	0	0	0	0	0	0	0	0	0	0	0	0	0	0	0	0.0059151764	0	0	0	0	0
k__Bacteria|p__Proteobacteria|c__Deltaproteobacteria|o__Unassigned|f__Unassigned	0	0	0	0	0	0	0	0	0	0	0	0	0	0	0	0	0	0	0	0	0	0	0	0	0	0	0	0	0	0	0	0	0	0	0	0	0	0	0	0	0	0	0	0.0059151764	0	0	0	0	0
k__Bacteria|p__Proteobacteria|c__Deltaproteobacteria|o__Unassigned|f__Unassigned|g__Unassigned	0	0	0	0	0	0	0	0	0	0	0	0	0	0	0	0	0	0	0	0	0	0	0	0	0	0	0	0	0	0	0	0	0	0	0	0	0	0	0	0	0	0	0	0.0059151764	0	0	0	0	0
k__Bacteria|p__Proteobacteria|c__Deltaproteobacteria|o__Unassigned|f__Unassigned|g__Unassigned|s__Unassigned	0	0	0	0	0	0	0	0	0	0	0	0	0	0	0	0	0	0	0	0	0	0	0	0	0	0	0	0	0	0	0	0	0	0	0	0	0	0	0	0	0	0	0	0.0059151764	0	0	0	0	0
k__Bacteria|p__Proteobacteria|c__Epsilonproteobacteria	0	0	0.0354910582	0.0788690183	0	0	0.1301338802	0	0	0.112388351	0	0.0552083128	0.0197172546	0.2208332512	0.0788690183	0	0.548139677	0.047321411	0.0650669401	0.0039434509	0	0	0	0	0	0	0.0039434509	0.0118303527	0.0177455291	0	0	0.0138020782	0	0	0	0	0.0039434509	0	0	0	0	0.0098586273	16.4126427036	0	0	0	0.02168898	0	0.0078869018
k__Bacteria|p__Proteobacteria|c__Epsilonproteobacteria|o__Campylobacterales	0	0	0.0354910582	0.0788690183	0	0	0.1301338802	0	0	0.112388351	0	0.0552083128	0.0197172546	0.2208332512	0.0788690183	0	0.548139677	0.047321411	0.0650669401	0.0039434509	0	0	0	0	0	0	0.0039434509	0.0118303527	0.0177455291	0	0	0.0138020782	0	0	0	0	0.0039434509	0	0	0	0	0.0098586273	16.4126427036	0	0	0	0.02168898	0	0.0078869018
k__Bacteria|p__Proteobacteria|c__Epsilonproteobacteria|o__Campylobacterales|f__Campylobacteraceae	0	0	0.0354910582	0.0788690183	0	0	0.1301338802	0	0	0.112388351	0	0.0552083128	0.0197172546	0.2208332512	0.0788690183	0	0.548139677	0.047321411	0.0650669401	0.0039434509	0	0	0	0	0	0	0.0039434509	0.0118303527	0.0177455291	0	0	0	0	0	0	0	0.0039434509	0	0	0	0	0.0098586273	16.4126427036	0	0	0	0.02168898	0	0.0078869018
k__Bacteria|p__Proteobacteria|c__Epsilonproteobacteria|o__Campylobacterales|f__Campylobacteraceae|g__Campylobacter	0	0	0.0354910582	0.0788690183	0	0	0.1301338802	0	0	0.112388351	0	0.0552083128	0.0197172546	0.2208332512	0.0788690183	0	0.548139677	0.047321411	0.0650669401	0.0039434509	0	0	0	0	0	0	0.0039434509	0.0118303527	0.0177455291	0	0	0	0	0	0	0	0.0039434509	0	0	0	0	0.0098586273	16.4126427036	0	0	0	0.02168898	0	0.0078869018
k__Bacteria|p__Proteobacteria|c__Epsilonproteobacteria|o__Campylobacterales|f__Campylobacteraceae|g__Campylobacter|s__Unassigned	0	0	0.0354910582	0.0788690183	0	0	0.1301338802	0	0	0.112388351	0	0.0552083128	0.0197172546	0.2208332512	0.0788690183	0	0.548139677	0.047321411	0.0650669401	0.0039434509	0	0	0	0	0	0	0.0039434509	0.0118303527	0.0177455291	0	0	0	0	0	0	0	0.0039434509	0	0	0	0	0.0098586273	16.4126427036	0	0	0	0.02168898	0	0.0078869018
k__Bacteria|p__Proteobacteria|c__Epsilonproteobacteria|o__Campylobacterales|f__Helicobacteraceae	0	0	0	0	0	0	0	0	0	0	0	0	0	0	0	0	0	0	0	0	0	0	0	0	0	0	0	0	0	0	0	0.0138020782	0	0	0	0	0	0	0	0	0	0	0	0	0	0	0	0	0
k__Bacteria|p__Proteobacteria|c__Epsilonproteobacteria|o__Campylobacterales|f__Helicobacteraceae|g__Sulfuricurvum	0	0	0	0	0	0	0	0	0	0	0	0	0	0	0	0	0	0	0	0	0	0	0	0	0	0	0	0	0	0	0	0.0138020782	0	0	0	0	0	0	0	0	0	0	0	0	0	0	0	0	0
k__Bacteria|p__Proteobacteria|c__Epsilonproteobacteria|o__Campylobacterales|f__Helicobacteraceae|g__Sulfuricurvum|s__Unassigned	0	0	0	0	0	0	0	0	0	0	0	0	0	0	0	0	0	0	0	0	0	0	0	0	0	0	0	0	0	0	0	0.0138020782	0	0	0	0	0	0	0	0	0	0	0	0	0	0	0	0	0
k__Bacteria|p__Proteobacteria|c__Gammaproteobacteria	0	0	0.1222469783	0.0354910582	0.0039434509	0	0.1912573693	0.0039434509	0.0138020782	0.0039434509	0.0177455291	0.0019717255	0.0059151764	0.0492931364	0.0138020782	0.0118303527	0	0.0138020782	0	0.0039434509	0.0059151764	0.0157738037	0.0157738037	0.0019717255	0.0039434509	0.0078869018	0.0670386655	0.0374627837	0	0	0.0118303527	0.1084449001	0.0414062346	0.0394345091	0	0.0157738037	0.0335193328	0	0	0.2720981131	0.3825147386	0.3963168168	3.2770077094	0.0808407437	0.0098586273	39.0874854585	0.0197172546	0.0552083128	0
k__Bacteria|p__Proteobacteria|c__Gammaproteobacteria|o__Alteromonadales	0	0	0	0	0	0	0	0	0	0	0	0	0	0	0	0	0	0	0	0	0	0	0	0	0	0	0	0	0	0	0	0	0	0	0	0	0	0	0	0	0	0	0	0	0	0	0	0	0
k__Bacteria|p__Proteobacteria|c__Gammaproteobacteria|o__Alteromonadales|f__Pseudoalteromonadaceae	0	0	0	0	0	0	0	0	0	0	0	0	0	0	0	0	0	0	0	0	0	0	0	0	0	0	0	0	0	0	0	0	0	0	0	0	0	0	0	0	0	0	0	0	0	0	0	0	0
k__Bacteria|p__Proteobacteria|c__Gammaproteobacteria|o__Alteromonadales|f__Pseudoalteromonadaceae|g__Pseudoalteromonas	0	0	0	0	0	0	0	0	0	0	0	0	0	0	0	0	0	0	0	0	0	0	0	0	0	0	0	0	0	0	0	0	0	0	0	0	0	0	0	0	0	0	0	0	0	0	0	0	0
k__Bacteria|p__Proteobacteria|c__Gammaproteobacteria|o__Alteromonadales|f__Pseudoalteromonadaceae|g__Pseudoalteromonas|s__Unassigned	0	0	0	0	0	0	0	0	0	0	0	0	0	0	0	0	0	0	0	0	0	0	0	0	0	0	0	0	0	0	0	0	0	0	0	0	0	0	0	0	0	0	0	0	0	0	0	0	0
k__Bacteria|p__Proteobacteria|c__Gammaproteobacteria|o__Alteromonadales|f__Psychromonadaceae	0	0	0	0	0	0	0	0	0	0	0	0	0	0	0	0	0	0	0	0	0	0	0	0	0	0	0	0	0	0	0	0	0	0	0	0	0	0	0	0	0	0	0	0	0	0	0	0	0
k__Bacteria|p__Proteobacteria|c__Gammaproteobacteria|o__Alteromonadales|f__Psychromonadaceae|g__Psychromonas	0	0	0	0	0	0	0	0	0	0	0	0	0	0	0	0	0	0	0	0	0	0	0	0	0	0	0	0	0	0	0	0	0	0	0	0	0	0	0	0	0	0	0	0	0	0	0	0	0
k__Bacteria|p__Proteobacteria|c__Gammaproteobacteria|o__Alteromonadales|f__Psychromonadaceae|g__Psychromonas|s__Unassigned	0	0	0	0	0	0	0	0	0	0	0	0	0	0	0	0	0	0	0	0	0	0	0	0	0	0	0	0	0	0	0	0	0	0	0	0	0	0	0	0	0	0	0	0	0	0	0	0	0
k__Bacteria|p__Proteobacteria|c__Gammaproteobacteria|o__Chromatiales	0	0	0	0	0	0	0	0	0	0	0	0	0	0	0	0	0	0	0	0	0	0	0	0	0	0	0	0	0	0	0	0	0	0	0	0	0	0	0	0	0.0078869018	0	0	0	0	0	0	0	0
k__Bacteria|p__Proteobacteria|c__Gammaproteobacteria|o__Chromatiales|f__Chromatiaceae	0	0	0	0	0	0	0	0	0	0	0	0	0	0	0	0	0	0	0	0	0	0	0	0	0	0	0	0	0	0	0	0	0	0	0	0	0	0	0	0	0.0039434509	0	0	0	0	0	0	0	0
k__Bacteria|p__Proteobacteria|c__Gammaproteobacteria|o__Chromatiales|f__Chromatiaceae|g__Rheinheimera	0	0	0	0	0	0	0	0	0	0	0	0	0	0	0	0	0	0	0	0	0	0	0	0	0	0	0	0	0	0	0	0	0	0	0	0	0	0	0	0	0.0039434509	0	0	0	0	0	0	0	0
k__Bacteria|p__Proteobacteria|c__Gammaproteobacteria|o__Chromatiales|f__Chromatiaceae|g__Rheinheimera|s__Unassigned	0	0	0	0	0	0	0	0	0	0	0	0	0	0	0	0	0	0	0	0	0	0	0	0	0	0	0	0	0	0	0	0	0	0	0	0	0	0	0	0	0.0039434509	0	0	0	0	0	0	0	0
k__Bacteria|p__Proteobacteria|c__Gammaproteobacteria|o__Enterobacteriales	0	0	0.0985862728	0.0354910582	0.0039434509	0	0.0118303527	0	0.0138020782	0	0.0118303527	0	0	0.0157738037	0.0138020782	0.0098586273	0	0.0039434509	0	0.0039434509	0.0059151764	0.0118303527	0.0059151764	0.0019717255	0.0039434509	0.0078869018	0.047321411	0.0197172546	0	0	0.0118303527	0.0157738037	0.0354910582	0.0157738037	0	0	0.0236607055	0	0	0.0157738037	0	0.3844864641	0.0098586273	0.0335193328	0	39.0874854585	0.0197172546	0.0118303527	0
k__Bacteria|p__Proteobacteria|c__Gammaproteobacteria|o__Enterobacteriales|f__Enterobacteriaceae	0	0	0.0985862728	0.0354910582	0.0039434509	0	0.0118303527	0	0.0138020782	0	0.0118303527	0	0	0.0157738037	0.0138020782	0.0098586273	0	0.0039434509	0	0.0039434509	0.0059151764	0.0118303527	0.0059151764	0.0019717255	0.0039434509	0.0078869018	0.047321411	0.0197172546	0	0	0.0118303527	0.0157738037	0.0354910582	0.0157738037	0	0	0.0236607055	0	0	0.0157738037	0	0.3844864641	0.0098586273	0.0335193328	0	39.0874854585	0.0197172546	0.0118303527	0
k__Bacteria|p__Proteobacteria|c__Gammaproteobacteria|o__Enterobacteriales|f__Enterobacteriaceae|g__Edwardsiella	0	0	0	0	0	0	0	0	0	0	0	0	0	0	0	0	0	0	0	0	0	0	0	0	0	0	0	0	0	0	0	0	0	0	0	0	0	0	0	0	0	0	0	0	0	0	0	0	0
k__Bacteria|p__Proteobacteria|c__Gammaproteobacteria|o__Enterobacteriales|f__Enterobacteriaceae|g__Edwardsiella|s__Unassigned	0	0	0	0	0	0	0	0	0	0	0	0	0	0	0	0	0	0	0	0	0	0	0	0	0	0	0	0	0	0	0	0	0	0	0	0	0	0	0	0	0	0	0	0	0	0	0	0	0
k__Bacteria|p__Proteobacteria|c__Gammaproteobacteria|o__Enterobacteriales|f__Enterobacteriaceae|g__Enterobacter	0	0	0	0	0	0	0	0	0	0	0	0	0	0	0	0	0	0	0	0	0	0	0	0	0	0	0	0	0	0	0	0	0	0	0	0	0	0	0	0	0	0	0	0.0197172546	0	0	0	0	0
k__Bacteria|p__Proteobacteria|c__Gammaproteobacteria|o__Enterobacteriales|f__Enterobacteriaceae|g__Enterobacter|s__Unassigned	0	0	0	0	0	0	0	0	0	0	0	0	0	0	0	0	0	0	0	0	0	0	0	0	0	0	0	0	0	0	0	0	0	0	0	0	0	0	0	0	0	0	0	0.0197172546	0	0	0	0	0
k__Bacteria|p__Proteobacteria|c__Gammaproteobacteria|o__Enterobacteriales|f__Enterobacteriaceae|g__Escherichia/Shigella	0	0	0.0985862728	0.0295758819	0.0039434509	0	0.0118303527	0	0.0138020782	0	0.0118303527	0	0	0.0157738037	0.0138020782	0.0098586273	0	0.0039434509	0	0.0039434509	0.0059151764	0.0118303527	0.0059151764	0.0019717255	0.0039434509	0	0.0256324309	0.0118303527	0	0	0.0118303527	0.0059151764	0.0354910582	0.0078869018	0	0	0.0236607055	0	0	0.0118303527	0	0.3844864641	0.0098586273	0.0138020782	0	39.0835420076	0	0.0118303527	0
k__Bacteria|p__Proteobacteria|c__Gammaproteobacteria|o__Enterobacteriales|f__Enterobacteriaceae|g__Escherichia/Shigella|s__Unassigned	0	0	0.0985862728	0.0295758819	0.0039434509	0	0.0118303527	0	0.0138020782	0	0.0118303527	0	0	0.0157738037	0.0138020782	0.0098586273	0	0.0039434509	0	0.0039434509	0.0059151764	0.0118303527	0.0059151764	0.0019717255	0.0039434509	0	0.0256324309	0.0118303527	0	0	0.0118303527	0.0059151764	0.0354910582	0.0078869018	0	0	0.0236607055	0	0	0.0118303527	0	0.3844864641	0.0098586273	0.0138020782	0	39.0835420076	0	0.0118303527	0
k__Bacteria|p__Proteobacteria|c__Gammaproteobacteria|o__Enterobacteriales|f__Enterobacteriaceae|g__Klebsiella	0	0	0	0	0	0	0	0	0	0	0	0	0	0	0	0	0	0	0	0	0	0	0	0	0	0.0078869018	0.0197172546	0	0	0	0	0	0	0	0	0	0	0	0	0	0	0	0	0	0	0	0.0118303527	0	0
k__Bacteria|p__Proteobacteria|c__Gammaproteobacteria|o__Enterobacteriales|f__Enterobacteriaceae|g__Klebsiella|s__Unassigned	0	0	0	0	0	0	0	0	0	0	0	0	0	0	0	0	0	0	0	0	0	0	0	0	0	0.0078869018	0.0197172546	0	0	0	0	0	0	0	0	0	0	0	0	0	0	0	0	0	0	0	0.0118303527	0	0
k__Bacteria|p__Proteobacteria|c__Gammaproteobacteria|o__Enterobacteriales|f__Enterobacteriaceae|g__Morganella	0	0	0	0	0	0	0	0	0	0	0	0	0	0	0	0	0	0	0	0	0	0	0	0	0	0	0	0	0	0	0	0	0	0	0	0	0	0	0	0	0	0	0	0	0	0.0039434509	0	0	0
k__Bacteria|p__Proteobacteria|c__Gammaproteobacteria|o__Enterobacteriales|f__Enterobacteriaceae|g__Morganella|s__Unassigned	0	0	0	0	0	0	0	0	0	0	0	0	0	0	0	0	0	0	0	0	0	0	0	0	0	0	0	0	0	0	0	0	0	0	0	0	0	0	0	0	0	0	0	0	0	0.0039434509	0	0	0
k__Bacteria|p__Proteobacteria|c__Gammaproteobacteria|o__Enterobacteriales|f__Enterobacteriaceae|g__Proteus	0	0	0	0	0	0	0	0	0	0	0	0	0	0	0	0	0	0	0	0	0	0	0	0	0	0	0	0	0	0	0	0.0098586273	0	0	0	0	0	0	0	0	0	0	0	0	0	0	0	0	0
k__Bacteria|p__Proteobacteria|c__Gammaproteobacteria|o__Enterobacteriales|f__Enterobacteriaceae|g__Proteus|s__Unassigned	0	0	0	0	0	0	0	0	0	0	0	0	0	0	0	0	0	0	0	0	0	0	0	0	0	0	0	0	0	0	0	0.0098586273	0	0	0	0	0	0	0	0	0	0	0	0	0	0	0	0	0
k__Bacteria|p__Proteobacteria|c__Gammaproteobacteria|o__Enterobacteriales|f__Enterobacteriaceae|g__Serratia	0	0	0	0	0	0	0	0	0	0	0	0	0	0	0	0	0	0	0	0	0	0	0	0	0	0	0	0	0	0	0	0	0	0.0059151764	0	0	0	0	0	0	0	0	0	0	0	0	0	0	0
k__Bacteria|p__Proteobacteria|c__Gammaproteobacteria|o__Enterobacteriales|f__Enterobacteriaceae|g__Serratia|s__Unassigned	0	0	0	0	0	0	0	0	0	0	0	0	0	0	0	0	0	0	0	0	0	0	0	0	0	0	0	0	0	0	0	0	0	0.0059151764	0	0	0	0	0	0	0	0	0	0	0	0	0	0	0
k__Bacteria|p__Proteobacteria|c__Gammaproteobacteria|o__Enterobacteriales|f__Enterobacteriaceae|g__Unassigned	0	0	0	0.0059151764	0	0	0	0	0	0	0	0	0	0	0	0	0	0	0	0	0	0	0	0	0	0	0.0019717255	0.0078869018	0	0	0	0	0	0.0019717255	0	0	0	0	0	0.0039434509	0	0	0	0	0	0	0.0078869018	0	0
k__Bacteria|p__Proteobacteria|c__Gammaproteobacteria|o__Enterobacteriales|f__Enterobacteriaceae|g__Unassigned|s__Unassigned	0	0	0	0.0059151764	0	0	0	0	0	0	0	0	0	0	0	0	0	0	0	0	0	0	0	0	0	0	0.0019717255	0.0078869018	0	0	0	0	0	0.0019717255	0	0	0	0	0	0.0039434509	0	0	0	0	0	0	0.0078869018	0	0
k__Bacteria|p__Proteobacteria|c__Gammaproteobacteria|o__Legionellales	0	0	0	0	0	0	0	0	0	0	0	0	0	0	0	0	0	0	0	0	0	0	0	0	0	0	0	0	0	0	0	0	0	0.0039434509	0	0	0	0	0	0.0039434509	0.0098586273	0	0	0	0	0	0	0	0
k__Bacteria|p__Proteobacteria|c__Gammaproteobacteria|o__Legionellales|f__Coxiellaceae	0	0	0	0	0	0	0	0	0	0	0	0	0	0	0	0	0	0	0	0	0	0	0	0	0	0	0	0	0	0	0	0	0	0.0039434509	0	0	0	0	0	0.0039434509	0.0098586273	0	0	0	0	0	0	0	0
k__Bacteria|p__Proteobacteria|c__Gammaproteobacteria|o__Legionellales|f__Coxiellaceae|g__Aquicella	0	0	0	0	0	0	0	0	0	0	0	0	0	0	0	0	0	0	0	0	0	0	0	0	0	0	0	0	0	0	0	0	0	0.0039434509	0	0	0	0	0	0.0039434509	0.0098586273	0	0	0	0	0	0	0	0
k__Bacteria|p__Proteobacteria|c__Gammaproteobacteria|o__Legionellales|f__Coxiellaceae|g__Aquicella|s__Unassigned	0	0	0	0	0	0	0	0	0	0	0	0	0	0	0	0	0	0	0	0	0	0	0	0	0	0	0	0	0	0	0	0	0	0.0039434509	0	0	0	0	0	0.0039434509	0.0098586273	0	0	0	0	0	0	0	0
k__Bacteria|p__Proteobacteria|c__Gammaproteobacteria|o__Oceanospirillales	0	0	0	0	0	0	0	0	0	0	0	0	0	0	0	0	0	0	0	0	0	0	0	0	0	0	0	0	0	0	0	0	0	0	0	0	0	0	0	0.0138020782	0.0039434509	0	0	0	0	0	0	0	0
k__Bacteria|p__Proteobacteria|c__Gammaproteobacteria|o__Oceanospirillales|f__Oceanospirillales_incertae_sedis	0	0	0	0	0	0	0	0	0	0	0	0	0	0	0	0	0	0	0	0	0	0	0	0	0	0	0	0	0	0	0	0	0	0	0	0	0	0	0	0	0.0039434509	0	0	0	0	0	0	0	0
k__Bacteria|p__Proteobacteria|c__Gammaproteobacteria|o__Oceanospirillales|f__Oceanospirillales_incertae_sedis|g__Pseudohongiella	0	0	0	0	0	0	0	0	0	0	0	0	0	0	0	0	0	0	0	0	0	0	0	0	0	0	0	0	0	0	0	0	0	0	0	0	0	0	0	0	0.0039434509	0	0	0	0	0	0	0	0
k__Bacteria|p__Proteobacteria|c__Gammaproteobacteria|o__Oceanospirillales|f__Oceanospirillales_incertae_sedis|g__Pseudohongiella|s__Unassigned	0	0	0	0	0	0	0	0	0	0	0	0	0	0	0	0	0	0	0	0	0	0	0	0	0	0	0	0	0	0	0	0	0	0	0	0	0	0	0	0	0.0039434509	0	0	0	0	0	0	0	0
k__Bacteria|p__Proteobacteria|c__Gammaproteobacteria|o__Pasteurellales	0	0	0	0	0	0	0.1695683893	0.0039434509	0	0	0.0059151764	0	0	0.0039434509	0	0	0	0	0	0	0	0	0	0	0	0	0	0	0	0	0	0.0078869018	0	0	0	0	0	0	0	0	0	0	3.2592621803	0	0	0	0	0	0
k__Bacteria|p__Proteobacteria|c__Gammaproteobacteria|o__Pasteurellales|f__Pasteurellaceae	0	0	0	0	0	0	0.1695683893	0.0039434509	0	0	0.0059151764	0	0	0.0039434509	0	0	0	0	0	0	0	0	0	0	0	0	0	0	0	0	0	0.0078869018	0	0	0	0	0	0	0	0	0	0	3.2592621803	0	0	0	0	0	0
k__Bacteria|p__Proteobacteria|c__Gammaproteobacteria|o__Pasteurellales|f__Pasteurellaceae|g__Haemophilus	0	0	0	0	0	0	0.1695683893	0.0039434509	0	0	0.0059151764	0	0	0.0039434509	0	0	0	0	0	0	0	0	0	0	0	0	0	0	0	0	0	0.0078869018	0	0	0	0	0	0	0	0	0	0	3.253347004	0	0	0	0	0	0
k__Bacteria|p__Proteobacteria|c__Gammaproteobacteria|o__Pasteurellales|f__Pasteurellaceae|g__Haemophilus|s__Haemophilus_sp._'paraurethrae'	0	0	0	0	0	0	0	0	0	0	0	0	0	0	0	0	0	0	0	0	0	0	0	0	0	0	0	0	0	0	0	0	0	0	0	0	0	0	0	0	0	0	2.5671865449	0	0	0	0	0	0
k__Bacteria|p__Proteobacteria|c__Gammaproteobacteria|o__Pasteurellales|f__Pasteurellaceae|g__Haemophilus|s__Unassigned	0	0	0	0	0	0	0.1695683893	0.0039434509	0	0	0.0059151764	0	0	0.0039434509	0	0	0	0	0	0	0	0	0	0	0	0	0	0	0	0	0	0.0078869018	0	0	0	0	0	0	0	0	0	0	0.686160459	0	0	0	0	0	0
k__Bacteria|p__Proteobacteria|c__Gammaproteobacteria|o__Pasteurellales|f__Pasteurellaceae|g__Unassigned	0	0	0	0	0	0	0	0	0	0	0	0	0	0	0	0	0	0	0	0	0	0	0	0	0	0	0	0	0	0	0	0	0	0	0	0	0	0	0	0	0	0	0.0059151764	0	0	0	0	0	0
k__Bacteria|p__Proteobacteria|c__Gammaproteobacteria|o__Pasteurellales|f__Pasteurellaceae|g__Unassigned|s__Unassigned	0	0	0	0	0	0	0	0	0	0	0	0	0	0	0	0	0	0	0	0	0	0	0	0	0	0	0	0	0	0	0	0	0	0	0	0	0	0	0	0	0	0	0.0059151764	0	0	0	0	0	0
k__Bacteria|p__Proteobacteria|c__Gammaproteobacteria|o__Pseudomonadales	0	0	0.0098586273	0	0	0	0	0	0	0.0039434509	0	0	0.0039434509	0	0	0	0	0	0	0	0	0.0039434509	0.0019717255	0	0	0	0.0059151764	0	0	0	0	0.0808407437	0.0019717255	0.0039434509	0	0	0.0098586273	0	0	0.0453496855	0.0236607055	0.0059151764	0.0078869018	0.0078869018	0	0	0	0	0
k__Bacteria|p__Proteobacteria|c__Gammaproteobacteria|o__Pseudomonadales|f__Moraxellaceae	0	0	0	0	0	0	0	0	0	0	0	0	0	0	0	0	0	0	0	0	0	0.0039434509	0.0019717255	0	0	0	0	0	0	0	0	0.0808407437	0	0	0	0	0.0098586273	0	0	0.0098586273	0.0039434509	0	0	0	0	0	0	0	0
k__Bacteria|p__Proteobacteria|c__Gammaproteobacteria|o__Pseudomonadales|f__Moraxellaceae|g__Acinetobacter	0	0	0	0	0	0	0	0	0	0	0	0	0	0	0	0	0	0	0	0	0	0.0039434509	0.0019717255	0	0	0	0	0	0	0	0	0	0	0	0	0	0.0098586273	0	0	0.0098586273	0	0	0	0	0	0	0	0	0
k__Bacteria|p__Proteobacteria|c__Gammaproteobacteria|o__Pseudomonadales|f__Moraxellaceae|g__Acinetobacter|s__Unassigned	0	0	0	0	0	0	0	0	0	0	0	0	0	0	0	0	0	0	0	0	0	0.0039434509	0.0019717255	0	0	0	0	0	0	0	0	0	0	0	0	0	0.0098586273	0	0	0.0098586273	0	0	0	0	0	0	0	0	0
k__Bacteria|p__Proteobacteria|c__Gammaproteobacteria|o__Pseudomonadales|f__Moraxellaceae|g__Enhydrobacter	0	0	0	0	0	0	0	0	0	0	0	0	0	0	0	0	0	0	0	0	0	0	0	0	0	0	0	0	0	0	0	0	0	0	0	0	0	0	0	0	0.0039434509	0	0	0	0	0	0	0	0
k__Bacteria|p__Proteobacteria|c__Gammaproteobacteria|o__Pseudomonadales|f__Moraxellaceae|g__Enhydrobacter|s__Unassigned	0	0	0	0	0	0	0	0	0	0	0	0	0	0	0	0	0	0	0	0	0	0	0	0	0	0	0	0	0	0	0	0	0	0	0	0	0	0	0	0	0.0039434509	0	0	0	0	0	0	0	0
k__Bacteria|p__Proteobacteria|c__Gammaproteobacteria|o__Pseudomonadales|f__Moraxellaceae|g__Moraxella	0	0	0	0	0	0	0	0	0	0	0	0	0	0	0	0	0	0	0	0	0	0	0	0	0	0	0	0	0	0	0	0.0808407437	0	0	0	0	0	0	0	0	0	0	0	0	0	0	0	0	0
k__Bacteria|p__Proteobacteria|c__Gammaproteobacteria|o__Pseudomonadales|f__Moraxellaceae|g__Moraxella|s__Unassigned	0	0	0	0	0	0	0	0	0	0	0	0	0	0	0	0	0	0	0	0	0	0	0	0	0	0	0	0	0	0	0	0.0808407437	0	0	0	0	0	0	0	0	0	0	0	0	0	0	0	0	0
k__Bacteria|p__Proteobacteria|c__Gammaproteobacteria|o__Pseudomonadales|f__Pseudomonadaceae	0	0	0.0098586273	0	0	0	0	0	0	0.0039434509	0	0	0.0039434509	0	0	0	0	0	0	0	0	0	0	0	0	0	0.0059151764	0	0	0	0	0	0.0019717255	0.0039434509	0	0	0	0	0	0.0354910582	0.0197172546	0.0059151764	0.0078869018	0.0078869018	0	0	0	0	0
k__Bacteria|p__Proteobacteria|c__Gammaproteobacteria|o__Pseudomonadales|f__Pseudomonadaceae|g__Cellvibrio	0	0	0	0	0	0	0	0	0	0.0039434509	0	0	0	0	0	0	0	0	0	0	0	0	0	0	0	0	0	0	0	0	0	0	0.0019717255	0.0039434509	0	0	0	0	0	0.0177455291	0.0197172546	0	0	0	0	0	0	0	0
k__Bacteria|p__Proteobacteria|c__Gammaproteobacteria|o__Pseudomonadales|f__Pseudomonadaceae|g__Cellvibrio|s__Unassigned	0	0	0	0	0	0	0	0	0	0.0039434509	0	0	0	0	0	0	0	0	0	0	0	0	0	0	0	0	0	0	0	0	0	0	0.0019717255	0.0039434509	0	0	0	0	0	0.0177455291	0.0197172546	0	0	0	0	0	0	0	0
k__Bacteria|p__Proteobacteria|c__Gammaproteobacteria|o__Pseudomonadales|f__Pseudomonadaceae|g__Pseudomonas	0	0	0.0098586273	0	0	0	0	0	0	0	0	0	0.0039434509	0	0	0	0	0	0	0	0	0	0	0	0	0	0.0059151764	0	0	0	0	0	0	0	0	0	0	0	0	0.0177455291	0	0.0059151764	0.0078869018	0.0078869018	0	0	0	0	0
k__Bacteria|p__Proteobacteria|c__Gammaproteobacteria|o__Pseudomonadales|f__Pseudomonadaceae|g__Pseudomonas|s__Unassigned	0	0	0.0098586273	0	0	0	0	0	0	0	0	0	0.0039434509	0	0	0	0	0	0	0	0	0	0	0	0	0	0.0059151764	0	0	0	0	0	0	0	0	0	0	0	0	0.0177455291	0	0.0059151764	0.0078869018	0.0078869018	0	0	0	0	0
k__Bacteria|p__Proteobacteria|c__Gammaproteobacteria|o__Unassigned	0	0	0	0	0	0	0.0059151764	0	0	0	0	0	0	0.0197172546	0	0.0019717255	0	0	0	0	0	0	0	0	0	0	0	0	0	0	0	0	0	0.0059151764	0	0.0078869018	0	0	0	0.0414062346	0.02168898	0.0039434509	0	0.0059151764	0	0	0	0.0177455291	0
k__Bacteria|p__Proteobacteria|c__Gammaproteobacteria|o__Unassigned|f__Unassigned	0	0	0	0	0	0	0.0059151764	0	0	0	0	0	0	0.0197172546	0	0.0019717255	0	0	0	0	0	0	0	0	0	0	0	0	0	0	0	0	0	0.0059151764	0	0.0078869018	0	0	0	0.0414062346	0.02168898	0.0039434509	0	0.0059151764	0	0	0	0.0177455291	0
k__Bacteria|p__Proteobacteria|c__Gammaproteobacteria|o__Unassigned|f__Unassigned|g__Unassigned	0	0	0	0	0	0	0.0059151764	0	0	0	0	0	0	0.0197172546	0	0.0019717255	0	0	0	0	0	0	0	0	0	0	0	0	0	0	0	0	0	0.0059151764	0	0.0078869018	0	0	0	0.0414062346	0.02168898	0.0039434509	0	0.0059151764	0	0	0	0.0177455291	0
k__Bacteria|p__Proteobacteria|c__Gammaproteobacteria|o__Unassigned|f__Unassigned|g__Unassigned|s__Unassigned	0	0	0	0	0	0	0.0059151764	0	0	0	0	0	0	0.0197172546	0	0.0019717255	0	0	0	0	0	0	0	0	0	0	0	0	0	0	0	0	0	0.0059151764	0	0.0078869018	0	0	0	0.0414062346	0.02168898	0.0039434509	0	0.0059151764	0	0	0	0.0177455291	0
k__Bacteria|p__Proteobacteria|c__Gammaproteobacteria|o__Xanthomonadales	0	0	0.0138020782	0	0	0	0.0039434509	0	0	0	0	0.0019717255	0.0019717255	0.0098586273	0	0	0	0.0098586273	0	0	0	0	0.0078869018	0	0	0	0.0098586273	0.0177455291	0	0	0	0.0039434509	0.0039434509	0.0059151764	0	0.0078869018	0	0	0	0.1478794093	0.2918153676	0.0019717255	0	0.0236607055	0.0098586273	0	0	0.02168898	0
k__Bacteria|p__Proteobacteria|c__Gammaproteobacteria|o__Xanthomonadales|f__Sinobacteraceae	0	0	0.0078869018	0	0	0	0	0	0	0	0	0	0	0	0	0	0	0	0	0	0	0	0	0	0	0	0	0	0	0	0	0	0	0	0	0	0	0	0	0.0078869018	0.0414062346	0.0019717255	0	0.0039434509	0.0059151764	0	0	0	0
k__Bacteria|p__Proteobacteria|c__Gammaproteobacteria|o__Xanthomonadales|f__Sinobacteraceae|g__Alkanibacter	0	0	0	0	0	0	0	0	0	0	0	0	0	0	0	0	0	0	0	0	0	0	0	0	0	0	0	0	0	0	0	0	0	0	0	0	0	0	0	0	0.0118303527	0.0019717255	0	0.0039434509	0	0	0	0	0
k__Bacteria|p__Proteobacteria|c__Gammaproteobacteria|o__Xanthomonadales|f__Sinobacteraceae|g__Alkanibacter|s__uncultured_bacterium	0	0	0	0	0	0	0	0	0	0	0	0	0	0	0	0	0	0	0	0	0	0	0	0	0	0	0	0	0	0	0	0	0	0	0	0	0	0	0	0	0.0118303527	0.0019717255	0	0.0039434509	0	0	0	0	0
k__Bacteria|p__Proteobacteria|c__Gammaproteobacteria|o__Xanthomonadales|f__Sinobacteraceae|g__Panacagrimonas	0	0	0.0078869018	0	0	0	0	0	0	0	0	0	0	0	0	0	0	0	0	0	0	0	0	0	0	0	0	0	0	0	0	0	0	0	0	0	0	0	0	0	0	0	0	0	0	0	0	0	0
k__Bacteria|p__Proteobacteria|c__Gammaproteobacteria|o__Xanthomonadales|f__Sinobacteraceae|g__Panacagrimonas|s__Unassigned	0	0	0.0078869018	0	0	0	0	0	0	0	0	0	0	0	0	0	0	0	0	0	0	0	0	0	0	0	0	0	0	0	0	0	0	0	0	0	0	0	0	0	0	0	0	0	0	0	0	0	0
k__Bacteria|p__Proteobacteria|c__Gammaproteobacteria|o__Xanthomonadales|f__Sinobacteraceae|g__Povalibacter	0	0	0	0	0	0	0	0	0	0	0	0	0	0	0	0	0	0	0	0	0	0	0	0	0	0	0	0	0	0	0	0	0	0	0	0	0	0	0	0	0	0	0	0	0	0	0	0	0
k__Bacteria|p__Proteobacteria|c__Gammaproteobacteria|o__Xanthomonadales|f__Sinobacteraceae|g__Povalibacter|s__Unassigned	0	0	0	0	0	0	0	0	0	0	0	0	0	0	0	0	0	0	0	0	0	0	0	0	0	0	0	0	0	0	0	0	0	0	0	0	0	0	0	0	0	0	0	0	0	0	0	0	0
k__Bacteria|p__Proteobacteria|c__Gammaproteobacteria|o__Xanthomonadales|f__Sinobacteraceae|g__Steroidobacter	0	0	0	0	0	0	0	0	0	0	0	0	0	0	0	0	0	0	0	0	0	0	0	0	0	0	0	0	0	0	0	0	0	0	0	0	0	0	0	0.0039434509	0.0059151764	0	0	0	0	0	0	0	0
k__Bacteria|p__Proteobacteria|c__Gammaproteobacteria|o__Xanthomonadales|f__Sinobacteraceae|g__Steroidobacter|s__Unassigned	0	0	0	0	0	0	0	0	0	0	0	0	0	0	0	0	0	0	0	0	0	0	0	0	0	0	0	0	0	0	0	0	0	0	0	0	0	0	0	0.0039434509	0.0059151764	0	0	0	0	0	0	0	0
k__Bacteria|p__Proteobacteria|c__Gammaproteobacteria|o__Xanthomonadales|f__Xanthomonadaceae	0	0	0.0059151764	0	0	0	0.0039434509	0	0	0	0	0.0019717255	0.0019717255	0.0098586273	0	0	0	0.0098586273	0	0	0	0	0.0078869018	0	0	0	0.0098586273	0.0177455291	0	0	0	0.0039434509	0.0039434509	0.0059151764	0	0.0078869018	0	0	0	0.1399925074	0.250409133	0	0	0.0197172546	0.0039434509	0	0	0.02168898	0
k__Bacteria|p__Proteobacteria|c__Gammaproteobacteria|o__Xanthomonadales|f__Xanthomonadaceae|g__Arenimonas	0	0	0	0	0	0	0	0	0	0	0	0	0	0	0	0	0	0	0	0	0	0	0	0	0	0	0	0	0	0	0	0	0	0	0	0	0	0	0	0	0.0098586273	0	0	0.0059151764	0	0	0	0	0
k__Bacteria|p__Proteobacteria|c__Gammaproteobacteria|o__Xanthomonadales|f__Xanthomonadaceae|g__Arenimonas|s__Unassigned	0	0	0	0	0	0	0	0	0	0	0	0	0	0	0	0	0	0	0	0	0	0	0	0	0	0	0	0	0	0	0	0	0	0	0	0	0	0	0	0	0.0098586273	0	0	0.0059151764	0	0	0	0	0
k__Bacteria|p__Proteobacteria|c__Gammaproteobacteria|o__Xanthomonadales|f__Xanthomonadaceae|g__Chiayiivirga	0	0	0.0019717255	0	0	0	0	0	0	0	0	0	0	0	0	0	0	0	0	0	0	0	0	0	0	0	0	0	0	0	0	0	0	0	0	0	0	0	0	0	0	0	0	0	0	0	0	0	0
k__Bacteria|p__Proteobacteria|c__Gammaproteobacteria|o__Xanthomonadales|f__Xanthomonadaceae|g__Chiayiivirga|s__uncultured_Xanthomonadaceae_bacterium	0	0	0.0019717255	0	0	0	0	0	0	0	0	0	0	0	0	0	0	0	0	0	0	0	0	0	0	0	0	0	0	0	0	0	0	0	0	0	0	0	0	0	0	0	0	0	0	0	0	0	0
k__Bacteria|p__Proteobacteria|c__Gammaproteobacteria|o__Xanthomonadales|f__Xanthomonadaceae|g__Dyella	0	0	0	0	0	0	0	0	0	0	0	0	0.0019717255	0	0	0	0	0.0059151764	0	0	0	0	0	0	0	0	0	0	0	0	0	0.0039434509	0.0039434509	0	0	0	0	0	0	0.047321411	0.0453496855	0	0	0	0	0	0	0	0
k__Bacteria|p__Proteobacteria|c__Gammaproteobacteria|o__Xanthomonadales|f__Xanthomonadaceae|g__Dyella|s__Dyella_ginsengisoli	0	0	0	0	0	0	0	0	0	0	0	0	0	0	0	0	0	0.0059151764	0	0	0	0	0	0	0	0	0	0	0	0	0	0	0.0039434509	0	0	0	0	0	0	0	0	0	0	0	0	0	0	0	0
k__Bacteria|p__Proteobacteria|c__Gammaproteobacteria|o__Xanthomonadales|f__Xanthomonadaceae|g__Dyella|s__Unassigned	0	0	0	0	0	0	0	0	0	0	0	0	0.0019717255	0	0	0	0	0	0	0	0	0	0	0	0	0	0	0	0	0	0	0.0039434509	0	0	0	0	0	0	0	0.047321411	0.0453496855	0	0	0	0	0	0	0	0
k__Bacteria|p__Proteobacteria|c__Gammaproteobacteria|o__Xanthomonadales|f__Xanthomonadaceae|g__Luteibacter	0	0	0	0	0	0	0	0	0	0	0	0	0	0	0	0	0	0	0	0	0	0	0	0	0	0	0	0	0	0	0	0	0	0	0	0	0	0	0	0.0078869018	0	0	0	0	0	0	0	0	0
k__Bacteria|p__Proteobacteria|c__Gammaproteobacteria|o__Xanthomonadales|f__Xanthomonadaceae|g__Luteibacter|s__Unassigned	0	0	0	0	0	0	0	0	0	0	0	0	0	0	0	0	0	0	0	0	0	0	0	0	0	0	0	0	0	0	0	0	0	0	0	0	0	0	0	0.0078869018	0	0	0	0	0	0	0	0	0
k__Bacteria|p__Proteobacteria|c__Gammaproteobacteria|o__Xanthomonadales|f__Xanthomonadaceae|g__Luteimonas	0	0	0.0039434509	0	0	0	0.0039434509	0	0	0	0	0	0	0	0	0	0	0	0	0	0	0	0	0	0	0	0	0	0	0	0	0	0	0	0	0	0	0	0	0	0	0	0	0.0098586273	0	0	0	0	0
k__Bacteria|p__Proteobacteria|c__Gammaproteobacteria|o__Xanthomonadales|f__Xanthomonadaceae|g__Luteimonas|s__Unassigned	0	0	0.0039434509	0	0	0	0.0039434509	0	0	0	0	0	0	0	0	0	0	0	0	0	0	0	0	0	0	0	0	0	0	0	0	0	0	0	0	0	0	0	0	0	0	0	0	0.0098586273	0	0	0	0	0
k__Bacteria|p__Proteobacteria|c__Gammaproteobacteria|o__Xanthomonadales|f__Xanthomonadaceae|g__Lysobacter	0	0	0	0	0	0	0	0	0	0	0	0	0	0	0	0	0	0	0	0	0	0	0	0	0	0	0	0	0	0	0	0	0	0	0	0.0078869018	0	0	0	0	0	0	0	0	0	0	0	0	0
k__Bacteria|p__Proteobacteria|c__Gammaproteobacteria|o__Xanthomonadales|f__Xanthomonadaceae|g__Lysobacter|s__Unassigned	0	0	0	0	0	0	0	0	0	0	0	0	0	0	0	0	0	0	0	0	0	0	0	0	0	0	0	0	0	0	0	0	0	0	0	0.0078869018	0	0	0	0	0	0	0	0	0	0	0	0	0
k__Bacteria|p__Proteobacteria|c__Gammaproteobacteria|o__Xanthomonadales|f__Xanthomonadaceae|g__Mizugakiibacter	0	0	0	0	0	0	0	0	0	0	0	0	0	0.0098586273	0	0	0	0	0	0	0	0	0	0	0	0	0	0.0078869018	0	0	0	0	0	0	0	0	0	0	0	0.0552083128	0.0492931364	0	0	0.0039434509	0	0	0	0	0
k__Bacteria|p__Proteobacteria|c__Gammaproteobacteria|o__Xanthomonadales|f__Xanthomonadaceae|g__Mizugakiibacter|s__Unassigned	0	0	0	0	0	0	0	0	0	0	0	0	0	0.0098586273	0	0	0	0	0	0	0	0	0	0	0	0	0	0.0078869018	0	0	0	0	0	0	0	0	0	0	0	0.0552083128	0.0492931364	0	0	0.0039434509	0	0	0	0	0
k__Bacteria|p__Proteobacteria|c__Gammaproteobacteria|o__Xanthomonadales|f__Xanthomonadaceae|g__Rhodanobacter	0	0	0	0	0	0	0	0	0	0	0	0	0	0	0	0	0	0	0	0	0	0	0	0	0	0	0	0	0	0	0	0	0	0	0	0	0	0	0	0	0.0571800383	0	0	0	0	0	0	0.0157738037	0
k__Bacteria|p__Proteobacteria|c__Gammaproteobacteria|o__Xanthomonadales|f__Xanthomonadaceae|g__Rhodanobacter|s__Unassigned	0	0	0	0	0	0	0	0	0	0	0	0	0	0	0	0	0	0	0	0	0	0	0	0	0	0	0	0	0	0	0	0	0	0	0	0	0	0	0	0	0.0571800383	0	0	0	0	0	0	0.0157738037	0
k__Bacteria|p__Proteobacteria|c__Gammaproteobacteria|o__Xanthomonadales|f__Xanthomonadaceae|g__Rudaea	0	0	0	0	0	0	0	0	0	0	0	0	0	0	0	0	0	0	0	0	0	0	0	0	0	0	0.0059151764	0	0	0	0	0	0	0	0	0	0	0	0	0.0138020782	0.0138020782	0	0	0	0	0	0	0	0
k__Bacteria|p__Proteobacteria|c__Gammaproteobacteria|o__Xanthomonadales|f__Xanthomonadaceae|g__Rudaea|s__Unassigned	0	0	0	0	0	0	0	0	0	0	0	0	0	0	0	0	0	0	0	0	0	0	0	0	0	0	0.0059151764	0	0	0	0	0	0	0	0	0	0	0	0	0.0138020782	0.0138020782	0	0	0	0	0	0	0	0
k__Bacteria|p__Proteobacteria|c__Gammaproteobacteria|o__Xanthomonadales|f__Xanthomonadaceae|g__Stenotrophomonas	0	0	0	0	0	0	0	0	0	0	0	0	0	0	0	0	0	0	0	0	0	0	0	0	0	0	0	0	0	0	0	0	0	0.0059151764	0	0	0	0	0	0	0	0	0	0	0.0019717255	0	0	0.0039434509	0
k__Bacteria|p__Proteobacteria|c__Gammaproteobacteria|o__Xanthomonadales|f__Xanthomonadaceae|g__Stenotrophomonas|s__Unassigned	0	0	0	0	0	0	0	0	0	0	0	0	0	0	0	0	0	0	0	0	0	0	0	0	0	0	0	0	0	0	0	0	0	0.0059151764	0	0	0	0	0	0	0	0	0	0	0.0019717255	0	0	0.0039434509	0
k__Bacteria|p__Proteobacteria|c__Gammaproteobacteria|o__Xanthomonadales|f__Xanthomonadaceae|g__Thermomonas	0	0	0	0	0	0	0	0	0	0	0	0	0	0	0	0	0	0	0	0	0	0	0	0	0	0	0	0	0	0	0	0	0	0	0	0	0	0	0	0.0157738037	0	0	0	0	0	0	0	0	0
k__Bacteria|p__Proteobacteria|c__Gammaproteobacteria|o__Xanthomonadales|f__Xanthomonadaceae|g__Thermomonas|s__Unassigned	0	0	0	0	0	0	0	0	0	0	0	0	0	0	0	0	0	0	0	0	0	0	0	0	0	0	0	0	0	0	0	0	0	0	0	0	0	0	0	0.0157738037	0	0	0	0	0	0	0	0	0
k__Bacteria|p__Proteobacteria|c__Gammaproteobacteria|o__Xanthomonadales|f__Xanthomonadaceae|g__Unassigned	0	0	0	0	0	0	0	0	0	0	0	0	0	0	0	0	0	0.0039434509	0	0	0	0	0.0078869018	0	0	0	0.0039434509	0.0098586273	0	0	0	0	0	0	0	0	0	0	0	0	0.02168898	0	0	0	0.0019717255	0	0	0	0
k__Bacteria|p__Proteobacteria|c__Gammaproteobacteria|o__Xanthomonadales|f__Xanthomonadaceae|g__Unassigned|s__Unassigned	0	0	0	0	0	0	0	0	0	0	0	0	0	0	0	0	0	0.0039434509	0	0	0	0	0.0078869018	0	0	0	0.0039434509	0.0098586273	0	0	0	0	0	0	0	0	0	0	0	0	0.02168898	0	0	0	0.0019717255	0	0	0	0
k__Bacteria|p__Proteobacteria|c__Unassigned	0	0	0	0	0	0	0	0	0	0	0	0	0	0	0	0	0	0	0	0	0	0	0	0	0	0	0.0019717255	0.0019717255	0	0	0	0	0	0	0	0	0	0	0	0	0	0	0	0	0	0	0	0	0
k__Bacteria|p__Proteobacteria|c__Unassigned|o__Unassigned	0	0	0	0	0	0	0	0	0	0	0	0	0	0	0	0	0	0	0	0	0	0	0	0	0	0	0.0019717255	0.0019717255	0	0	0	0	0	0	0	0	0	0	0	0	0	0	0	0	0	0	0	0	0
k__Bacteria|p__Proteobacteria|c__Unassigned|o__Unassigned|f__Unassigned	0	0	0	0	0	0	0	0	0	0	0	0	0	0	0	0	0	0	0	0	0	0	0	0	0	0	0.0019717255	0.0019717255	0	0	0	0	0	0	0	0	0	0	0	0	0	0	0	0	0	0	0	0	0
k__Bacteria|p__Proteobacteria|c__Unassigned|o__Unassigned|f__Unassigned|g__Unassigned	0	0	0	0	0	0	0	0	0	0	0	0	0	0	0	0	0	0	0	0	0	0	0	0	0	0	0.0019717255	0.0019717255	0	0	0	0	0	0	0	0	0	0	0	0	0	0	0	0	0	0	0	0	0
k__Bacteria|p__Proteobacteria|c__Unassigned|o__Unassigned|f__Unassigned|g__Unassigned|s__Unassigned	0	0	0	0	0	0	0	0	0	0	0	0	0	0	0	0	0	0	0	0	0	0	0	0	0	0	0.0019717255	0.0019717255	0	0	0	0	0	0	0	0	0	0	0	0	0	0	0	0	0	0	0	0	0
k__Bacteria|p__SR1	0	0	0	0	0	0	0	0	0	0	0	0	0	0	0	0	0	0	0	0	0	0	0	0	0	0	0	0	0	0	0	0	0	0	0	0	0	0	0	0	0	0	0	0	0	0	0	0	0
k__Bacteria|p__Spirochaetes	0	0	0	0	0	0	0	0	0	0	0	0	0	0	0	0	0	0	0	0	0	0	0	0	0	0	0	0	0	0	0	0	0	0	0	0	0	0	0	0.0059151764	0.0098586273	0	0	0	0	0	0	0	0
k__Bacteria|p__Spirochaetes|c__Spirochaetia	0	0	0	0	0	0	0	0	0	0	0	0	0	0	0	0	0	0	0	0	0	0	0	0	0	0	0	0	0	0	0	0	0	0	0	0	0	0	0	0.0059151764	0.0098586273	0	0	0	0	0	0	0	0
k__Bacteria|p__Spirochaetes|c__Spirochaetia|o__Spirochaetales	0	0	0	0	0	0	0	0	0	0	0	0	0	0	0	0	0	0	0	0	0	0	0	0	0	0	0	0	0	0	0	0	0	0	0	0	0	0	0	0.0059151764	0.0098586273	0	0	0	0	0	0	0	0
k__Bacteria|p__Spirochaetes|c__Spirochaetia|o__Spirochaetales|f__Spirochaetaceae	0	0	0	0	0	0	0	0	0	0	0	0	0	0	0	0	0	0	0	0	0	0	0	0	0	0	0	0	0	0	0	0	0	0	0	0	0	0	0	0.0059151764	0.0098586273	0	0	0	0	0	0	0	0
k__Bacteria|p__Spirochaetes|c__Spirochaetia|o__Spirochaetales|f__Spirochaetaceae|g__Unassigned	0	0	0	0	0	0	0	0	0	0	0	0	0	0	0	0	0	0	0	0	0	0	0	0	0	0	0	0	0	0	0	0	0	0	0	0	0	0	0	0.0059151764	0	0	0	0	0	0	0	0	0
k__Bacteria|p__Spirochaetes|c__Spirochaetia|o__Spirochaetales|f__Spirochaetaceae|g__Unassigned|s__Unassigned	0	0	0	0	0	0	0	0	0	0	0	0	0	0	0	0	0	0	0	0	0	0	0	0	0	0	0	0	0	0	0	0	0	0	0	0	0	0	0	0.0059151764	0	0	0	0	0	0	0	0	0
k__Bacteria|p__Synergistetes	0	0	0	0	0	0	0	0	0	0	0	0	0	0	0.0492931364	0	0	0	0	0	0	0	0	0	0	0	0	0	0	0	0	0	0	0	0	0	0	0	0	0	0	0	0	0	0	0	0	0	0
k__Bacteria|p__Synergistetes|c__Synergistia	0	0	0	0	0	0	0	0	0	0	0	0	0	0	0.0492931364	0	0	0	0	0	0	0	0	0	0	0	0	0	0	0	0	0	0	0	0	0	0	0	0	0	0	0	0	0	0	0	0	0	0
k__Bacteria|p__Synergistetes|c__Synergistia|o__Synergistales	0	0	0	0	0	0	0	0	0	0	0	0	0	0	0.0492931364	0	0	0	0	0	0	0	0	0	0	0	0	0	0	0	0	0	0	0	0	0	0	0	0	0	0	0	0	0	0	0	0	0	0
k__Bacteria|p__Synergistetes|c__Synergistia|o__Synergistales|f__Synergistaceae	0	0	0	0	0	0	0	0	0	0	0	0	0	0	0.0492931364	0	0	0	0	0	0	0	0	0	0	0	0	0	0	0	0	0	0	0	0	0	0	0	0	0	0	0	0	0	0	0	0	0	0
k__Bacteria|p__Synergistetes|c__Synergistia|o__Synergistales|f__Synergistaceae|g__Jonquetella	0	0	0	0	0	0	0	0	0	0	0	0	0	0	0.0492931364	0	0	0	0	0	0	0	0	0	0	0	0	0	0	0	0	0	0	0	0	0	0	0	0	0	0	0	0	0	0	0	0	0	0
k__Bacteria|p__Synergistetes|c__Synergistia|o__Synergistales|f__Synergistaceae|g__Jonquetella|s__Unassigned	0	0	0	0	0	0	0	0	0	0	0	0	0	0	0.0492931364	0	0	0	0	0	0	0	0	0	0	0	0	0	0	0	0	0	0	0	0	0	0	0	0	0	0	0	0	0	0	0	0	0	0
k__Bacteria|p__Tenericutes	0.0177455291	0.2011159966	0.4929313642	0.0039434509	0.0059151764	0	0.0078869018	0.0354910582	0	0.0532365873	0	0.7275666936	0	0	0.0177455291	0.4318078751	0.6270086953	0.3391367786	0	7.0469467831	0.2405505057	0.1833704675	0.0276041564	0	0	0.0098586273	0	0	0.3371650531	0.1045014492	0.2168898003	0.0157738037	1.1416290396	0.047321411	0	0.7946053591	0	0.5540548534	0.3923733659	0.3036457204	0.0118303527	0	5.1678924227	0.4042037187	0.112388351	0	4.9293136424	13.4432241655	0.573772108
k__Bacteria|p__Tenericutes|c__Mollicutes	0.0177455291	0.2011159966	0.4929313642	0.0039434509	0.0059151764	0	0.0078869018	0.0354910582	0	0.0532365873	0	0.7275666936	0	0	0.0177455291	0.4318078751	0.6270086953	0.3391367786	0	7.0469467831	0.2405505057	0.1833704675	0.0276041564	0	0	0.0098586273	0	0	0.3371650531	0.1045014492	0.2168898003	0.0157738037	1.1416290396	0.047321411	0	0.7946053591	0	0.5540548534	0.3923733659	0.3036457204	0.0118303527	0	5.1678924227	0.4042037187	0.112388351	0	4.9293136424	13.4432241655	0.573772108
k__Bacteria|p__Tenericutes|c__Mollicutes|o__Mycoplasmatales	0.0177455291	0.2011159966	0.4929313642	0.0039434509	0.0059151764	0	0.0078869018	0.0354910582	0	0.0532365873	0	0.7275666936	0	0	0.0177455291	0.4318078751	0.6270086953	0.3391367786	0	7.0469467831	0.2405505057	0.1833704675	0.0276041564	0	0	0.0098586273	0	0	0.3371650531	0.1045014492	0.2168898003	0.0157738037	1.1416290396	0.047321411	0	0.7946053591	0	0.5540548534	0.3923733659	0.3036457204	0.0118303527	0	5.1678924227	0.4042037187	0.112388351	0	4.9293136424	13.4432241655	0.573772108
k__Bacteria|p__Tenericutes|c__Mollicutes|o__Mycoplasmatales|f__Mycoplasmataceae	0.0177455291	0.2011159966	0.4929313642	0.0039434509	0.0059151764	0	0.0078869018	0.0354910582	0	0.0532365873	0	0.7275666936	0	0	0.0177455291	0.4318078751	0.6270086953	0.3391367786	0	7.0469467831	0.2405505057	0.1833704675	0.0276041564	0	0	0.0098586273	0	0	0.3371650531	0.1045014492	0.2168898003	0.0157738037	1.1416290396	0.047321411	0	0.7946053591	0	0.5540548534	0.3923733659	0.3036457204	0.0118303527	0	5.1678924227	0.4042037187	0.112388351	0	4.9293136424	13.4432241655	0.573772108
k__Bacteria|p__Tenericutes|c__Mollicutes|o__Mycoplasmatales|f__Mycoplasmataceae|g__Mycoplasma	0	0	0.0059151764	0	0	0	0	0	0	0	0	0	0	0	0	0	0	0	0	2.3010036083	0	0	0.0059151764	0	0	0	0	0	0	0	0	0	0	0	0	0	0	0	0	0	0	0	0	0	0	0	0	0.0059151764	0
k__Bacteria|p__Tenericutes|c__Mollicutes|o__Mycoplasmatales|f__Mycoplasmataceae|g__Mycoplasma|s__Mycoplasma_hominis	0	0	0.0059151764	0	0	0	0	0	0	0	0	0	0	0	0	0	0	0	0	2.3010036083	0	0	0.0059151764	0	0	0	0	0	0	0	0	0	0	0	0	0	0	0	0	0	0	0	0	0	0	0	0	0	0
k__Bacteria|p__Tenericutes|c__Mollicutes|o__Mycoplasmatales|f__Mycoplasmataceae|g__Mycoplasma|s__Unassigned	0	0	0	0	0	0	0	0	0	0	0	0	0	0	0	0	0	0	0	0	0	0	0	0	0	0	0	0	0	0	0	0	0	0	0	0	0	0	0	0	0	0	0	0	0	0	0	0.0059151764	0
k__Bacteria|p__Tenericutes|c__Mollicutes|o__Mycoplasmatales|f__Mycoplasmataceae|g__Ureaplasma	0.0177455291	0.2011159966	0.4870161879	0.0039434509	0.0059151764	0	0.0078869018	0.0354910582	0	0.0532365873	0	0.7275666936	0	0	0.0177455291	0.4318078751	0.6270086953	0.3391367786	0	4.7459431749	0.2405505057	0.1833704675	0.02168898	0	0	0.0098586273	0	0	0.3371650531	0.1045014492	0.2168898003	0.0157738037	1.1416290396	0.047321411	0	0.7946053591	0	0.5540548534	0.3923733659	0.3036457204	0.0118303527	0	5.1678924227	0.4042037187	0.112388351	0	4.9293136424	13.4373089891	0.573772108
k__Bacteria|p__Tenericutes|c__Mollicutes|o__Mycoplasmatales|f__Mycoplasmataceae|g__Ureaplasma|s__Unassigned	0.0177455291	0.2011159966	0.4870161879	0.0039434509	0.0059151764	0	0.0078869018	0.0354910582	0	0.0532365873	0	0.7275666936	0	0	0.0177455291	0.4318078751	0.6270086953	0.3391367786	0	4.7459431749	0.2405505057	0.1833704675	0.02168898	0	0	0.0098586273	0	0	0.3371650531	0.1045014492	0.2168898003	0.0157738037	1.1416290396	0.047321411	0	0.7946053591	0	0.5540548534	0.3923733659	0.3036457204	0.0118303527	0	5.1678924227	0.4042037187	0.112388351	0	4.9293136424	13.4373089891	0.573772108
k__Bacteria|p__Unassigned	0.0256324309	0.0078869018	0.1419642329	0.1735118402	0.0394345091	0.0177455291	0.2937870931	0.0039434509	0.0414062346	0.0335193328	0.0985862728	0.1202752529	0.047321411	0.0670386655	0.0236607055	0.0236607055	0.0098586273	0.1005579983	0.0532365873	0.0098586273	0.0926710965	0.0414062346	0.069010391	0.0138020782	0.0078869018	0.0256324309	0.0571800383	0.0670386655	0.0098586273	0.0414062346	0.02168898	0.0157738037	0.02168898	0.1873139184	0.0118303527	0.0512648619	0.0768972928	0.0453496855	0	0.3253347004	0.1754835657	0.0749255674	0.1222469783	0.1833704675	0.0512648619	0.0157738037	0.047321411	0.1971725457	0.0394345091
k__Bacteria|p__Unassigned|c__Unassigned	0.0256324309	0.0078869018	0.1419642329	0.1735118402	0.0394345091	0.0177455291	0.2937870931	0.0039434509	0.0414062346	0.0335193328	0.0985862728	0.1202752529	0.047321411	0.0670386655	0.0236607055	0.0236607055	0.0098586273	0.1005579983	0.0532365873	0.0098586273	0.0926710965	0.0414062346	0.069010391	0.0138020782	0.0078869018	0.0256324309	0.0571800383	0.0670386655	0.0098586273	0.0414062346	0.02168898	0.0157738037	0.02168898	0.1873139184	0.0118303527	0.0512648619	0.0768972928	0.0453496855	0	0.3253347004	0.1754835657	0.0749255674	0.1222469783	0.1833704675	0.0512648619	0.0157738037	0.047321411	0.1971725457	0.0394345091
k__Bacteria|p__Unassigned|c__Unassigned|o__Unassigned	0.0256324309	0.0078869018	0.1419642329	0.1735118402	0.0394345091	0.0177455291	0.2937870931	0.0039434509	0.0414062346	0.0335193328	0.0985862728	0.1202752529	0.047321411	0.0670386655	0.0236607055	0.0236607055	0.0098586273	0.1005579983	0.0532365873	0.0098586273	0.0926710965	0.0414062346	0.069010391	0.0138020782	0.0078869018	0.0256324309	0.0571800383	0.0670386655	0.0098586273	0.0414062346	0.02168898	0.0157738037	0.02168898	0.1873139184	0.0118303527	0.0512648619	0.0768972928	0.0453496855	0	0.3253347004	0.1754835657	0.0749255674	0.1222469783	0.1833704675	0.0512648619	0.0157738037	0.047321411	0.1971725457	0.0394345091
k__Bacteria|p__Unassigned|c__Unassigned|o__Unassigned|f__Unassigned	0.0256324309	0.0078869018	0.1419642329	0.1735118402	0.0394345091	0.0177455291	0.2937870931	0.0039434509	0.0414062346	0.0335193328	0.0985862728	0.1202752529	0.047321411	0.0670386655	0.0236607055	0.0236607055	0.0098586273	0.1005579983	0.0532365873	0.0098586273	0.0926710965	0.0414062346	0.069010391	0.0138020782	0.0078869018	0.0256324309	0.0571800383	0.0670386655	0.0098586273	0.0414062346	0.02168898	0.0157738037	0.02168898	0.1873139184	0.0118303527	0.0512648619	0.0768972928	0.0453496855	0	0.3253347004	0.1754835657	0.0749255674	0.1222469783	0.1833704675	0.0512648619	0.0157738037	0.047321411	0.1971725457	0.0394345091
k__Bacteria|p__Unassigned|c__Unassigned|o__Unassigned|f__Unassigned|g__Unassigned	0.0256324309	0.0078869018	0.1419642329	0.1735118402	0.0394345091	0.0177455291	0.2937870931	0.0039434509	0.0414062346	0.0335193328	0.0985862728	0.1202752529	0.047321411	0.0670386655	0.0236607055	0.0236607055	0.0098586273	0.1005579983	0.0532365873	0.0098586273	0.0926710965	0.0414062346	0.069010391	0.0138020782	0.0078869018	0.0256324309	0.0571800383	0.0670386655	0.0098586273	0.0414062346	0.02168898	0.0157738037	0.02168898	0.1873139184	0.0118303527	0.0512648619	0.0768972928	0.0453496855	0	0.3253347004	0.1754835657	0.0749255674	0.1222469783	0.1833704675	0.0512648619	0.0157738037	0.047321411	0.1971725457	0.0394345091
k__Bacteria|p__Unassigned|c__Unassigned|o__Unassigned|f__Unassigned|g__Unassigned|s__Unassigned	0.0256324309	0.0078869018	0.1419642329	0.1735118402	0.0394345091	0.0177455291	0.2937870931	0.0039434509	0.0414062346	0.0335193328	0.0985862728	0.1202752529	0.047321411	0.0670386655	0.0236607055	0.0236607055	0.0098586273	0.1005579983	0.0532365873	0.0098586273	0.0926710965	0.0414062346	0.069010391	0.0138020782	0.0078869018	0.0256324309	0.0571800383	0.0670386655	0.0098586273	0.0414062346	0.02168898	0.0157738037	0.02168898	0.1873139184	0.0118303527	0.0512648619	0.0768972928	0.0453496855	0	0.3253347004	0.1754835657	0.0749255674	0.1222469783	0.1833704675	0.0512648619	0.0157738037	0.047321411	0.1971725457	0.0394345091
k__Bacteria|p__Verrucomicrobia	0	0	0	0	0	0	0	0	0	0	0	0	0	0.0039434509	0	0	0	0	0	0	0	0	0	0	0	0	0.0039434509	0	0.0039434509	0	0	0	0	0.0118303527	0	0	0	0	0	0.0335193328	0.0749255674	0	0.0039434509	0.0138020782	0	0.0078869018	0	0.0059151764	0
k__Bacteria|p__Verrucomicrobia|c__Opitutae	0	0	0	0	0	0	0	0	0	0	0	0	0	0.0039434509	0	0	0	0	0	0	0	0	0	0	0	0	0	0	0	0	0	0	0	0.0078869018	0	0	0	0	0	0.02168898	0.0532365873	0	0	0	0	0	0	0.0059151764	0
k__Bacteria|p__Verrucomicrobia|c__Opitutae|o__Opitutales	0	0	0	0	0	0	0	0	0	0	0	0	0	0.0039434509	0	0	0	0	0	0	0	0	0	0	0	0	0	0	0	0	0	0	0	0.0078869018	0	0	0	0	0	0.02168898	0.0532365873	0	0	0	0	0	0	0.0059151764	0
k__Bacteria|p__Verrucomicrobia|c__Opitutae|o__Opitutales|f__Opitutaceae	0	0	0	0	0	0	0	0	0	0	0	0	0	0.0039434509	0	0	0	0	0	0	0	0	0	0	0	0	0	0	0	0	0	0	0	0.0078869018	0	0	0	0	0	0.02168898	0.0532365873	0	0	0	0	0	0	0.0059151764	0
k__Bacteria|p__Verrucomicrobia|c__Opitutae|o__Opitutales|f__Opitutaceae|g__Opitutus	0	0	0	0	0	0	0	0	0	0	0	0	0	0.0039434509	0	0	0	0	0	0	0	0	0	0	0	0	0	0	0	0	0	0	0	0.0078869018	0	0	0	0	0	0.02168898	0.0532365873	0	0	0	0	0	0	0.0059151764	0
k__Bacteria|p__Verrucomicrobia|c__Opitutae|o__Opitutales|f__Opitutaceae|g__Opitutus|s__Unassigned	0	0	0	0	0	0	0	0	0	0	0	0	0	0.0039434509	0	0	0	0	0	0	0	0	0	0	0	0	0	0	0	0	0	0	0	0.0078869018	0	0	0	0	0	0.02168898	0.0532365873	0	0	0	0	0	0	0.0059151764	0
k__Bacteria|p__Verrucomicrobia|c__Subdivision3	0	0	0	0	0	0	0	0	0	0	0	0	0	0	0	0	0	0	0	0	0	0	0	0	0	0	0.0039434509	0	0	0	0	0	0	0.0039434509	0	0	0	0	0	0.0118303527	0.0059151764	0	0.0039434509	0.0039434509	0	0	0	0	0
k__Bacteria|p__Verrucomicrobia|c__Verrucomicrobiae	0	0	0	0	0	0	0	0	0	0	0	0	0	0	0	0	0	0	0	0	0	0	0	0	0	0	0	0	0.0039434509	0	0	0	0	0	0	0	0	0	0	0	0	0	0	0.0098586273	0	0.0078869018	0	0	0
k__Bacteria|p__Verrucomicrobia|c__Verrucomicrobiae|o__Verrucomicrobiales	0	0	0	0	0	0	0	0	0	0	0	0	0	0	0	0	0	0	0	0	0	0	0	0	0	0	0	0	0.0039434509	0	0	0	0	0	0	0	0	0	0	0	0	0	0	0.0098586273	0	0.0078869018	0	0	0
k__Bacteria|p__Verrucomicrobia|c__Verrucomicrobiae|o__Verrucomicrobiales|f__Verrucomicrobiaceae	0	0	0	0	0	0	0	0	0	0	0	0	0	0	0	0	0	0	0	0	0	0	0	0	0	0	0	0	0.0039434509	0	0	0	0	0	0	0	0	0	0	0	0	0	0	0.0098586273	0	0.0078869018	0	0	0
k__Bacteria|p__Verrucomicrobia|c__Verrucomicrobiae|o__Verrucomicrobiales|f__Verrucomicrobiaceae|g__Akkermansia	0	0	0	0	0	0	0	0	0	0	0	0	0	0	0	0	0	0	0	0	0	0	0	0	0	0	0	0	0.0039434509	0	0	0	0	0	0	0	0	0	0	0	0	0	0	0.0059151764	0	0.0078869018	0	0	0
k__Bacteria|p__Verrucomicrobia|c__Verrucomicrobiae|o__Verrucomicrobiales|f__Verrucomicrobiaceae|g__Akkermansia|s__Unassigned	0	0	0	0	0	0	0	0	0	0	0	0	0	0	0	0	0	0	0	0	0	0	0	0	0	0	0	0	0.0039434509	0	0	0	0	0	0	0	0	0	0	0	0	0	0	0.0059151764	0	0.0078869018	0	0	0
k__Bacteria|p__Verrucomicrobia|c__Verrucomicrobiae|o__Verrucomicrobiales|f__Verrucomicrobiaceae|g__Luteolibacter	0	0	0	0	0	0	0	0	0	0	0	0	0	0	0	0	0	0	0	0	0	0	0	0	0	0	0	0	0	0	0	0	0	0	0	0	0	0	0	0	0	0	0	0.0039434509	0	0	0	0	0
k__Bacteria|p__Verrucomicrobia|c__Verrucomicrobiae|o__Verrucomicrobiales|f__Verrucomicrobiaceae|g__Luteolibacter|s__Unassigned	0	0	0	0	0	0	0	0	0	0	0	0	0	0	0	0	0	0	0	0	0	0	0	0	0	0	0	0	0	0	0	0	0	0	0	0	0	0	0	0	0	0	0	0.0039434509	0	0	0	0	0
k__Bacteria|p__Verrucomicrobia|c__Verrucomicrobiae|o__Verrucomicrobiales|f__Verrucomicrobiaceae|g__Prosthecobacter	0	0	0	0	0	0	0	0	0	0	0	0	0	0	0	0	0	0	0	0	0	0	0	0	0	0	0	0	0	0	0	0	0	0	0	0	0	0	0	0	0	0	0	0	0	0	0	0	0
k__Bacteria|p__Verrucomicrobia|c__Verrucomicrobiae|o__Verrucomicrobiales|f__Verrucomicrobiaceae|g__Prosthecobacter|s__Unassigned	0	0	0	0	0	0	0	0	0	0	0	0	0	0	0	0	0	0	0	0	0	0	0	0	0	0	0	0	0	0	0	0	0	0	0	0	0	0	0	0	0	0	0	0	0	0	0	0	0
k__Bacteria|p__candidate_division_WPS-1	0	0	0.0059151764	0	0	0	0.0039434509	0	0	0	0	0	0	0	0	0	0	0.0059151764	0	0	0	0	0	0	0	0	0	0	0	0	0	0	0	0.0078869018	0	0.0078869018	0	0	0	0.0532365873	0.0650669401	0	0	0.0157738037	0	0	0	0.0078869018	0.0039434509
k__Bacteria|p__candidate_division_WPS-2	0	0	0	0	0	0	0	0	0	0	0	0	0	0	0	0	0	0	0	0	0	0	0	0	0	0	0	0	0	0	0	0	0	0	0	0	0	0	0	0.0256324309	0.0492931364	0	0	0.0157738037	0	0	0	0.0098586273	0
[truncated: 12 more columns]
