# Supplementary material for: The microbiome biomarkers of pregnant women’s vaginal area predict preterm prelabor rupture in Western China
Source: Front Cell Infect Microbiol. 2024 Oct 31;14:1471027. doi: 10.3389/fcimb.2024.1471027 (PMC11560878; doi:10.3389/fcimb.2024.1471027)
Supplement: Supplementary file 1 [file DataSheet1.zip › compare_1/Community/Metastats/C_vs_P_Metastats_all_result_summary.xlsx]

## Sheet: phylum
Taxon	P_mean	P_variance	P_stderr	C_mean	C_variance	C_stderr	p_value	q_value
Verrucomicrobia	5.5e-05	0	2.3e-05	2e-06	0	2e-06	0.001998	0.05661
candidate_division_WPS-2	3.8e-05	0	1.6e-05	0	0	0	0.003996	0.05661
Proteobacteria	0.024186	0.00558	0.01245	0.001084	2e-06	0.000289	0.004995	0.05661
Acidobacteria	0.0007	4e-06	0.00033	9e-05	0	3.5e-05	0.016983	0.107559
Gemmatimonadetes	8.2e-05	0	3.6e-05	6e-06	0	4e-06	0.017982	0.107559
candidate_division_WPS-1	5.1e-05	0	2.3e-05	6e-06	0	4e-06	0.028971	0.140716
Chloroflexi	0.000175	0	8e-05	2.4e-05	0	1.1e-05	0.037962	0.146054
Firmicutes	0.663266	0.138788	0.06209	0.843316	0.086097	0.058685	0.042957	0.146054
Thaumarchaeota	5.9e-05	0	2.5e-05	7e-06	0	5e-06	0.042957	0.146054
Planctomycetes	5.4e-05	0	2.5e-05	7e-06	0	4e-06	0.04995	0.154391
Tenericutes	0.024494	0.006851	0.013795	0.004184	0.000195	0.002795	0.087912	0.249084
Actinobacteria	0.259577	0.147235	0.063952	0.131723	0.068844	0.052476	0.121878	0.31371
Cyanobacteria/Chloroplast	1.9e-05	0	1.2e-05	6e-06	0	4e-06	0.144476	0.31371
Nitrospirae	1.9e-05	0	1.1e-05	6e-06	0	4e-06	0.144476	0.31371
Candidatus_Saccharibacteria	1.7e-05	0	9e-06	6e-06	0	3e-06	0.156854	0.31371
Ignavibacteriae	1.7e-05	0	1.3e-05	3e-06	0	2e-06	0.156855	0.31371
Euryarchaeota	1.4e-05	0	8e-06	0	0	0	0.198806	0.375522
Armatimonadetes	1e-05	0	4e-06	2e-06	0	2e-06	0.322287	0.576724
Elusimicrobia	4e-06	0	3e-06	0	0	0	0.459783	0.744411
Spirochaetes	4e-06	0	3e-06	0	0	0	0.459783	0.744411
BRC1	5e-06	0	4e-06	0	0	0	0.496675	0.750207
Bacteroidetes	0.025318	0.004216	0.010822	0.018157	0.001201	0.006931	0.571429	0.792088
Synergistetes	2e-06	0	2e-06	2e-05	0	2e-05	0.582418	0.792088
Latescibacteria	2e-06	0	2e-06	0	0	0	0.694366	0.820492
Hydrogenedentes	2e-06	0	2e-06	0	0	0	0.694366	0.820492
SR1	2e-06	0	2e-06	0	0	0	0.694366	0.820492
Crenarchaeota	2e-06	0	2e-06	0	0	0	0.724017	0.820492
Parcubacteria	3e-06	0	3e-06	1e-06	0	1e-06	0.749679	0.820492
Fusobacteria	0.000627	4e-06	0.000335	0.000469	2e-06	0.000293	0.764236	0.820492
Chlamydiae	5e-06	0	3e-06	0.000118	0	0.000118	0.772228	0.820492
Deinococcus-Thermus	1e-06	0	1e-06	0	0	0	1	1
Pacearchaeota	1e-06	0	1e-06	0	0	0	1	1

## Sheet: class
Taxon	P_mean	P_variance	P_stderr	C_mean	C_variance	C_stderr	p_value	q_value
Alphaproteobacteria	0.000349	1e-06	0.000144	2.1e-05	0	6e-06	0.000999	0.028971
Sphingobacteriia	0.000188	0	7.9e-05	1.3e-05	0	6e-06	0.000999	0.028971
Betaproteobacteria	0.001529	1.2e-05	0.000571	0.000279	0	6.6e-05	0.001998	0.038628
Gammaproteobacteria	0.016634	0.004728	0.01146	0.000215	0	8.7e-05	0.005994	0.0695304
Deltaproteobacteria	0.000127	0	4.7e-05	1e-05	0	6e-06	0.005994	0.0695304
Acidobacteria_Gp1	0.000396	1e-06	0.000193	3.9e-05	0	1.8e-05	0.010989	0.0993291
Cytophagia	2.2e-05	0	1.1e-05	2e-06	0	2e-06	0.016983	0.115884
Gemmatimonadetes	8.2e-05	0	3.6e-05	6e-06	0	4e-06	0.017982	0.115884
Planctomycetia	4.8e-05	0	2.2e-05	7e-06	0	4e-06	0.048951	0.240682
Ktedonobacteria	0.000107	0	4.9e-05	1.4e-05	0	7e-06	0.04995	0.240682
Acidobacteria_Gp2	0.000101	0	5e-05	1.3e-05	0	7e-06	0.052947	0.240682
Acidobacteria_Gp3	7e-05	0	2.6e-05	2e-05	0	9e-06	0.053946	0.240682
Acidobacteria_Gp13	7.2e-05	0	3.7e-05	9e-06	0	5e-06	0.076923	0.318681
Bacilli	0.648989	0.141571	0.06271	0.812006	0.116003	0.068119	0.083916	0.318681
Mollicutes	0.024494	0.006851	0.013795	0.004184	0.000195	0.002795	0.087912	0.318681
Actinobacteria	0.259574	0.147236	0.063952	0.131723	0.068844	0.052476	0.121878	0.415819
Opitutae	2.5e-05	0	1.6e-05	2e-06	0	2e-06	0.136863	0.41898
Acidobacteria_Gp6	1.9e-05	0	1.1e-05	3e-06	0	2e-06	0.139778	0.41898
Nitrospira	1.9e-05	0	1.1e-05	6e-06	0	4e-06	0.144476	0.41898
Ignavibacteria	1.7e-05	0	1.3e-05	3e-06	0	2e-06	0.156855	0.433219
Flavobacteriia	0.00018	0	0.000116	1.9e-05	0	1.3e-05	0.188811	0.474498
Chloroplast	1.6e-05	0	1e-05	5e-06	0	3e-06	0.18884	0.474498
Anaerolineae	2.6e-05	0	1.2e-05	9e-06	0	5e-06	0.197802	0.474498
Verrucomicrobiae	1.5e-05	0	7e-06	0	0	0	0.212706	0.474498
Thermomicrobia	1.5e-05	0	9e-06	0	0	0	0.212706	0.474498
Subdivision3	1.2e-05	0	4e-06	0	0	0	0.272411	0.585179
Clostridia	0.006043	0.000154	0.002067	0.010754	0.00039	0.00395	0.305694	0.633223
Acidobacteria_Gp4	8e-06	0	5e-06	2e-06	0	2e-06	0.342639	0.641068
Methanomicrobia	8e-06	0	5e-06	0	0	0	0.34264	0.641068
Acidobacteria_Gp16	8e-06	0	5e-06	0	0	0	0.34264	0.641068
Acidobacteria_Gp7	8e-06	0	4e-06	2e-06	0	2e-06	0.355124	0.643662
Negativicutes	0.008178	0.000947	0.00513	0.020458	0.003965	0.012593	0.411588	0.710552
Elusimicrobia	4e-06	0	3e-06	0	0	0	0.459783	0.710552
Spirochaetia	4e-06	0	3e-06	0	0	0	0.459783	0.710552
Acidobacteria_Gp15	4e-06	0	3e-06	0	0	0	0.459783	0.710552
Epsilonproteobacteria	0.005543	0.000761	0.004598	0.000558	1e-06	0.000233	0.464535	0.710552
Chloroflexia	5e-06	0	4e-06	0	0	0	0.496675	0.738645
Acidobacteria_Gp5	3e-06	0	3e-06	0	0	0	0.566151	0.777142
Thermoplasmata	3e-06	0	3e-06	0	0	0	0.566151	0.777142
Synergistia	2e-06	0	2e-06	2e-05	0	2e-05	0.582418	0.777142
Bacteroidia	0.0249	0.004211	0.010815	0.018123	0.001201	0.006932	0.587413	0.777142
Acidobacteria_Gp10	4e-06	0	4e-06	0	0	0	0.589556	0.777142
Caldilineae	2e-06	0	2e-06	0	0	0	0.694366	0.81435
Phycisphaerae	2e-06	0	2e-06	0	0	0	0.694366	0.81435
Acidobacteria_Gp17	2e-06	0	2e-06	0	0	0	0.694366	0.81435
Acidobacteria_Gp25	2e-06	0	2e-06	2e-06	0	2e-06	0.724017	0.81435
Chthonomonadetes	2e-06	0	2e-06	0	0	0	0.724017	0.81435
Thermoprotei	2e-06	0	2e-06	0	0	0	0.724017	0.81435
Armatimonadia	2e-06	0	2e-06	0	0	0	0.724017	0.81435
Cyanobacteria	3e-06	0	2e-06	2e-06	0	2e-06	0.749679	0.81435
Methanobacteria	3e-06	0	2e-06	0	0	0	0.749679	0.81435
Fusobacteriia	0.000627	4e-06	0.000335	0.000469	2e-06	0.000293	0.764236	0.81435
Chlamydiia	5e-06	0	3e-06	0.000118	0	0.000118	0.772228	0.81435
Erysipelotrichia	4.9e-05	0	1.9e-05	9.8e-05	0	7.9e-05	0.787213	0.815328
Deinococci	1e-06	0	1e-06	0	0	0	1	1
Acidobacteria_Gp22	1e-06	0	1e-06	0	0	0	1	1

## Sheet: order
Taxon	P_mean	P_variance	P_stderr	C_mean	C_variance	C_stderr	p_value	q_value
Sphingobacteriales	0.000188	0	7.9e-05	1.3e-05	0	6e-06	0.000999	0.0344655
Rhodospirillales	9.3e-05	0	3.8e-05	6e-06	0	3e-06	0.000999	0.0344655
Burkholderiales	0.00141	1e-05	0.00054	0.000271	0	6.4e-05	0.002997	0.038295
Rhodocyclales	2.7e-05	0	1.2e-05	0	0	0	0.002997	0.038295
Caulobacterales	2.1e-05	0	1.1e-05	0	0	0	0.002997	0.038295
Xanthomonadales	0.00019	0	8.9e-05	2e-05	0	8e-06	0.003996	0.038295
Pseudomonadales	9.6e-05	0	3.2e-05	9e-06	0	5e-06	0.003996	0.038295
Rhizobiales	0.000116	0	5e-05	7e-06	0	4e-06	0.004995	0.038295
Sphingomonadales	5e-05	0	2.3e-05	2e-06	0	2e-06	0.004995	0.038295
Alphaproteobacteria_incertae_sedis	6.2e-05	0	3.1e-05	3e-06	0	2e-06	0.008991	0.0516983
Myxococcales	5.9e-05	0	2.8e-05	4e-06	0	3e-06	0.008991	0.0516983
Cytophagales	2.2e-05	0	1.1e-05	2e-06	0	2e-06	0.016983	0.0886256
Gemmatimonadales	8.2e-05	0	3.6e-05	6e-06	0	4e-06	0.017982	0.0886256
Enterobacteriales	0.015258	0.00474	0.011475	0.000101	0	4e-05	0.01998	0.091908
Gaiellales	6.5e-05	0	3.8e-05	4e-06	0	2e-06	0.027972	0.120629
Ktedonobacterales	0.000107	0	4.9e-05	1.4e-05	0	7e-06	0.04995	0.202738
Planctomycetales	4.7e-05	0	2.1e-05	7e-06	0	4e-06	0.056943	0.218281
Lactobacillales	0.647939	0.141637	0.062724	0.807613	0.115001	0.067824	0.086913	0.303296
Mycoplasmatales	0.024494	0.006851	0.013795	0.004184	0.000195	0.002795	0.087912	0.303296
Opitutales	2.5e-05	0	1.6e-05	2e-06	0	2e-06	0.136863	0.449693
Nitrospirales	1.9e-05	0	1.1e-05	6e-06	0	4e-06	0.144476	0.453129
Ignavibacteriales	1.7e-05	0	1.3e-05	3e-06	0	2e-06	0.156855	0.470565
Bifidobacteriales	0.214185	0.114743	0.056456	0.117509	0.052137	0.045667	0.180819	0.49906
Desulfuromonadales	2e-05	0	1.2e-05	3e-06	0	3e-06	0.180819	0.49906
Flavobacteriales	0.00018	0	0.000116	1.9e-05	0	1.3e-05	0.188811	0.501075
Anaerolineales	2.6e-05	0	1.2e-05	9e-06	0	5e-06	0.197802	0.505494
Verrucomicrobiales	1.5e-05	0	7e-06	0	0	0	0.212706	0.506094
Sphaerobacterales	1.5e-05	0	9e-06	0	0	0	0.212706	0.506094
Solirubrobacterales	1.2e-05	0	6e-06	0	0	0	0.224703	0.516817
Clostridiales	0.006042	0.000154	0.002067	0.010754	0.00039	0.00395	0.305694	0.656727
Methylophilales	1e-05	0	6e-06	0	0	0	0.31017	0.656727
Desulfobacterales	1e-05	0	9e-06	0	0	0	0.322287	0.656727
Acidimicrobiales	8e-06	0	5e-06	2e-06	0	2e-06	0.342639	0.656727
Methanosarcinales	8e-06	0	5e-06	0	0	0	0.34264	0.656727
Alteromonadales	7e-06	0	7e-06	0	0	0	0.409616	0.685411
Selenomonadales	0.008178	0.000947	0.00513	0.020458	0.003965	0.012593	0.411588	0.685411
Coriobacteriales	0.042567	0.026757	0.027263	0.012935	0.002426	0.009851	0.415584	0.685411
Elusimicrobiales	4e-06	0	3e-06	0	0	0	0.459783	0.685411
Spirochaetales	4e-06	0	3e-06	0	0	0	0.459783	0.685411
Campylobacterales	0.005543	0.000761	0.004598	0.000558	1e-06	0.000233	0.464535	0.685411
Pasteurellales	0.001003	3e-05	0.000908	7.3e-05	0	6.8e-05	0.465534	0.685411
Actinomycetales	0.002729	7.9e-05	0.001478	0.001273	3e-06	0.000341	0.475524	0.685411
Hydrogenophilales	5e-06	0	5e-06	2e-06	0	2e-06	0.477501	0.685411
Neisseriales	5e-06	0	3e-06	1e-06	0	1e-06	0.477501	0.685411
Oceanospirillales	5e-06	0	4e-06	0	0	0	0.477501	0.685411
Legionellales	5e-06	0	3e-06	0	0	0	0.477501	0.685411
Nitrososphaerales	5e-06	0	4e-06	0	0	0	0.496675	0.685411
Desulfovibrionales	5e-06	0	4e-06	0	0	0	0.496675	0.685411
Methanomassiliicoccales	3e-06	0	3e-06	0	0	0	0.566151	0.753322
Synergistales	2e-06	0	2e-06	2e-05	0	2e-05	0.582418	0.753322
Bacteroidales	0.0249	0.004211	0.010815	0.018123	0.001201	0.006932	0.587413	0.753322
Bdellovibrionales	4e-06	0	3e-06	0	0	0	0.589556	0.753322
Caldilineales	2e-06	0	2e-06	0	0	0	0.694366	0.845774
Chthonomonadales	2e-06	0	2e-06	0	0	0	0.724017	0.845774
Armatimonadales	2e-06	0	2e-06	0	0	0	0.724017	0.845774
Syntrophobacterales	3e-06	0	2e-06	3e-06	0	3e-06	0.749679	0.845774
Rickettsiales	3e-06	0	2e-06	0	0	0	0.749679	0.845774
Methanobacteriales	3e-06	0	2e-06	0	0	0	0.749679	0.845774
Chromatiales	3e-06	0	2e-06	0	0	0	0.749679	0.845774
Fusobacteriales	0.000627	4e-06	0.000335	0.000469	2e-06	0.000293	0.764236	0.845774
Chlamydiales	5e-06	0	3e-06	0.000118	0	0.000118	0.772228	0.845774
Erysipelotrichales	4.9e-05	0	1.9e-05	9.8e-05	0	7.9e-05	0.787213	0.848714
Bacillales	0.001048	3e-06	0.000293	0.004393	0.000443	0.004207	0.958042	1
Rhodobacterales	1e-06	0	1e-06	2e-06	0	2e-06	1	1
Deinococcales	1e-06	0	1e-06	0	0	0	1	1
Gallionellales	0	0	0	1e-06	0	1e-06	1	1
Nitrosomonadales	0	0	0	1e-06	0	1e-06	1	1

## Sheet: family
Taxon	P_mean	P_variance	P_stderr	C_mean	C_variance	C_stderr	p_value	q_value
Chitinophagaceae	0.000131	0	5.9e-05	9e-06	0	5e-06	0.000999	0.0961537
Clostridiaceae_1	0.000329	2e-06	0.000254	6e-06	0	4e-06	0.001998	0.0961537
Rhodocyclaceae	2.7e-05	0	1.2e-05	0	0	0	0.002997	0.0961537
Caulobacteraceae	2.1e-05	0	1.1e-05	0	0	0	0.002997	0.0961537
Burkholderiaceae	0.001219	1e-05	0.00052	0.000229	0	5.3e-05	0.003996	0.0961537
Xanthomonadaceae	0.00017	0	7.8e-05	1.7e-05	0	6e-06	0.003996	0.0961537
Sphingomonadaceae	5e-05	0	2.3e-05	2e-06	0	2e-06	0.004995	0.0961537
Xanthobacteraceae	4e-05	0	2.3e-05	0	0	0	0.004995	0.0961537
Comamonadaceae	6.7e-05	0	2.7e-05	5e-06	0	3e-06	0.006993	0.119658
Pseudomonadaceae	4.4e-05	0	1.4e-05	7e-06	0	4e-06	0.00999	0.153846
Bacillaceae_1	0.000214	0	0.000102	7e-06	0	4e-06	0.011988	0.164835
Sphingobacteriaceae	5e-05	0	2e-05	4e-06	0	4e-06	0.013986	0.164835
Rhodospirillaceae	2.6e-05	0	1.2e-05	2e-06	0	2e-06	0.013986	0.164835
Acetobacteraceae	3.1e-05	0	1.3e-05	1e-06	0	1e-06	0.014985	0.164835
Gemmatimonadaceae	8.2e-05	0	3.6e-05	6e-06	0	4e-06	0.017982	0.173077
Streptomycetaceae	2e-05	0	1.3e-05	0	0	0	0.017982	0.173077
Enterobacteriaceae	0.015258	0.00474	0.011475	0.000101	0	4e-05	0.01998	0.180995
Gaiellaceae	6.5e-05	0	3.8e-05	4e-06	0	2e-06	0.027972	0.239316
Moraxellaceae	5.2e-05	0	2.8e-05	2e-06	0	2e-06	0.036963	0.299595
Planococcaceae	0.00026	1e-06	0.000182	0	0	0	0.045954	0.353846
Planctomycetaceae	4.7e-05	0	2.1e-05	7e-06	0	4e-06	0.056943	0.417582
Bacillaceae_2	2e-05	0	1.2e-05	0	0	0	0.066933	0.468531
Enterococcaceae	0.058419	0.039591	0.033163	0.000211	0	7.5e-05	0.073926	0.494983
Lactobacillaceae	0.560387	0.185843	0.071849	0.74508	0.148568	0.077089	0.084915	0.52071
Mycoplasmataceae	0.024494	0.006851	0.013795	0.004184	0.000195	0.002795	0.087912	0.52071
Oxalobacteraceae	2.2e-05	0	1.3e-05	2e-06	0	2e-06	0.118881	0.678062
Opitutaceae	2.5e-05	0	1.6e-05	2e-06	0	2e-06	0.136863	0.710465
Paenibacillaceae_1	1.9e-05	0	9e-06	0	0	0	0.139778	0.710465
Nitrospiraceae	1.9e-05	0	1.1e-05	6e-06	0	4e-06	0.144476	0.710465
Sinobacteraceae	2e-05	0	1.2e-05	3e-06	0	3e-06	0.145854	0.710465
Clostridiales_Incertae_Sedis_XIII	1.7e-05	0	1.1e-05	1e-05	0	9e-06	0.156853	0.710465
Ignavibacteriaceae	1.7e-05	0	1.3e-05	3e-06	0	2e-06	0.156855	0.710465
Pseudonocardiaceae	1.7e-05	0	1.2e-05	0	0	0	0.156856	0.710465
Bradyrhizobiaceae	1.8e-05	0	6e-06	2e-06	0	2e-06	0.162051	0.713024
Clostridiales_Incertae_Sedis_XI	0.002331	6.7e-05	0.001363	0.006895	0.000197	0.002809	0.174825	0.727927
Bifidobacteriaceae	0.214185	0.114743	0.056456	0.117509	0.052137	0.045667	0.180819	0.727927
Geobacteraceae	2e-05	0	1.2e-05	3e-06	0	3e-06	0.180819	0.727927
Chloroplast	1.6e-05	0	1e-05	5e-06	0	3e-06	0.18884	0.727927
Anaerolineaceae	2.6e-05	0	1.2e-05	9e-06	0	5e-06	0.197802	0.727927
Methylobacteriaceae	1.4e-05	0	7e-06	0	0	0	0.20523	0.727927
Clostridiales_Incertae_Sedis_XVIII	1.4e-05	0	8e-06	0	0	0	0.20523	0.727927
Flavobacteriaceae	0.000178	0	0.000116	1.9e-05	0	1.3e-05	0.208791	0.727927
Verrucomicrobiaceae	1.5e-05	0	7e-06	0	0	0	0.212706	0.727927
Sphaerobacteraceae	1.5e-05	0	9e-06	0	0	0	0.212706	0.727927
Intrasporangiaceae	1.2e-05	0	6e-06	2e-06	0	2e-06	0.224702	0.752263
Bacteroidaceae	0.00036	1e-06	0.000123	0.000193	0	4.9e-05	0.237762	0.77905
Porphyromonadaceae	0.00029	1e-06	0.00014	0.001011	8e-06	0.000573	0.254745	0.796749
Acidaminococcaceae	1.1e-05	0	6e-06	2e-06	0	2e-06	0.262926	0.796749
Propionibacteriaceae	0.000134	0	7.1e-05	4.2e-05	0	2.6e-05	0.286713	0.796749
Actinospicaceae	9e-06	0	5e-06	2e-06	0	2e-06	0.299354	0.796749
Alicyclobacillaceae	9e-06	0	4e-06	2e-06	0	2e-06	0.299354	0.796749
Brevibacteriaceae	9e-06	0	5e-06	1e-06	0	1e-06	0.299355	0.796749
Cryptosporangiaceae	1e-05	0	6e-06	0	0	0	0.31017	0.796749
Phyllobacteriaceae	1e-05	0	6e-06	0	0	0	0.31017	0.796749
Methylophilaceae	1e-05	0	6e-06	0	0	0	0.31017	0.796749
Desulfobulbaceae	1e-05	0	9e-06	0	0	0	0.322287	0.796749
Hyphomicrobiaceae	8e-06	0	5e-06	0	0	0	0.34264	0.796749
Heliobacteriaceae	8e-06	0	4e-06	0	0	0	0.34264	0.796749
Micrococcaceae	8e-06	0	4e-06	0	0	0	0.355124	0.796749
Cystobacteraceae	8e-06	0	5e-06	0	0	0	0.355124	0.796749
Conexibacteraceae	8e-06	0	5e-06	0	0	0	0.355124	0.796749
Labilitrichaceae	9e-06	0	6e-06	0	0	0	0.369028	0.796749
Ktedonobacteraceae	9e-06	0	7e-06	0	0	0	0.369028	0.796749
Cytophagaceae	9e-06	0	4e-06	0	0	0	0.369028	0.796749
Rhizobiaceae	6e-06	0	4e-06	2e-06	0	2e-06	0.394946	0.796749
Carnobacteriaceae	6e-06	0	6e-06	0	0	0	0.394947	0.796749
Polyangiaceae	7e-06	0	3e-06	0	0	0	0.409616	0.796749
Veillonellaceae	0.008167	0.000948	0.00513	0.020455	0.003965	0.012593	0.411588	0.796749
Coriobacteriaceae	0.042567	0.026757	0.027263	0.012935	0.002426	0.009851	0.415584	0.796749
Peptostreptococcaceae	3.6e-05	0	2.9e-05	9e-05	0	5.9e-05	0.425574	0.796749
Acidimicrobineae_incertae_sedis	7e-06	0	5e-06	1e-06	0	1e-06	0.425786	0.796749
Prolixibacteraceae	7e-06	0	4e-06	0	0	0	0.425786	0.796749
Micromonosporaceae	7e-06	0	5e-06	0	0	0	0.425786	0.796749
Methylocystaceae	4e-06	0	3e-06	3e-06	0	3e-06	0.459782	0.796749
Paenibacillaceae_2	4e-06	0	3e-06	2e-06	0	2e-06	0.459783	0.796749
Elusimicrobiaceae	4e-06	0	3e-06	0	0	0	0.459783	0.796749
Eubacteriaceae	4e-06	0	3e-06	0	0	0	0.459783	0.796749
Spirochaetaceae	4e-06	0	3e-06	0	0	0	0.459783	0.796749
Saprospiraceae	4e-06	0	3e-06	0	0	0	0.459783	0.796749
Campylobacteraceae	0.005539	0.000761	0.004599	0.000558	1e-06	0.000233	0.464535	0.796749
Pasteurellaceae	0.001003	3e-05	0.000908	7.3e-05	0	6.8e-05	0.465534	0.796749
Rikenellaceae	5e-06	0	3e-06	2e-06	0	2e-06	0.477501	0.796749
Hydrogenophilaceae	5e-06	0	5e-06	2e-06	0	2e-06	0.477501	0.796749
Neisseriaceae	5e-06	0	3e-06	1e-06	0	1e-06	0.477501	0.796749
Phaselicystidaceae	5e-06	0	4e-06	0	0	0	0.477501	0.796749
Coxiellaceae	5e-06	0	3e-06	0	0	0	0.477501	0.796749
Cyclobacteriaceae	5e-06	0	3e-06	0	0	0	0.477501	0.796749
Nocardioidaceae	5e-06	0	3e-06	2e-06	0	1e-06	0.496675	0.796749
Geodermatophilaceae	5e-06	0	4e-06	2e-06	0	2e-06	0.496675	0.796749
Thermomonosporaceae	5e-06	0	3e-06	1e-06	0	1e-06	0.496675	0.796749
Dermabacteraceae	5e-06	0	5e-06	0	0	0	0.496675	0.796749
Methanosarcinaceae	5e-06	0	4e-06	0	0	0	0.496675	0.796749
Nitrososphaeraceae	5e-06	0	4e-06	0	0	0	0.496675	0.796749
Desulfovibrionaceae	5e-06	0	4e-06	0	0	0	0.496675	0.796749
Ruminococcaceae	0.000401	1e-06	0.000156	0.000607	2e-06	0.000296	0.546454	0.840663
Prevotellaceae	0.024225	0.004213	0.010817	0.016903	0.001112	0.006669	0.559441	0.840663
Pseudoalteromonadaceae	3e-06	0	3e-06	0	0	0	0.566151	0.840663
Psychromonadaceae	3e-06	0	3e-06	0	0	0	0.566151	0.840663
Methanomassiliicoccaceae	3e-06	0	3e-06	0	0	0	0.566151	0.840663
Thermoactinomycetaceae_1	3e-06	0	3e-06	0	0	0	0.566151	0.840663
Alcaligenaceae	3e-06	0	2e-06	0	0	0	0.566151	0.840663
Synergistaceae	2e-06	0	2e-06	2e-05	0	2e-05	0.582418	0.840663
Helicobacteraceae	4e-06	0	4e-06	0	0	0	0.589556	0.840663
Acidothermaceae	4e-06	0	4e-06	0	0	0	0.589556	0.840663
Bdellovibrionaceae	4e-06	0	3e-06	0	0	0	0.589556	0.840663
Bacillales_Incertae_Sedis_XI	4e-06	0	3e-06	0	0	0	0.589556	0.840663
Sutterellaceae	9e-05	0	6.4e-05	3.1e-05	0	1.7e-05	0.613387	0.86662
Leuconostocaceae	0.000566	1.1e-05	0.000557	0.023516	0.013814	0.023507	0.664336	0.901958
Cryomorphaceae	2e-06	0	2e-06	0	0	0	0.694366	0.901958
Rickettsiaceae	2e-06	0	2e-06	0	0	0	0.694366	0.901958
Caldilineaceae	2e-06	0	2e-06	0	0	0	0.694366	0.901958
Mycobacteriaceae	2e-06	0	2e-06	0	0	0	0.694366	0.901958
Rhodobiaceae	2e-06	0	2e-06	0	0	0	0.694366	0.901958
Leptotrichiaceae	2.8e-05	0	2.1e-05	1.2e-05	0	9e-06	0.706294	0.901958
Microbacteriaceae	2e-06	0	2e-06	5e-06	0	3e-06	0.724017	0.901958
Syntrophaceae	2e-06	0	2e-06	3e-06	0	3e-06	0.724017	0.901958
Parachlamydiaceae	2e-06	0	2e-06	2e-06	0	2e-06	0.724017	0.901958
Chthonomonadaceae	2e-06	0	2e-06	0	0	0	0.724017	0.901958
Armatimonadaceae	2e-06	0	2e-06	0	0	0	0.724017	0.901958
Streptosporangiaceae	2e-06	0	2e-06	0	0	0	0.724017	0.901958
Aerococcaceae	0.000739	6e-06	0.000392	0.017132	0.007084	0.016833	0.726274	0.901958
Chlamydiaceae	2e-06	0	2e-06	0.000117	0	0.000117	0.745255	0.901958
Thermosporotrichaceae	3e-06	0	2e-06	5e-06	0	5e-06	0.749679	0.901958
Peptococcaceae_1	3e-06	0	2e-06	3e-06	0	2e-06	0.749679	0.901958
Haliangiaceae	3e-06	0	2e-06	1e-06	0	1e-06	0.749679	0.901958
Methanobacteriaceae	3e-06	0	2e-06	0	0	0	0.749679	0.901958
Erysipelotrichaceae	4.9e-05	0	1.9e-05	9.8e-05	0	7.9e-05	0.787213	0.939774
Fusobacteriaceae	0.000599	4e-06	0.000333	0.000457	2e-06	0.000294	0.797203	0.944379
Staphylococcaceae	0.000504	2e-06	0.000225	0.004381	0.000442	0.004205	0.809191	0.951263
Streptococcaceae	0.027817	0.006103	0.013021	0.021667	0.009477	0.01947	0.821179	0.958042
Actinomycetaceae	0.001805	7.2e-05	0.001413	0.000596	1e-06	0.000186	0.844156	0.977444
Lachnospiraceae	0.001031	5e-06	0.000386	0.001389	3e-05	0.001101	0.894106	1
Corynebacteriaceae	0.00052	1e-06	0.000201	0.000489	1e-06	0.000192	0.904096	1
Peptoniphilaceae	0.001537	2.6e-05	0.000845	0.00138	1.2e-05	0.000696	0.907093	1
Rhodobacteraceae	1e-06	0	1e-06	2e-06	0	2e-06	1	1
Kofleriaceae	1e-06	0	1e-06	2e-06	0	2e-06	1	1
Deinococcaceae	1e-06	0	1e-06	0	0	0	1	1
Family_IV	0	0	0	2e-06	0	2e-06	1	1
Oceanospirillales_incertae_sedis	1e-06	0	1e-06	0	0	0	1	1
Chromatiaceae	1e-06	0	1e-06	0	0	0	1	1
Rhizobiales_incertae_sedis	1e-06	0	1e-06	0	0	0	1	1
Beijerinckiaceae	1e-06	0	1e-06	0	0	0	1	1
Thermoactinomycetaceae_2	1e-06	0	1e-06	0	0	0	1	1
Christensenellaceae	1e-06	0	1e-06	0	0	0	1	1
Peptococcaceae_2	1e-06	0	1e-06	0	0	0	1	1
Gracilibacteraceae	1e-06	0	1e-06	0	0	0	1	1
Rhodothermaceae	1e-06	0	1e-06	0	0	0	1	1
Methanotrichaceae	1e-06	0	1e-06	0	0	0	1	1
Gallionellaceae	0	0	0	1e-06	0	1e-06	1	1
Nitrosomonadaceae	0	0	0	1e-06	0	1e-06	1	1
Syntrophobacteraceae	1e-06	0	1e-06	0	0	0	1	1
Brucellaceae	1e-06	0	1e-06	0	0	0	1	1

## Sheet: genus
Taxon	P_mean	P_variance	P_stderr	C_mean	C_variance	C_stderr	p_value	q_value
Ralstonia	0.000146	0	3.8e-05	1.7e-05	0	1e-05	0.000999	0.162337
Edwardsiella	2.7e-05	0	2.7e-05	0	0	0	0.000999	0.162337
Clostridium_sensu_stricto	0.000318	2e-06	0.000254	4e-06	0	3e-06	0.001998	0.185529
Bacillus	0.000214	0	0.000102	2e-06	0	2e-06	0.002997	0.185529
Sphingomonas	4.6e-05	0	2.3e-05	2e-06	0	2e-06	0.003996	0.185529
WPS-2_genera_incertae_sedis	3.8e-05	0	1.6e-05	0	0	0	0.003996	0.185529
Stenotrophomonas	3e-05	0	1.6e-05	0	0	0	0.003996	0.185529
Pseudolabrys	4e-05	0	2.3e-05	0	0	0	0.004995	0.202922
Gp1	0.000167	0	7.3e-05	1.6e-05	0	7e-06	0.005994	0.21645
Megamonas	5.2e-05	0	2.4e-05	0	0	0	0.006993	0.227272
Rhizomicrobium	6.2e-05	0	3.1e-05	3e-06	0	2e-06	0.008991	0.265643
Veillonella	0.006094	0.00093	0.005081	6.2e-05	0	2.6e-05	0.011988	0.324675
Burkholderia	0.001071	9e-06	0.000505	0.000212	0	4.8e-05	0.015984	0.3996
Gemmatimonas	8.2e-05	0	3.6e-05	6e-06	0	4e-06	0.017982	0.417439
Clostridium_XVIII	2.2e-05	0	7e-06	3e-06	0	3e-06	0.020979	0.446428
Gp3	4.3e-05	0	1.5e-05	9e-06	0	5e-06	0.021978	0.446428
Pedobacter	2.1e-05	0	9e-06	2e-06	0	2e-06	0.025974	0.495557
Gaiella	6.5e-05	0	3.8e-05	4e-06	0	2e-06	0.027972	0.495557
WPS-1_genera_incertae_sedis	5.1e-05	0	2.3e-05	6e-06	0	4e-06	0.028971	0.495557
Pseudomonas	3.2e-05	0	1.1e-05	6e-06	0	4e-06	0.031968	0.51948
Ureaplasma	0.024491	0.006851	0.013795	0.003259	8.9e-05	0.001892	0.035964	0.556586
Lactococcus	0.003947	0.000553	0.00392	0	0	0	0.037962	0.560802
Lysinibacillus	0.00026	1e-06	0.000182	0	0	0	0.045954	0.64935
Bifidobacterium	0.021521	0.016442	0.021371	5.3e-05	0	2.6e-05	0.048951	0.662878
Gp2	0.000101	0	5e-05	1.3e-05	0	7e-06	0.052947	0.688311
Actinobaculum	0	0	0	2.4e-05	0	2.4e-05	0.064935	0.811688
Enterococcus	0.058419	0.039591	0.033163	0.000211	0	7.5e-05	0.073926	0.862068
Acinetobacter	2.8e-05	0	1.8e-05	2e-06	0	2e-06	0.074925	0.862068
Gp13	7.2e-05	0	3.7e-05	9e-06	0	5e-06	0.076923	0.862068
Lactobacillus	0.560344	0.185838	0.071848	0.74508	0.148568	0.077089	0.084915	0.903002
Delftia	2.6e-05	0	1.9e-05	0	0	0	0.087912	0.903002
Serratia	2.1e-05	0	1.5e-05	0	0	0	0.088911	0.903002
Escherichia/Shigella	0.015174	0.004742	0.011477	9.9e-05	0	4e-05	0.103896	0.9707
Flavobacterium	2e-05	0	8e-06	5e-06	0	3e-06	0.10989	0.9707
Mobiluncus	5.6e-05	0	2.8e-05	0.000216	0	9.6e-05	0.123876	0.9707
Opitutus	2.5e-05	0	1.6e-05	2e-06	0	2e-06	0.136863	0.9707
Gp6	1.9e-05	0	1.1e-05	3e-06	0	2e-06	0.139778	0.9707
Megasphaera	0.000194	1e-06	0.000152	0.017463	0.003904	0.012497	0.141858	0.9707
Nitrospira	1.9e-05	0	1.1e-05	6e-06	0	4e-06	0.144476	0.9707
Erysipelotrichaceae_incertae_sedis	1.9e-05	0	1.4e-05	2e-06	0	2e-06	0.144476	0.9707
Anaerovorax	1.7e-05	0	1.1e-05	1e-05	0	9e-06	0.156853	0.9707
Saccharibacteria_genera_incertae_sedis	1.7e-05	0	9e-06	6e-06	0	3e-06	0.156854	0.9707
Sulfuritalea	1.7e-05	0	1.1e-05	0	0	0	0.156856	0.9707
Acidipila	1.8e-05	0	1.6e-05	2e-06	0	2e-06	0.168071	0.9707
Flavisolibacter	1.8e-05	0	9e-06	2e-06	0	2e-06	0.168071	0.9707
Klebsiella	1.8e-05	0	9e-06	0	0	0	0.168072	0.9707
Candidatus_Koribacter	1.5e-05	0	1.3e-05	0	0	0	0.176381	0.9707
Geobacter	2e-05	0	1.2e-05	3e-06	0	3e-06	0.180819	0.9707
Dyella	3.1e-05	0	1.8e-05	3e-06	0	2e-06	0.183816	0.9707
Chlorophyta	1.6e-05	0	1e-05	3e-06	0	3e-06	0.188841	0.9707
Massilia	1.6e-05	0	1.3e-05	0	0	0	0.188841	0.9707
Bergeyella	4.2e-05	0	4.2e-05	0	0	0	0.190809	0.9707
Sphingobacterium	1.4e-05	0	7e-06	0	0	0	0.198806	0.9707
Streptomyces	1.4e-05	0	1.3e-05	0	0	0	0.20523	0.9707
Symbiobacterium	1.4e-05	0	8e-06	0	0	0	0.20523	0.9707
Rhodanobacter	2e-05	0	1.6e-05	0	0	0	0.206793	0.9707
Ruminococcus2	1.5e-05	0	9e-06	0	0	0	0.212706	0.9707
Porphyromonas	0.000245	1e-06	0.00013	0.000996	8e-06	0.000573	0.213786	0.9707
Cellvibrio	1.2e-05	0	7e-06	2e-06	0	2e-06	0.224702	0.9707
Mucilaginibacter	1.2e-05	0	6e-06	2e-06	0	2e-06	0.224702	0.9707
Akkermansia	1.2e-05	0	6e-06	0	0	0	0.224703	0.9707
Bacteroides	0.00036	1e-06	0.000123	0.000193	0	4.9e-05	0.237762	0.9707
Clostridium_III	1.3e-05	0	7e-06	6e-06	0	4e-06	0.24029	0.9707
Roseburia	5.6e-05	0	2.4e-05	2.4e-05	0	1e-05	0.245754	0.9707
Mizugakiibacter	3.3e-05	0	2e-05	4e-06	0	4e-06	0.258741	0.9707
Actinomyces	0.000292	1e-06	0.000122	0.000131	0	5.3e-05	0.261738	0.9707
Collinsella	1.1e-05	0	6e-06	6e-06	0	4e-06	0.262926	0.9707
Phascolarctobacterium	1.1e-05	0	6e-06	2e-06	0	2e-06	0.262926	0.9707
Ruminococcus	1.2e-05	0	5e-06	3e-06	0	2e-06	0.272411	0.9707
Coprococcus	1.2e-05	0	8e-06	0	0	0	0.272411	0.9707
Subdivision3_genera_incertae_sedis	1.2e-05	0	4e-06	0	0	0	0.272411	0.9707
Scardovia	0.000183	1e-06	0.000183	0	0	0	0.274725	0.9707
Lachnospiracea_incertae_sedis	8.7e-05	0	3e-05	4.7e-05	0	1.9e-05	0.282717	0.9707
Gardnerella	0.190601	0.107147	0.054555	0.117397	0.052163	0.045678	0.284715	0.9707
Arcanobacterium	9e-06	0	9e-06	1.8e-05	0	1.2e-05	0.299351	0.9707
Clostridium_XlVa	9e-06	0	6e-06	6e-06	0	4e-06	0.299354	0.9707
Actinospica	9e-06	0	5e-06	2e-06	0	2e-06	0.299354	0.9707
Brevibacterium	9e-06	0	5e-06	1e-06	0	1e-06	0.299355	0.9707
Rudaea	9e-06	0	6e-06	0	0	0	0.299355	0.9707
Anaerobacterium	1e-05	0	9e-06	2e-06	0	2e-06	0.31017	0.9707
Paenibacillus	1e-05	0	6e-06	0	0	0	0.31017	0.9707
Methylobacterium	1e-05	0	6e-06	0	0	0	0.31017	0.9707
Jatrophihabitans	1e-05	0	6e-06	0	0	0	0.31017	0.9707
Parasutterella	1e-05	0	7e-06	5e-06	0	5e-06	0.322287	0.9707
Propionibacterium	1e-05	0	6e-06	1e-06	0	1e-06	0.322287	0.9707
Phenylobacterium	1e-05	0	6e-06	0	0	0	0.322287	0.9707
Pediococcus	4.3e-05	0	4.3e-05	0	0	0	0.338661	0.9707
Parabacteroides	8e-06	0	4e-06	8e-06	0	5e-06	0.342638	0.9707
Amycolatopsis	8e-06	0	5e-06	0	0	0	0.34264	0.9707
Gp16	8e-06	0	5e-06	0	0	0	0.34264	0.9707
Hydrogenispora	8e-06	0	4e-06	0	0	0	0.34264	0.9707
Dongia	8e-06	0	4e-06	0	0	0	0.34264	0.9707
Ramlibacter	8e-06	0	5e-06	3e-06	0	3e-06	0.355124	0.9707
Gp7	8e-06	0	4e-06	2e-06	0	2e-06	0.355124	0.9707
Chitinophaga	8e-06	0	4e-06	0	0	0	0.355124	0.9707
Conexibacter	8e-06	0	5e-06	0	0	0	0.355124	0.9707
Acidisphaera	9e-06	0	7e-06	0	0	0	0.369028	0.9707
Labilithrix	9e-06	0	6e-06	0	0	0	0.369028	0.9707
Ktedonobacter	9e-06	0	7e-06	0	0	0	0.369028	0.9707
Murdochiella	2.1e-05	0	2.1e-05	0.000289	2e-06	0.000262	0.36963	0.9707
Moraxella	2.2e-05	0	2.2e-05	0	0	0	0.36963	0.9707
Propionimicrobium	0.000121	0	7.1e-05	4.1e-05	0	2.6e-05	0.371628	0.9707
Anaerococcus	0.001591	6.3e-05	0.001321	0.004479	0.000132	0.002295	0.394605	0.9707
Gp4	6e-06	0	4e-06	2e-06	0	2e-06	0.394946	0.9707
Granulicatella	6e-06	0	6e-06	0	0	0	0.394947	0.9707
Arachidicoccus	6e-06	0	3e-06	0	0	0	0.394947	0.9707
Tumebacillus	6e-06	0	3e-06	0	0	0	0.394947	0.9707
Fusicatenibacter	7e-06	0	5e-06	4e-06	0	3e-06	0.409615	0.9707
Slackia	7e-06	0	6e-06	0	0	0	0.409616	0.9707
Hydrotalea	7e-06	0	6e-06	0	0	0	0.409616	0.9707
Flavonifractor	7e-06	0	7e-06	0	0	0	0.409616	0.9707
Desulfobulbus	7e-06	0	6e-06	0	0	0	0.409616	0.9707
Gemmata	7e-06	0	3e-06	0	0	0	0.409616	0.9707
Peptostreptococcus	3.3e-05	0	2.9e-05	8.8e-05	0	5.9e-05	0.416583	0.9707
Atopobium	0.042412	0.026767	0.027268	0.01293	0.002426	0.009851	0.423576	0.9707
Aciditerrimonas	7e-06	0	5e-06	1e-06	0	1e-06	0.425786	0.9707
Pelomonas	7e-06	0	5e-06	0	0	0	0.425786	0.9707
Thermomonas	7e-06	0	5e-06	0	0	0	0.425786	0.9707
Dorea	4e-06	0	4e-06	3e-06	0	3e-06	0.459782	0.9707
Pleomorphomonas	4e-06	0	3e-06	3e-06	0	3e-06	0.459782	0.9707
Bradyrhizobium	4e-06	0	3e-06	2e-06	0	2e-06	0.459783	0.9707
Eisenbergiella	4e-06	0	4e-06	0	0	0	0.459783	0.9707
Elusimicrobium	4e-06	0	3e-06	0	0	0	0.459783	0.9707
Caulobacter	4e-06	0	3e-06	0	0	0	0.459783	0.9707
Eubacterium	4e-06	0	3e-06	0	0	0	0.459783	0.9707
Mesorhizobium	4e-06	0	3e-06	0	0	0	0.459783	0.9707
Arenimonas	4e-06	0	3e-06	0	0	0	0.459783	0.9707
Gp15	4e-06	0	3e-06	0	0	0	0.459783	0.9707
Dyadobacter	4e-06	0	2e-06	0	0	0	0.459783	0.9707
Armatimonadetes_gp2	4e-06	0	2e-06	0	0	0	0.459783	0.9707
Varibaculum	8.9e-05	0	4.3e-05	0.000169	0	9.6e-05	0.463536	0.9707
Campylobacter	0.005539	0.000761	0.004599	0.000558	1e-06	0.000233	0.464535	0.9707
Haemophilus	0.001002	3e-05	0.000906	7.3e-05	0	6.8e-05	0.465534	0.9707
Mycoplasma	3e-06	0	2e-06	0.000925	2.1e-05	0.00092	0.475524	0.9707
Alistipes	5e-06	0	3e-06	2e-06	0	2e-06	0.477501	0.9707
Tepidiphilus	5e-06	0	5e-06	2e-06	0	2e-06	0.477501	0.9707
Clostridium_IV	5e-06	0	4e-06	1e-06	0	1e-06	0.477501	0.9707
Oxobacter	5e-06	0	4e-06	1e-06	0	1e-06	0.477501	0.9707
Phaselicystis	5e-06	0	4e-06	0	0	0	0.477501	0.9707
Rhodopseudomonas	5e-06	0	4e-06	0	0	0	0.477501	0.9707
Candidatus_Solibacter	5e-06	0	4e-06	0	0	0	0.477501	0.9707
Alkanibacter	5e-06	0	3e-06	0	0	0	0.477501	0.9707
Barnesiella	5e-06	0	4e-06	0	0	0	0.477501	0.9707
Bosea	5e-06	0	3e-06	0	0	0	0.477501	0.9707
Aquicella	5e-06	0	3e-06	0	0	0	0.477501	0.9707
Singulisphaera	5e-06	0	4e-06	2e-06	0	2e-06	0.496675	0.9707
Melioribacter	5e-06	0	4e-06	2e-06	0	2e-06	0.496675	0.9707
Enterobacter	5e-06	0	5e-06	0	0	0	0.496675	0.9707
Dermabacter	5e-06	0	5e-06	0	0	0	0.496675	0.9707
Acidovorax	5e-06	0	5e-06	0	0	0	0.496675	0.9707
BRC1_genera_incertae_sedis	5e-06	0	4e-06	0	0	0	0.496675	0.9707
Methanosarcina	5e-06	0	4e-06	0	0	0	0.496675	0.9707
Nitrososphaera	5e-06	0	4e-06	0	0	0	0.496675	0.9707
Chryseobacterium	5e-06	0	3e-06	0	0	0	0.496675	0.9707
Dialister	0.001764	3.2e-05	0.000944	0.002865	3.8e-05	0.001239	0.504496	0.9707
Cryptobacterium	7.5e-05	0	7.5e-05	0	0	0	0.506494	0.9707
Prevotella	0.024224	0.004213	0.010818	0.016893	0.001111	0.006668	0.559441	0.9707
Comamonas	3e-06	0	3e-06	0	0	0	0.566151	0.9707
Butyricimonas	3e-06	0	3e-06	0	0	0	0.566151	0.9707
Pseudoalteromonas	3e-06	0	3e-06	0	0	0	0.566151	0.9707
Psychromonas	3e-06	0	3e-06	0	0	0	0.566151	0.9707
Hyphomicrobium	3e-06	0	3e-06	0	0	0	0.566151	0.9707
Gp5	3e-06	0	3e-06	0	0	0	0.566151	0.9707
Methanomassiliicoccus	3e-06	0	3e-06	0	0	0	0.566151	0.9707
Bilophila	3e-06	0	3e-06	0	0	0	0.566151	0.9707
Helcococcus	3e-06	0	3e-06	0	0	0	0.566151	0.9707
Duganella	3e-06	0	3e-06	0	0	0	0.566151	0.9707
Microvirga	3e-06	0	3e-06	0	0	0	0.566151	0.9707
Byssovorax	3e-06	0	2e-06	0	0	0	0.566151	0.9707
Cytophaga	3e-06	0	2e-06	0	0	0	0.566151	0.9707
Parvimonas	3e-06	0	3e-06	0.001199	3.6e-05	0.001199	0.58042	0.9707
Holdemanella	4e-06	0	4e-06	9e-06	0	9e-06	0.589555	0.9707
Reyranella	4e-06	0	2e-06	2e-06	0	2e-06	0.589556	0.9707
Sulfuricurvum	4e-06	0	4e-06	0	0	0	0.589556	0.9707
Gp10	4e-06	0	4e-06	0	0	0	0.589556	0.9707
Acidothermus	4e-06	0	4e-06	0	0	0	0.589556	0.9707
Devosia	4e-06	0	4e-06	0	0	0	0.589556	0.9707
Desulfoprunum	4e-06	0	4e-06	0	0	0	0.589556	0.9707
Vampirovibrio	4e-06	0	3e-06	0	0	0	0.589556	0.9707
Gemella	4e-06	0	3e-06	0	0	0	0.589556	0.9707
Finegoldia	0.000539	2e-06	0.000223	0.000805	4e-06	0.000414	0.609391	0.9707
Negativicoccus	9e-06	0	5e-06	3.5e-05	0	3.1e-05	0.628372	0.9707
Bulleidia	0	0	0	7.9e-05	0	7.9e-05	0.654346	0.9707
Weissella	0.000566	1.1e-05	0.000557	0.023516	0.013814	0.023507	0.664336	0.9707
Jonquetella	0	0	0	2e-05	0	2e-05	0.675325	0.9707
Kingella	2e-06	0	2e-06	1e-06	0	1e-06	0.694366	0.9707
Nocardioides	2e-06	0	1e-06	1e-06	0	1e-06	0.694366	0.9707
Aequorivita	2e-06	0	2e-06	0	0	0	0.694366	0.9707
Olsenella	2e-06	0	2e-06	0	0	0	0.694366	0.9707
Edaphobacter	2e-06	0	2e-06	0	0	0	0.694366	0.9707
Fluviicola	2e-06	0	2e-06	0	0	0	0.694366	0.9707
Prosthecobacter	2e-06	0	2e-06	0	0	0	0.694366	0.9707
Armatimonadetes_gp5	2e-06	0	1e-06	0	0	0	0.694366	0.9707
Oceanibaculum	2e-06	0	2e-06	0	0	0	0.694366	0.9707
Paludibaculum	2e-06	0	2e-06	0	0	0	0.694366	0.9707
Defluviicoccus	2e-06	0	2e-06	0	0	0	0.694366	0.9707
Aridibacter	2e-06	0	2e-06	0	0	0	0.694366	0.9707
Chryseolinea	2e-06	0	2e-06	0	0	0	0.694366	0.9707
Latescibacteria_genera_incertae_sedis	2e-06	0	2e-06	0	0	0	0.694366	0.9707
Candidatus_Hydrogenedens	2e-06	0	2e-06	0	0	0	0.694366	0.9707
Mycobacterium	2e-06	0	2e-06	0	0	0	0.694366	0.9707
Odoribacter	2e-06	0	2e-06	0	0	0	0.694366	0.9707
Povalibacter	2e-06	0	2e-06	0	0	0	0.694366	0.9707
Anaerostipes	2e-06	0	2e-06	0	0	0	0.694366	0.9707
SR1_genera_incertae_sedis	2e-06	0	2e-06	0	0	0	0.694366	0.9707
Rothia	2e-06	0	2e-06	0	0	0	0.694366	0.9707
Solobacterium	2e-06	0	2e-06	0	0	0	0.694366	0.9707
Gp17	2e-06	0	2e-06	0	0	0	0.694366	0.9707
Pseudobacteroides	2e-06	0	2e-06	0	0	0	0.694366	0.9707
Facklamia	4.7e-05	0	2.9e-05	7.5e-05	0	6.1e-05	0.696304	0.9707
Sneathia	2.8e-05	0	2.1e-05	1.2e-05	0	9e-06	0.706294	0.9707
Turicibacter	2e-06	0	2e-06	2e-06	0	2e-06	0.724017	0.9707
Ornithinimicrobium	2e-06	0	2e-06	2e-06	0	2e-06	0.724017	0.9707
Rhizobium	2e-06	0	2e-06	2e-06	0	2e-06	0.724017	0.9707
Gp25	2e-06	0	2e-06	2e-06	0	2e-06	0.724017	0.9707
Azovibrio	2e-06	0	2e-06	0	0	0	0.724017	0.9707
Intestinibacter	2e-06	0	2e-06	0	0	0	0.724017	0.9707
Methylophilus	2e-06	0	2e-06	0	0	0	0.724017	0.9707
Luteibacter	2e-06	0	2e-06	0	0	0	0.724017	0.9707
Dechloromonas	2e-06	0	2e-06	0	0	0	0.724017	0.9707
Lysobacter	2e-06	0	2e-06	0	0	0	0.724017	0.9707
Petrimonas	2e-06	0	2e-06	0	0	0	0.724017	0.9707
Microlunatus	2e-06	0	2e-06	0	0	0	0.724017	0.9707
Asticcacaulis	2e-06	0	2e-06	0	0	0	0.724017	0.9707
Chthonomonas/Armatimonadetes_gp3	2e-06	0	2e-06	0	0	0	0.724017	0.9707
Thermoactinomyces	2e-06	0	2e-06	0	0	0	0.724017	0.9707
Microbacterium	2e-06	0	2e-06	0	0	0	0.724017	0.9707
Smithella	2e-06	0	2e-06	0	0	0	0.724017	0.9707
Tannerella	2e-06	0	2e-06	0	0	0	0.724017	0.9707
Armatimonas/Armatimonadetes_gp1	2e-06	0	2e-06	0	0	0	0.724017	0.9707
Aquisphaera	2e-06	0	2e-06	0	0	0	0.724017	0.9707
Anaeromyxobacter	2e-06	0	2e-06	0	0	0	0.724017	0.9707
Desulfovibrio	2e-06	0	2e-06	0	0	0	0.724017	0.9707
Novosphingobium	2e-06	0	2e-06	0	0	0	0.724017	0.9707
Taibaiella	2e-06	0	2e-06	0	0	0	0.724017	0.9707
Aerococcus	0.000692	6e-06	0.000393	0.017057	0.007085	0.016834	0.745255	0.9707
Chlamydia	2e-06	0	2e-06	0.000117	0	0.000117	0.745255	0.9707
Thermosporothrix	3e-06	0	2e-06	5e-06	0	5e-06	0.749679	0.9707
Luteimonas	3e-06	0	3e-06	3e-06	0	2e-06	0.749679	0.9707
Ignavibacterium	3e-06	0	2e-06	2e-06	0	2e-06	0.749679	0.9707
Haliangium	3e-06	0	2e-06	1e-06	0	1e-06	0.749679	0.9707
Parcubacteria_genera_incertae_sedis	3e-06	0	3e-06	1e-06	0	1e-06	0.749679	0.9707
Actinoallomurus	3e-06	0	3e-06	0	0	0	0.749679	0.9707
Proteus	3e-06	0	3e-06	0	0	0	0.749679	0.9707
Roseomonas	3e-06	0	3e-06	0	0	0	0.749679	0.9707
Terrimonas	3e-06	0	3e-06	0	0	0	0.749679	0.9707
Arthrobacter	3e-06	0	2e-06	0	0	0	0.749679	0.9707
Steroidobacter	3e-06	0	2e-06	0	0	0	0.749679	0.9707
Methanobacterium	3e-06	0	2e-06	0	0	0	0.749679	0.9707
Fastidiosipila	0.000183	1e-06	0.000144	0.000203	1e-06	0.000198	0.795205	1
Fusobacterium	0.000599	4e-06	0.000333	0.000457	2e-06	0.000294	0.797203	1
Staphylococcus	0.000504	2e-06	0.000225	0.004381	0.000442	0.004205	0.809191	1
Blautia	2.8e-05	0	1.2e-05	3.3e-05	0	1.8e-05	0.828172	1
Howardella	0.000769	5e-06	0.000386	0.001242	3.1e-05	0.001106	0.831169	1
Sutterella	7.5e-05	0	6.4e-05	2.6e-05	0	1.7e-05	0.845155	1
Actinotignum	0.001357	6.5e-05	0.001343	3.9e-05	0	2.5e-05	0.862138	1
Corynebacterium	0.00052	1e-06	0.000201	0.000489	1e-06	0.000192	0.904096	1
Peptoniphilus	0.001537	2.6e-05	0.000845	0.00138	1.2e-05	0.000696	0.907093	1
Streptococcus	0.02387	0.005723	0.012608	0.021667	0.009477	0.01947	0.921079	1
Alloscardovia	0.00188	0.000126	0.001874	5.8e-05	0	4.9e-05	0.923077	1
Anaeroglobus	5.1e-05	0	4.2e-05	3e-05	0	1.6e-05	0.951049	1
Ezakiella	0.000174	1e-06	0.000154	0.000111	0	5.9e-05	0.957043	1
Faecalibacterium	0.000145	0	4.9e-05	0.000147	0	5.4e-05	0.974026	1
Gemmiger	0	0	0	8e-06	0	8e-06	1	1
Butyrivibrio	0	0	0	7e-06	0	5e-06	1	1
Ornatilinea	1e-06	0	1e-06	4e-06	0	3e-06	1	1
Leifsonia	0	0	0	5e-06	0	3e-06	1	1
Shuttleworthia	0	0	0	4e-06	0	4e-06	1	1
Panacagrimonas	0	0	0	3e-06	0	3e-06	1	1
Fictibacillus	0	0	0	3e-06	0	3e-06	1	1
Paracoccus	1e-06	0	1e-06	2e-06	0	2e-06	1	1
Kofleria	1e-06	0	1e-06	2e-06	0	2e-06	1	1
Alicyclobacillus	1e-06	0	1e-06	2e-06	0	2e-06	1	1
Catenibacterium	0	0	0	2e-06	0	2e-06	1	1
Microbacter	0	0	0	2e-06	0	2e-06	1	1
Actinomadura	1e-06	0	1e-06	1e-06	0	1e-06	1	1
Armatimonadetes_gp4	0	0	0	2e-06	0	2e-06	1	1
Deinococcus	1e-06	0	1e-06	0	0	0	1	1
Morganella	1e-06	0	1e-06	0	0	0	1	1
Pontibacter	1e-06	0	1e-06	0	0	0	1	1
Brevibacillus	1e-06	0	1e-06	0	0	0	1	1
Tepidimicrobium	1e-06	0	1e-06	0	0	0	1	1
GpIV	0	0	0	2e-06	0	2e-06	1	1
Bacillariophyta	0	0	0	2e-06	0	2e-06	1	1
Blastococcus	0	0	0	2e-06	0	2e-06	1	1
Romboutsia	0	0	0	2e-06	0	2e-06	1	1
Ohtaekwangia	0	0	0	2e-06	0	2e-06	1	1
Schlesneria	0	0	0	2e-06	0	2e-06	1	1
Neochlamydia	0	0	0	2e-06	0	2e-06	1	1
Sediminibacterium	0	0	0	2e-06	0	2e-06	1	1
Peptococcus	0	0	0	2e-06	0	2e-06	1	1
Galbibacter	0	0	0	2e-06	0	2e-06	1	1
Pseudohongiella	1e-06	0	1e-06	0	0	0	1	1
Thermincola	1e-06	0	1e-06	0	0	0	1	1
Vogesella	1e-06	0	1e-06	0	0	0	1	1
Gp22	1e-06	0	1e-06	0	0	0	1	1
Shimazuella	1e-06	0	1e-06	0	0	0	1	1
Rheinheimera	1e-06	0	1e-06	0	0	0	1	1
Capnocytophaga	1e-06	0	1e-06	0	0	0	1	1
Enhydrobacter	1e-06	0	1e-06	0	0	0	1	1
Pacearchaeota_Incertae_Sedis_AR13	1e-06	0	1e-06	0	0	0	1	1
Aquipuribacter	1e-06	0	1e-06	0	0	0	1	1
Luteolibacter	1e-06	0	1e-06	0	0	0	1	1
Bauldia	1e-06	0	1e-06	0	0	0	1	1
Nonomuraea	1e-06	0	1e-06	0	0	0	1	1
Planifilum	1e-06	0	1e-06	0	0	0	1	1
Geodermatophilus	1e-06	0	1e-06	0	0	0	1	1
Christensenella	1e-06	0	1e-06	0	0	0	1	1
Microbispora	1e-06	0	1e-06	0	0	0	1	1
Cupriavidus	1e-06	0	1e-06	0	0	0	1	1
Pelotomaculum	1e-06	0	1e-06	0	0	0	1	1
Gracilibacter	1e-06	0	1e-06	0	0	0	1	1
Ammoniphilus	1e-06	0	1e-06	0	0	0	1	1
Niastella	1e-06	0	1e-06	0	0	0	1	1
Pelolinea	1e-06	0	1e-06	0	0	0	1	1
Methanothrix	1e-06	0	1e-06	0	0	0	1	1
Nitrosospira	0	0	0	1e-06	0	1e-06	1	1
Chiayiivirga	0	0	0	1e-06	0	1e-06	1	1
Brevundimonas	1e-06	0	1e-06	0	0	0	1	1
Oscillibacter	1e-06	0	1e-06	0	0	0	1	1
Telmatospirillum	1e-06	0	1e-06	0	0	0	1	1
Niabella	1e-06	0	1e-06	0	0	0	1	1
Sporomusa	1e-06	0	1e-06	0	0	0	1	1

## Sheet: species
Taxon	P_mean	P_variance	P_stderr	C_mean	C_variance	C_stderr	p_value	q_value
Fusobacterium_equinum	0	0	0	8e-05	0	8e-05	0.000999	0.0621877
Prevotella_oulorum	5e-05	0	5e-05	0	0	0	0.000999	0.0621877
Corynebacterium_aurimucosum	0	0	0	5.8e-05	0	5.2e-05	0.000999	0.0621877
Porphyromonas_asaccharolytica	0	0	0	2.4e-05	0	1.8e-05	0.000999	0.0621877
uncultured_soil_bacterium	2.7e-05	0	1.6e-05	0	0	0	0.008991	0.447752
Bifidobacterium_longum	0.021188	0.016092	0.021142	1e-05	0	5e-06	0.022977	0.953546
uncultured_Firmicutes_bacterium	2.7e-05	0	1.5e-05	0	0	0	0.032967	1
Veillonellaceae_bacterium_DNF00626	6.1e-05	0	3.7e-05	0.001569	2.2e-05	0.000935	0.054945	1
Porphyromonas_somerae	0	0	0	0.000256	2e-06	0.000256	0.05994	1
Actinobaculum_massiliense	0	0	0	2.4e-05	0	2.4e-05	0.064935	1
Paraburkholderia_ferrariae	0.000176	0	7.9e-05	3.8e-05	0	1.7e-05	0.066933	1
uncultured_Acidobacteriaceae_bacterium	7.2e-05	0	3.6e-05	1e-05	0	5e-06	0.072927	1
Lactobacillus_jensenii	0.045862	0.02131	0.02433	0.169914	0.105102	0.064839	0.087912	1
Peptoniphilus_coxii	1.5e-05	0	6e-06	0.000349	1e-06	0.000198	0.088911	1
uncultured_Acidobacteria_bacterium	2e-05	0	1.5e-05	0	0	0	0.104895	1
Coriobacteriaceae_bacterium_68-1-3	5.1e-05	0	5.1e-05	0	0	0	0.116883	1
Rhizomicrobium_electricum	1.9e-05	0	1e-05	3e-06	0	2e-06	0.139778	1
Haemophilus_sp._'paraurethrae'	0.000714	1.8e-05	0.000713	0	0	0	0.141858	1
Megasphaera_micronuciformis	0.000169	1e-06	0.00015	0	0	0	0.141858	1
Bacteroides_plebeius	1.9e-05	0	8e-06	2e-06	0	2e-06	0.144476	1
Prevotella_corporis	9e-06	0	9e-06	0.000459	3e-06	0.000325	0.156843	1
uncultured_Lachnospira_sp.	1.8e-05	0	1.2e-05	0	0	0	0.162051	1
Bacteroides_coprocola	1.8e-05	0	7e-06	0	0	0	0.162051	1
Streptococcus_anginosus	0.020056	0.005654	0.012532	0.001847	3.7e-05	0.001212	0.165834	1
Clostridium_sp._ND2	0.000263	2e-06	0.000255	0	0	0	0.168831	1
uncultured_planctomycete	1.5e-05	0	1e-05	4e-06	0	3e-06	0.17638	1
Prevotellaceae_bacterium_DNF00733	9.3e-05	0	5e-05	0.003038	0.000141	0.002374	0.197802	1
Dokdonella_sp._KIS55-21	1.5e-05	0	1.5e-05	0	0	0	0.212706	1
Corynebacterium_kroppenstedtii	8e-06	0	6e-06	2.7e-05	0	1.4e-05	0.226773	1
Clostridium_neonatale	1.3e-05	0	9e-06	0	0	0	0.231899	1
uncultured_bacterium_5G12	1.3e-05	0	1.3e-05	0	0	0	0.231899	1
Dialister_propionicifaciens	0.000617	2e-06	0.000263	0.000273	0	9.6e-05	0.237762	1
Prevotella_melaninogenica	1.3e-05	0	1.3e-05	1.3e-05	0	9e-06	0.240289	1
Mycoplasma_hominis	2e-06	0	2e-06	0.000925	2.1e-05	0.00092	0.260739	1
Prevotella_bergensis	1.1e-05	0	1.1e-05	6e-06	0	6e-06	0.262926	1
uncultured_microorganism	0.000104	0	5.2e-05	0.000218	0	8e-05	0.271728	1
Clostridiales_bacterium_KA00274	4e-06	0	4e-06	0.000237	1e-06	0.000217	0.276723	1
uncultured_forest_soil_bacterium	2.2e-05	0	1.3e-05	4e-06	0	3e-06	0.282717	1
Veillonellaceae_bacterium_KA00182	2e-06	0	2e-06	0.004921	0.000602	0.004907	0.291708	1
Bacteroides_vulgatus	6e-05	0	2.8e-05	0.00011	0	3.5e-05	0.291708	1
actinobacterium_OB1	9e-06	0	5e-06	0	0	0	0.299355	1
Bacteroides_caccae	1e-05	0	8e-06	3e-06	0	3e-06	0.310169	1
Geobacter_pickeringii	1e-05	0	7e-06	3e-06	0	3e-06	0.310169	1
uncultured_Acetobacteraceae_bacterium	1e-05	0	7e-06	0	0	0	0.31017	1
Prevotella_bivia	0.016433	0.003173	0.009388	0.005787	0.000284	0.003373	0.312687	1
uncultured_organism	1e-05	0	5e-06	1.1e-05	0	6e-06	0.322287	1
Gemmatimonadetes_bacterium_WWH24	1e-05	0	7e-06	0	0	0	0.322287	1
Clostridium_ramosum	8e-06	0	5e-06	3e-06	0	3e-06	0.342639	1
uncultured_Haliangium_sp.	8e-06	0	4e-06	0	0	0	0.34264	1
Peptoniphilus_lacrimalis	2.2e-05	0	1.3e-05	0.000141	0	0.000111	0.368631	1
Lactobacillus_iners	0.329569	0.183644	0.071423	0.436511	0.202939	0.090097	0.36963	1
Porphyromonas_uenonis	0.000134	0	0.000107	0.000326	1e-06	0.000187	0.373626	1
unidentified_eubacterium_clone_BSV26	6e-06	0	6e-06	0	0	0	0.394947	1
unidentified_marine_bacterioplankton	7e-06	0	4e-06	0	0	0	0.409616	1
Slackia_exigua	7e-06	0	6e-06	0	0	0	0.409616	1
bacterium_Ellin5264	7e-06	0	7e-06	0	0	0	0.409616	1
uncultured_Desulfobulbus_sp.	7e-06	0	6e-06	0	0	0	0.409616	1
uncultured_Methylococcales_bacterium	7e-06	0	4e-06	0	0	0	0.409616	1
Veillonella_montpellierensis	0.000608	1.1e-05	0.000559	2.1e-05	0	1.3e-05	0.416583	1
Ruminococcus_bromii	7e-06	0	4e-06	3e-06	0	2e-06	0.425785	1
Actinomyces_urogenitalis	8.8e-05	0	7.6e-05	6e-06	0	4e-06	0.42957	1
uncultured_Clostridia_bacterium	0.000331	3e-06	0.000266	0.000675	3e-06	0.000361	0.448551	1
Prevotella_histicola	4e-06	0	4e-06	8e-06	0	8e-06	0.459781	1
Bacteroides_uniformis	4e-06	0	2e-06	6e-06	0	4e-06	0.459782	1
uncultured_Planctomyces_sp.	4e-06	0	4e-06	1e-06	0	1e-06	0.459783	1
Megasphaera_sp._BV3C16-1	4e-06	0	3e-06	0	0	0	0.459783	1
Chloroflexi_bacterium_Ellin7237	4e-06	0	4e-06	0	0	0	0.459783	1
uncultured_Acidaminococcus_sp.	4e-06	0	4e-06	0	0	0	0.459783	1
bacterium_Ellin6510	4e-06	0	4e-06	0	0	0	0.459783	1
iron-reducing_bacterium_enrichment_culture_clone_HN105	4e-06	0	4e-06	0	0	0	0.459783	1
uncultured_cyanobacterium	4e-06	0	4e-06	0	0	0	0.459783	1
uncultured_Bacteroidetes_bacterium	4e-06	0	4e-06	0	0	0	0.459783	1
beta_proteobacterium_WY25	4e-06	0	3e-06	0	0	0	0.459783	1
Bacteroides_stercoris	2.1e-05	0	1.3e-05	9e-06	0	7e-06	0.472527	1
uncultured_bacterium_SHA-38	5e-06	0	5e-06	0	0	0	0.477501	1
uncultured_Planctomycetaceae_bacterium	5e-06	0	4e-06	0	0	0	0.477501	1
unidentified_eubacterium_clone_BSV40	5e-06	0	4e-06	2e-06	0	2e-06	0.496675	1
Coriobacteriales_bacterium_DNF00809	5e-06	0	5e-06	0	0	0	0.496675	1
uncultured_eubacterium_WD283	5e-06	0	5e-06	0	0	0	0.496675	1
Bacteroides_fragilis	5e-06	0	5e-06	0	0	0	0.496675	1
Anaerococcus_lactolyticus	0.001064	4.1e-05	0.001061	0.001861	5.5e-05	0.001485	0.517483	1
uncultured_Bacteroidales_bacterium	9.4e-05	0	6.3e-05	4.4e-05	0	3.2e-05	0.524476	1
uncultured_Clostridium_sp.	3e-06	0	3e-06	2e-06	0	2e-06	0.566151	1
uncultured_candidate_division_SPAM_bacterium	3e-06	0	3e-06	0	0	0	0.566151	1
Hyphomicrobium_denitrificans	3e-06	0	3e-06	0	0	0	0.566151	1
uncultured_Acidobacteriales_bacterium	3e-06	0	3e-06	0	0	0	0.566151	1
Pedobacter_bauzanensis	3e-06	0	3e-06	0	0	0	0.566151	1
Dongia_sp._GR1-03	3e-06	0	2e-06	0	0	0	0.566151	1
Bacteroides_massiliensis	3e-06	0	3e-06	0	0	0	0.566151	1
uncultured_Coxiellaceae_bacterium	3e-06	0	2e-06	0	0	0	0.566151	1
Xanthomonadaceae_bacterium_WY72	3e-06	0	3e-06	0	0	0	0.566151	1
Cytophaga_hutchinsonii	3e-06	0	2e-06	0	0	0	0.566151	1
uncultured_Caldilinea_sp.	3e-06	0	2e-06	0	0	0	0.566151	1
Dyella_ginsengisoli	4e-06	0	3e-06	2e-06	0	2e-06	0.589556	1
uncultured_Eubacteriaceae_bacterium	4e-06	0	4e-06	0	0	0	0.589556	1
gamma_proteobacterium_Y-134	4e-06	0	4e-06	0	0	0	0.589556	1
Clostridiaceae_bacterium_DJF_VR76	4e-06	0	4e-06	0	0	0	0.589556	1
Coriobacteriaceae_bacterium_S9_PR-11	4e-06	0	4e-06	0	0	0	0.589556	1
uncultured_Armatimonadetes_bacterium	4e-06	0	3e-06	0	0	0	0.589556	1
uncultured_Clostridiales_bacterium	4e-06	0	3e-06	0	0	0	0.589556	1
Gemella_asaccharolytica	4e-06	0	3e-06	0	0	0	0.589556	1
uncultured_soil_bacterium_PBS-22	4e-06	0	3e-06	0	0	0	0.589556	1
uncultured_proteobacterium	4e-06	0	2e-06	0	0	0	0.589556	1
Bacteroides_dorei	2.1e-05	0	2e-05	4e-06	0	4e-06	0.603397	1
Acidobacteria_bacterium_KBS_96	2e-06	0	2e-06	4e-06	0	4e-06	0.694365	1
uncultured_Sphingobacteriales_bacterium	2e-06	0	2e-06	2e-06	0	2e-06	0.694365	1
uncultured_Xanthomonadaceae_bacterium	2e-06	0	2e-06	1e-06	0	1e-06	0.694366	1
Prevotella_nanceiensis	2e-06	0	2e-06	0	0	0	0.694366	1
Bifidobacterium_adolescentis	2e-06	0	2e-06	0	0	0	0.694366	1
uncultured_bacterium_anoxSCC-41	2e-06	0	2e-06	0	0	0	0.694366	1
Olsenella_uli	2e-06	0	2e-06	0	0	0	0.694366	1
uncultured_candidate_division_GN11_bacterium	2e-06	0	2e-06	0	0	0	0.694366	1
uncultured_Sporomusa_sp.	2e-06	0	2e-06	0	0	0	0.694366	1
uncultured_Bordetella_sp.	2e-06	0	2e-06	0	0	0	0.694366	1
uncultured_Ktedobacteria_bacterium	2e-06	0	2e-06	0	0	0	0.694366	1
uncultured_Kaistobacter_sp.	2e-06	0	2e-06	0	0	0	0.694366	1
Clostridium_symbiosum	2e-06	0	2e-06	0	0	0	0.694366	1
uncultured_Pelobacter_sp.	2e-06	0	2e-06	0	0	0	0.694366	1
uncultured_Actinomyces_sp.	2e-06	0	2e-06	0	0	0	0.694366	1
uncultured_gold_mine_bacterium_D28	2e-06	0	2e-06	0	0	0	0.694366	1
uncultured_Rhodospirillaceae_bacterium	2e-06	0	2e-06	0	0	0	0.694366	1
uncultured_Rickettsia_sp.	2e-06	0	2e-06	0	0	0	0.694366	1
Gemmatimonadetes_bacterium_WY71	2e-06	0	2e-06	0	0	0	0.694366	1
uncultured_Desulfovibrionales_bacterium	2e-06	0	2e-06	0	0	0	0.694366	1
uncultured_Family_3.1_bacterium	2e-06	0	2e-06	0	0	0	0.694366	1
agricultural_soil_bacterium_SC-I-17	2e-06	0	2e-06	0	0	0	0.694366	1
uncultured_Prochlorococcus_sp.	2e-06	0	2e-06	0	0	0	0.694366	1
uncultured_Pelobacteraceae_bacterium	2e-06	0	2e-06	0	0	0	0.694366	1
uncultured_soil_bacterium_PBS-71	2e-06	0	2e-06	0	0	0	0.694366	1
uncultured_Moorella_sp.	2e-06	0	2e-06	0	0	0	0.694366	1
Dyadobacter_fermentans	2e-06	0	2e-06	0	0	0	0.694366	1
uncultured_Anaerolineae_bacterium	2e-06	0	2e-06	0	0	0	0.694366	1
Clostridiales_bacterium_KM2	2e-06	0	2e-06	0	0	0	0.694366	1
uncultured_Terriglobus_sp.	2e-06	0	2e-06	0	0	0	0.694366	1
Alistipes_shahii	2e-06	0	2e-06	0	0	0	0.694366	1
Desulfovibrio_piger	2e-06	0	2e-06	0	0	0	0.694366	1
uncultured_candidate_division_SR1_bacterium	2e-06	0	2e-06	0	0	0	0.694366	1
Prevotella_amnii	9e-06	0	7e-06	0.000804	1.6e-05	0.000804	0.697303	1
Candidatus_Peptoniphilus_massiliensis	2e-06	0	2e-06	7e-06	0	7e-06	0.724017	1
uncultured_Dehalococcoides_sp.	2e-06	0	2e-06	2e-06	0	2e-06	0.724017	1
uncultured_Megasphaera_sp.	2e-06	0	2e-06	1e-06	0	1e-06	0.724017	1
Parabacteroides_distasonis_ATCC_8503	2e-06	0	2e-06	0	0	0	0.724017	1
uncultured_bacterium_adhufec101	2e-06	0	2e-06	0	0	0	0.724017	1
uncultured_Sphaerobacter_sp.	2e-06	0	2e-06	0	0	0	0.724017	1
bacterium_Ellin6543	2e-06	0	2e-06	0	0	0	0.724017	1
Myxococcales_bacterium_enrichment_culture_clone_11380	2e-06	0	2e-06	0	0	0	0.724017	1
Clostridium_hungatei	2e-06	0	2e-06	0	0	0	0.724017	1
uncultured_Caldilineae_bacterium	2e-06	0	2e-06	0	0	0	0.724017	1
uncultured_Carboxydibrachium_sp.	2e-06	0	2e-06	0	0	0	0.724017	1
uncultured_earthworm_cast_bacterium	2e-06	0	2e-06	0	0	0	0.724017	1
uncultured_prokaryote	2e-06	0	2e-06	0	0	0	0.724017	1
uncultured_bacterium_gp7	2e-06	0	2e-06	0	0	0	0.724017	1
uncultured_Nitrosomonadaceae_bacterium	2e-06	0	2e-06	0	0	0	0.724017	1
uncultured_Kofleriaceae_bacterium	2e-06	0	2e-06	0	0	0	0.724017	1
uncultured_bacterium_#0319-6M15	2e-06	0	2e-06	0	0	0	0.724017	1
uncultured_Elusimicrobium_sp.	2e-06	0	2e-06	0	0	0	0.724017	1
uncultured_anaerobic_bacterium	2e-06	0	2e-06	0	0	0	0.724017	1
Porphyromonas_bennonis	2e-06	0	2e-06	0	0	0	0.724017	1
uncultured_Thermosporotrichaceae_bacterium	2e-06	0	2e-06	0	0	0	0.724017	1
uncultured_compost_bacterium	2e-06	0	2e-06	0	0	0	0.724017	1
uncultured_Dunaliella_sp.	2e-06	0	2e-06	0	0	0	0.724017	1
Aerococcus_christensenii	0.000692	6e-06	0.000393	0.017057	0.007085	0.016834	0.745255	1
Actinomyces_neuii	0.000134	0	8.4e-05	8.4e-05	0	4.2e-05	0.747253	1
Parabacteroides_distasonis	3e-06	0	3e-06	6e-06	0	4e-06	0.749679	1
Parabacteroides_merdae	3e-06	0	3e-06	2e-06	0	2e-06	0.749679	1
bacterium_C14	3e-06	0	3e-06	0	0	0	0.749679	1
uncultured_Polyangiaceae_bacterium	3e-06	0	3e-06	0	0	0	0.749679	1
planctomycete_WWH14	3e-06	0	3e-06	0	0	0	0.749679	1
Sphingobacterium_sp._P-7	3e-06	0	3e-06	0	0	0	0.749679	1
uncultured_Edaphobacter_sp.	3e-06	0	3e-06	0	0	0	0.749679	1
uncultured_Conexibacter_sp.	3e-06	0	2e-06	0	0	0	0.749679	1
Bacteroides_sp._KA00251	0	0	0	9.2e-05	0	9.2e-05	0.754246	1
Lactobacillus_coleohominis	0.000223	1e-06	0.000155	0.000594	9e-06	0.000594	0.762238	1
uncultured_Bergeyella_sp.	0.000108	0	0.000108	1.3e-05	0	1.3e-05	0.762238	1
Atopobium_deltae	2.2e-05	0	2.2e-05	3e-06	0	3e-06	0.803197	1
Prevotella_buccalis	8.6e-05	0	4.1e-05	0.00011	0	7.4e-05	0.812188	1
Atopobium_vaginae	0.015628	0.002803	0.008824	0.012846	0.002417	0.009833	0.837163	1
Actinotignum_schaalii	0.001355	6.5e-05	0.00134	3.9e-05	0	2.5e-05	0.862138	1
Prevotella_timonensis	0.006794	0.0005	0.003727	0.006056	0.000144	0.002397	0.863137	1
Atopobium_rimae	0.000474	8e-06	0.000474	0	0	0	0.889111	1
uncultured_Thermoanaerobacterales_bacterium	0.000313	3e-06	0.000279	0.000368	1e-06	0.000202	0.924076	1
uncultured_bacterium	0.001203	4e-06	0.000337	0.001483	3e-05	0.001104	0.929071	1
Actinomyces_turicensis	6.7e-05	0	5.9e-05	2.6e-05	0	1.3e-05	0.935065	1
Prevotella_disiens	0.000469	5e-06	0.000384	0.000416	1e-06	0.000204	0.966034	1
Dialister_micraerophilus	0.001016	2e-05	0.000751	0.001017	6e-06	0.000484	1	1
Prevotella_salivae	0	0	0	1e-05	0	7e-06	1	1
Eubacterium_eligens_ATCC_27750	0	0	0	9e-06	0	6e-06	1	1
Prevotella_sp._S4-10	1e-06	0	1e-06	7e-06	0	4e-06	1	1
uncultured_Chloroflexi_bacterium	1e-06	0	1e-06	6e-06	0	4e-06	1	1
Prevotellaceae_bacterium_S4-A16	0	0	0	6e-06	0	6e-06	1	1
Eubacterium_ramulus	0	0	0	5e-06	0	5e-06	1	1
Atopobium_minutum	0	0	0	4e-06	0	4e-06	1	1
Actinomyces_europaeus	0	0	0	3e-06	0	3e-06	1	1
uncultured_Syntrophobacterales_bacterium	0	0	0	3e-06	0	3e-06	1	1
uncultured_candidate_division_TM7_bacterium	1e-06	0	1e-06	2e-06	0	2e-06	1	1
uncultured_candidate_division_TM6_bacterium	1e-06	0	1e-06	2e-06	0	2e-06	1	1
Flavobacterium_johnsoniae_UW101	0	0	0	2e-06	0	2e-06	1	1
Candidatus_Alysiosphaera_europeae	0	0	0	2e-06	0	2e-06	1	1
Porphyromonadaceae_bacterium_NM7	0	0	0	2e-06	0	2e-06	1	1
uncultured_Planctomycetacia_bacterium	0	0	0	2e-06	0	2e-06	1	1
uncultured_alpha_proteobacterium	1e-06	0	1e-06	1e-06	0	1e-06	1	1
uncultured_Burkholderiaceae_bacterium	1e-06	0	1e-06	2e-06	0	2e-06	1	1
Clostridiales_bacterium_KA00134	1e-06	0	1e-06	0	0	0	1	1
bacterium_enrichment_culture_clone_F44x_D8_T3_E05	1e-06	0	1e-06	0	0	0	1	1
methanogenic_bacterium_enrichment_culture_clone_Me_c28	1e-06	0	1e-06	0	0	0	1	1
uncultured_Moritella_sp.	1e-06	0	1e-06	0	0	0	1	1
uncultured_Gemmatimonadaceae_bacterium	1e-06	0	1e-06	0	0	0	1	1
bacterium_P1C11	1e-06	0	1e-06	0	0	0	1	1
Pontibacter_sp._LX8	1e-06	0	1e-06	0	0	0	1	1
uncultured_actinomycete	1e-06	0	1e-06	0	0	0	1	1
uncultured_Acidobacterium_sp.	0	0	0	2e-06	0	2e-06	1	1
Galbibacter_marinus	0	0	0	2e-06	0	2e-06	1	1
Paracoccus_alcaliphilus	0	0	0	2e-06	0	2e-06	1	1
Pedobacter_sp._p2_2011	1e-06	0	1e-06	0	0	0	1	1
uncultured_Antarctic_bacterium_LB3-13	1e-06	0	1e-06	0	0	0	1	1
Geobacter_sp._enrichment_culture_clone_GBS2	1e-06	0	1e-06	0	0	0	1	1
uncultured_Scenedesmus_sp.	1e-06	0	1e-06	0	0	0	1	1
uncultured_archaeon	1e-06	0	1e-06	0	0	0	1	1
bacterium_enrichment_culture_clone_auto9_4W	1e-06	0	1e-06	0	0	0	1	1
Acidibacter_ferrireducens	1e-06	0	1e-06	0	0	0	1	1
uncultured_actinobacterium	1e-06	0	1e-06	0	0	0	1	1
uncultured_eubacterium	1e-06	0	1e-06	0	0	0	1	1
Bacteroides_paurosaccharolyticus	1e-06	0	1e-06	0	0	0	1	1
uncultured_Syntrophus_sp.	1e-06	0	1e-06	0	0	0	1	1
Chitinophaga_terrae_Kim_and_Jung_2007	1e-06	0	1e-06	0	0	0	1	1
uncultured_Erysipelotrichaceae_bacterium	1e-06	0	1e-06	0	0	0	1	1
Dialister_sp._S4-23	1e-06	0	1e-06	0	0	0	1	1
uncultured_Acidaminococcaceae_bacterium	1e-06	0	1e-06	0	0	0	1	1
uncultured_Xanthomonas_sp.	1e-06	0	1e-06	0	0	0	1	1
uncultured_Petrimonas_sp.	1e-06	0	1e-06	0	0	0	1	1
uncultured_Bellilinea_sp.	1e-06	0	1e-06	0	0	0	1	1
uncultured_thermal_soil_bacterium	1e-06	0	1e-06	0	0	0	1	1
uncultured_eubacterium_WD297	1e-06	0	1e-06	0	0	0	1	1
uncultured_Nitrospirae_bacterium	1e-06	0	1e-06	0	0	0	1	1
uncultured_Chitinophaga_sp.	1e-06	0	1e-06	0	0	0	1	1
uncultured_Nannocystineae_bacterium	0	0	0	1e-06	0	1e-06	1	1
uncultured_Aciditerrimonas_sp.	0	0	0	1e-06	0	1e-06	1	1
uncultured_Eubacterium_sp.	0	0	0	1e-06	0	1e-06	1	1
uncultured_Rhodoferax_sp.	1e-06	0	1e-06	0	0	0	1	1
bacterium_enrichment_culture_clone_auto79_4W	1e-06	0	1e-06	0	0	0	1	1
uncultured_Gemmatimonadetes_bacterium	1e-06	0	1e-06	0	0	0	1	1
uncultured_Gemmata_sp.	1e-06	0	1e-06	0	0	0	1	1
uncultured_bacterium_KF-JG30-B3	1e-06	0	1e-06	0	0	0	1	1
bacterium_enrichment_culture_clone_B7	1e-06	0	1e-06	0	0	0	1	1
uncultured_Flavobacteriia_bacterium	1e-06	0	1e-06	0	0	0	1	1
Catonella_sp._oral_clone_AH153	1e-06	0	1e-06	0	0	0	1	1
uncultured_Sphingobacteria_bacterium	1e-06	0	1e-06	0	0	0	1	1
uncultured_Streptococcaceae_bacterium	0	0	0	1e-06	0	1e-06	1	1

## Sheet: README
标题	说明
Taxon	物种名称
*_mean	各分组的平均值
*_variance	各分组的方差
*_stderr	各分组的标准误
p_value	P值
q_value	校正之后的P值（BH方法校正后的P值）
