# Supplementary material for: The microbiome biomarkers of pregnant women’s vaginal area predict preterm prelabor rupture in Western China
Source: Front Cell Infect Microbiol. 2024 Oct 31;14:1471027. doi: 10.3389/fcimb.2024.1471027 (PMC11560878; doi:10.3389/fcimb.2024.1471027)
Supplement: Supplementary file 1 [file DataSheet1.zip › compare_1/Community/Metastats/C_vs_P_Metastats_diff_P0.05_result_summary.xlsx]

## Sheet: phylum
Taxon	P_mean	P_variance	P_stderr	C_mean	C_variance	C_stderr	p_value	q_value
Proteobacteria	0.024186	0.00558	0.01245	0.001084	2e-06	0.000289	0.004995	0.05661
Firmicutes	0.663266	0.138788	0.06209	0.843316	0.086097	0.058685	0.042957	0.146054

## Sheet: class
Taxon	P_mean	P_variance	P_stderr	C_mean	C_variance	C_stderr	p_value	q_value
Betaproteobacteria	0.001529	1.2e-05	0.000571	0.000279	0	6.6e-05	0.001998	0.038628
Gammaproteobacteria	0.016634	0.004728	0.01146	0.000215	0	8.7e-05	0.005994	0.0695304

## Sheet: order
Taxon	P_mean	P_variance	P_stderr	C_mean	C_variance	C_stderr	p_value	q_value
Burkholderiales	0.00141	1e-05	0.00054	0.000271	0	6.4e-05	0.002997	0.038295
Enterobacteriales	0.015258	0.00474	0.011475	0.000101	0	4e-05	0.01998	0.091908

## Sheet: family
Taxon	P_mean	P_variance	P_stderr	C_mean	C_variance	C_stderr	p_value	q_value
Burkholderiaceae	0.001219	1e-05	0.00052	0.000229	0	5.3e-05	0.003996	0.0961537
Enterobacteriaceae	0.015258	0.00474	0.011475	0.000101	0	4e-05	0.01998	0.180995

## Sheet: genus
Taxon	P_mean	P_variance	P_stderr	C_mean	C_variance	C_stderr	p_value	q_value
Veillonella	0.006094	0.00093	0.005081	6.2e-05	0	2.6e-05	0.011988	0.324675
Burkholderia	0.001071	9e-06	0.000505	0.000212	0	4.8e-05	0.015984	0.3996
Ureaplasma	0.024491	0.006851	0.013795	0.003259	8.9e-05	0.001892	0.035964	0.556586
Lactococcus	0.003947	0.000553	0.00392	0	0	0	0.037962	0.560802
Bifidobacterium	0.021521	0.016442	0.021371	5.3e-05	0	2.6e-05	0.048951	0.662878

## Sheet: species
Taxon	P_mean	P_variance	P_stderr	C_mean	C_variance	C_stderr	p_value	q_value
Bifidobacterium_longum	0.021188	0.016092	0.021142	1e-05	0	5e-06	0.022977	0.953546

## Sheet: README
标题	说明
Taxon	物种名称
*_mean	各分组的平均值
*_variance	各分组的方差
*_stderr	各分组的标准误
p_value	P值
q_value	校正之后的P值（BH方法校正后的P值）
